# Supplementary material for: Muscle magnetic resonance characterization of STIM1 tubular aggregate myopathy using unsupervised learning
Source: PLoS One. 2023 May 8;18(5):e0285422. doi: 10.1371/journal.pone.0285422 (PMC10166478; doi:10.1371/journal.pone.0285422)
Supplement: S1 File — (ZIP) [file pone.0285422.s001.zip]

Archive with 7 entries (6 files):
- code and dataset/
- code and dataset/dataset_t0.csv
- code and dataset/dataset_t1.csv
- code and dataset/labels_t0.csv
- code and dataset/labels_t1.csv
- code and dataset/muscles_names.txt
- code and dataset/muscle_som.py
