# Supplementary material for: Muscle magnetic resonance characterization of STIM1 tubular aggregate myopathy using unsupervised learning
Source: PLoS One. 2023 May 8;18(5):e0285422. doi: 10.1371/journal.pone.0285422 (PMC10166478; doi:10.1371/journal.pone.0285422)
Supplement: S1 File — (ZIP) [file pone.0285422.s001.zip › code and dataset/dataset_t0.csv]

1.400000000000000000e+01	1.331561851970000099e+00	5.147175045559999607e-01	1.570000000000000000e+02	6.374991000000000000e+06	5.965749999999999886e+00	9.724843147690000578e+00	3.974684743379999697e+07	2.090000000000000000e+02	1.600074169970000071e+02	1.761999999999999886e+02	1.370000000000000000e+02	1.292266524329999999e+00	7.200000000000000000e+01	1.730118869050000114e+02	1.460000000000000000e+02	5.197403094810000290e+00	1.594658634539999866e+02	1.950661945810000075e+00	3.901323891630000151e+00	2.476001318599999834e+00	1.093416051700000002e+00	4.953432881770000185e-01	9.698447913650000141e-01	2.913389221900000159e-01	5.432573891630000373e-01	1.157880240949999973e+00	3.922135844279999728e-01	3.297529201370000274e-01	9.113190534830000189e-01	7.800492610839999674e-01	3.099395225059999870e-01	3.926878078820000173e+00	1.895199616209999993e+00	4.509005154430000273e-01	3.934124059290000086e-01	5.830366192759999677e+00	4.316139795880000185e-01	-8.931509340859999924e-02	4.571274630539999828e-01	7.846848060340000375e-01	1.030392234550000063e+00	3.217310446919999789e-01	6.100769830479999545e-01	4.623226874170000000e-01	3.678566040340000010e-01	4.064130062550000311e+00	4.277198178649999960e+01	8.869544529260000587e+00	2.596795771490000071e+00
3.700000000000000000e+01	1.363033068570000061e+00	2.358851446799999918e-01	1.960000000000000000e+02	1.043524900000000000e+07	1.733223325000000159e+01	2.554229297950000088e+01	6.015327838939999789e+07	3.650000000000000000e+02	2.038987425439999868e+02	2.500000000000000000e+02	1.520000000000000000e+02	2.323547962720000193e+00	2.130000000000000000e+02	1.160883446289999938e+03	1.650000000000000000e+02	5.478315047549999761e+00	2.010318725099999995e+02	2.590968171390000130e+00	5.181936342780000260e+00	3.896029165889999923e+00	1.948954733809999951e+01	1.719122073300000109e-01	9.894934103069999987e-01	9.997681380990000588e-02	9.013912851549999994e-01	1.395425898570000101e+00	4.053329467790000029e-01	5.339239317089999881e-01	9.431256163840000539e-01	7.321245273440000201e-01	7.660004990940000313e-01	8.188899289009999194e+00	3.132691163200000073e+00	7.851568190119999624e-01	1.926392888879999932e+00	2.009027979569999900e+02	8.660475861069999448e-01	-3.152502486459999864e-01	5.947288828640000524e-01	7.445221804589999826e-01	6.804180270379999840e+00	1.549943470909999899e-01	2.586919633069999946e+00	2.941165356120000185e-01	2.065665017570000039e-01	1.855911111880000020e+00	2.706797372160000137e+01	5.689038458609999793e+00	8.343090200020000680e+00
3.800000000000000000e+01	1.752893497200000095e+00	2.573768670339999787e-01	1.140000000000000000e+02	4.442854000000000000e+06	1.741838073319999936e+01	2.984070094129999973e+01	2.561052589779999852e+07	2.830000000000000000e+02	1.330436527829999989e+02	1.760000000000000000e+02	6.700000000000000000e+01	2.399710611809999783e+00	2.160000000000000000e+02	1.669623561529999961e+03	9.200000000000000000e+01	6.181957023449999866e+00	1.266135458170000021e+02	3.643910941060000130e+00	7.287821882120000261e+00	4.469626762589999913e+00	4.266864677880000301e+01	2.285247281620000070e-01	9.783454345119999562e-01	8.635119557119999567e-02	2.428341373049999863e+00	1.919733857560000034e+00	4.326290183470000161e-01	1.303062270519999899e+00	9.140602842170000297e-01	5.977545919679999598e-01	5.710534301230000276e-01	1.488416473989999922e+01	3.189015217200000141e+00	6.164170267299999839e-01	2.820173475069999824e+00	4.489810613590000230e+02	7.361832655919999802e-01	-1.679870091010000066e-01	1.045683917170000088e+00	6.314434683130000225e-01	8.852352527229999879e+00	9.728515082260000280e-02	3.345640525269999888e+00	1.291103503609999925e-01	2.022009762989999959e-01	1.014044263810000013e+00	3.373343326690000055e+01	3.297456726670000116e+00	1.489886817550000053e+01
9.900000000000000000e+01	8.545513107429999478e-01	1.187823901099999968e-01	2.530000000000000000e+02	1.845130400000000000e+07	4.040344351150000080e+01	5.574146450650000162e+01	1.063612338509999961e+08	5.050000000000000000e+02	2.766973570270000096e+02	3.690000000000000000e+02	1.370000000000000000e+02	3.330110666740000003e+00	3.680000000000000000e+02	4.741875449799999842e+03	1.930000000000000000e+02	3.377467718790000184e+00	2.679917012450000016e+02	6.276227678569999746e+00	1.255245535709999949e+01	5.978230156689999575e+00	9.130944503390000477e+01	7.514880952380000034e-02	9.785301869589999590e-01	2.344066102680000124e-02	6.077918320110000217e+00	2.448956707069999794e+00	4.100952862530000131e-01	2.847019663619999807e+00	9.074837739059999908e-01	4.414275027869999923e-01	6.063116203399999682e-01	4.407308201059999675e+01	4.135110671329999654e+00	6.848802792739999701e-01	7.720270359919999770e+00	1.899959521199999926e+03	8.547874122709999689e-01	-2.035027620709999874e-01	1.776413690480000085e+00	5.014129472870000326e-01	2.480316311960000064e+01	4.080376039539999888e-02	8.014639172229999886e+00	4.770223215919999760e-02	1.103771704690000022e-01	3.963848124780000037e-01	2.138023243519999994e+01	1.943996035020000068e+00	4.476748405909999917e+01
1.600000000000000000e+01	1.604590439359999898e+00	4.920361326570000249e-01	9.200000000000000000e+01	1.743522000000000000e+06	7.725694444440000197e+00	1.302863161930000047e+01	1.646658479649999924e+07	1.680000000000000000e+02	9.924921551159999922e+01	1.250000000000000000e+02	7.000000000000000000e+01	1.423030494570000082e+00	9.800000000000000000e+01	3.259701235279999878e+02	8.100000000000000000e+01	5.748768093759999864e+00	9.759322033899999838e+01	2.400937796770000077e+00	4.801875593540000153e+00	2.663870221129999827e+00	3.337533899289999884e+00	5.265313390310000230e-01	9.750004704629999797e-01	3.057104303470000173e-01	7.132003798670000227e-01	1.289362838459999994e+00	3.366225466919999798e-01	4.675471327790000076e-01	9.236185303889999920e-01	7.783000949670000335e-01	4.284059703549999987e-01	6.031813865150000176e+00	2.034717333110000137e+00	4.957167841460000113e-01	6.238720653760000401e-01	1.516906341169999983e+01	5.605981757229999696e-01	-1.383408708849999946e-01	4.883665716999999740e-01	7.885258388729999846e-01	1.782287881640000071e+00	1.144899842279999969e-01	8.129360831909999696e-01	2.015757107979999907e-01	3.285763913940000225e-01	4.064212607760000040e+00	2.648897474150000164e+01	8.956538032619999257e+00	5.840573366780000164e+00
8.000000000000000000e+00	2.429142830350000004e+00	8.601864780869999949e-01	8.400000000000000000e+01	1.093468000000000000e+06	3.369536940690000204e+00	5.205531282369999957e+00	1.098273772189999931e+07	1.340000000000000000e+02	8.566627930170000127e+01	9.300000000000000000e+01	7.200000000000000000e+01	4.776507349610000230e-01	6.200000000000000000e+01	5.998774829959999977e+01	7.800000000000000000e+01	1.395459335450000005e+01	8.531543624159999695e+01	2.017020665900000065e+00	4.034041331800000130e+00	8.748785192950000456e-01	1.706596288409999995e-01	8.749138920779999662e-01	9.922374552580000007e-01	7.684895787340000339e-01	1.365097588979999887e-01	5.465869487869999821e-01	1.080941446609999940e-01	1.216367161809999986e-01	9.762342135479999961e-01	9.408381171070000493e-01	2.141403323830000094e-01	4.086911595870000191e+00	7.244910964309999590e-01	4.068449568609999734e-01	8.678447052029999997e-02	7.730759095929999880e-01	3.344338096219999779e-01	-1.354187099459999988e-01	1.213547646380000039e-01	9.418484500570000195e-01	2.106281231830000045e-01	1.367331724729999864e-01	3.741030607290000143e-01	2.976969822889999895e-01	5.327349606860000142e-01	1.495868099910000026e+01	1.709248929459999999e+01	3.724170329049999850e+01	2.380176152469999806e+00
2.700000000000000000e+01	2.142992709090000059e+00	3.381397074240000133e-01	1.390000000000000000e+02	5.741139000000000000e+06	1.174850154089999954e+01	2.218251318529999949e+01	3.579490166019999981e+07	2.980000000000000000e+02	1.518446019209999918e+02	1.820000000000000000e+02	9.500000000000000000e+01	2.028610688160000119e+00	2.030000000000000000e+02	1.099256495860000086e+03	1.200000000000000000e+02	8.466807276289999962e+00	1.481807228920000057e+02	3.418892395319999888e+00	6.837784790639999777e+00	3.762738924100000215e+00	2.472451632499999974e+01	3.210437192119999783e-01	9.783509464759999608e-01	1.427215944230000033e-01	2.022052032019999945e+00	1.755896985429999946e+00	4.296370843599999767e-01	1.164382722400000070e+00	9.191942140369999681e-01	6.486787699120000195e-01	4.548668332010000204e-01	1.252432266009999928e+01	2.699847015790000082e+00	5.627785774679999742e-01	1.846313987550000091e+00	2.145223802810000109e+02	6.234674066259999758e-01	-1.424076721160000003e-01	8.950508004930000094e-01	6.730702410269999714e-01	5.363203918169999973e+00	8.986031392330000311e-02	2.387718337079999920e+00	1.220495475490000065e-01	2.464601674230000039e-01	1.652088434579999987e+00	3.760027164040000258e+01	4.504098322249999953e+00	1.199391443969999926e+01
3.300000000000000000e+01	1.318098292129999960e+00	2.610910937920000174e-01	1.820000000000000000e+02	9.428011000000000000e+06	1.549710812670000060e+01	2.504293582640000082e+01	5.434712390100000054e+07	3.160000000000000000e+02	1.938086603140000079e+02	2.380000000000000000e+02	1.280000000000000000e+02	2.277075263550000006e+00	1.880000000000000000e+02	1.114271202039999935e+03	1.590000000000000000e+02	4.918691226730000032e+00	1.909123505979999891e+02	3.201183942930000192e+00	6.402367885860000385e+00	4.282400663319999801e+00	1.558610114899999921e+01	1.674433340110000057e-01	9.666569293010000008e-01	8.417927183989999673e-02	2.492606703939999946e+00	1.895730678160000071e+00	4.429122239070000244e-01	1.235992878870000089e+00	8.936766955580000005e-01	5.867669476760000169e-01	3.488432498169999896e-01	1.091044811149999916e+01	2.940948297439999859e+00	4.448525619070000103e-01	1.908891581420000039e+00	1.308954469059999894e+02	5.554386489410000349e-01	-1.150072413049999936e-01	1.078724922339999948e+00	6.213929154230000140e-01	5.142959621730000208e+00	1.317197603620000046e-01	2.261829266929999971e+00	1.696437960050000138e-01	2.272733223929999935e-01	8.785613947439999682e-01	3.875493954499999916e+01	3.221255542529999794e+00	1.050565451149999951e+01
3.100000000000000000e+01	1.767876601360000022e+00	2.835986730369999820e-01	1.830000000000000000e+02	1.011207600000000000e+07	1.578189230509999952e+01	2.969130648719999854e+01	5.829036567010000348e+07	3.460000000000000000e+02	2.007166046410000035e+02	2.630000000000000000e+02	1.340000000000000000e+02	2.303726252540000186e+00	2.120000000000000000e+02	1.793028047170000036e+03	1.620000000000000000e+02	5.722728882860000255e+00	1.961992031869999948e+02	3.427591317300000107e+00	6.855182634600000213e+00	4.339144826060000071e+00	4.079645215810000280e+01	2.613284703800000108e-01	9.635850165829999980e-01	1.048132799189999964e-01	3.685648273119999985e+00	2.074428053020000107e+00	4.000827263510000065e-01	2.127152820430000091e+00	8.975178680830000477e-01	5.911338964810000096e-01	3.953666796900000002e-01	1.293900899560000006e+01	3.029286506690000103e+00	5.578733561509999772e-01	3.033295195660000054e+00	3.977552298740000083e+02	6.863055286150000489e-01	-1.442688018609999956e-01	1.205035859229999895e+00	6.265497726990000293e-01	8.447532509509999343e+00	1.283984432960000033e-01	3.791899336480000215e+00	1.654065237200000038e-01	2.139628644069999919e-01	1.240969700740000015e+00	3.522723812099999918e+01	3.619087024380000184e+00	1.384732289529999960e+01
1.030000000000000000e+02	-1.766796785799999991e-01	1.032523544700000018e-01	3.850000000000000000e+02	3.682486400000000000e+07	4.057902225560000176e+01	5.687326320140000036e+01	2.122743179250000119e+08	5.620000000000000000e+02	3.908967453949999822e+02	4.740000000000000000e+02	2.020000000000000000e+02	3.471359720020000150e+00	3.600000000000000000e+02	4.948847299459999704e+03	3.050000000000000000e+02	2.793314749789999940e+00	3.845145228220000035e+02	7.969556051589999690e+00	1.593911210319999938e+01	6.370384361870000234e+00	-1.425946198920000008e+01	4.026124338619999771e-02	9.656606110859999870e-01	1.557523689449999936e-02	8.778315145500000583e+00	2.667679745090000054e+00	3.583374376669999917e-01	3.547354430369999978e+00	8.800844989870000301e-01	3.625600521549999788e-01	4.394643770639999891e-01	6.694225363760000391e+01	4.179135620480000313e+00	5.538434169089999637e-01	7.817359914709999913e+00	1.406612295229999972e+03	8.015189023040000249e-01	-1.584013910819999926e-01	2.238715277779999901e+00	4.381680368379999857e-01	2.249112451330000084e+01	4.520580207799999861e-02	8.206969014100000237e+00	5.201453991709999863e-02	1.000494960250000037e-01	2.324963196089999962e-01	2.063867832940000113e+01	1.608598011760000057e+00	6.309187444999999883e+01
2.100000000000000000e+01	9.066595539309999507e-01	3.972357879280000170e-01	1.540000000000000000e+02	4.487545000000000000e+06	8.936769524180000701e+00	1.317373679339999981e+01	4.238233889249999821e+07	2.100000000000000000e+02	1.592273895470000014e+02	1.860000000000000000e+02	1.290000000000000000e+02	1.516469191439999920e+00	8.100000000000000000e+01	2.803388553739999907e+02	1.410000000000000000e+02	3.340606864550000221e+00	1.583446327679999968e+02	1.834906220319999948e+00	3.669812440649999896e+00	2.863441168750000099e+00	1.070265044000000110e+00	3.235992402660000100e-01	9.665324562870000191e-01	1.852500985860000005e-01	6.058285849950000301e-01	1.211826868970000026e+00	3.899275878440000009e-01	3.597219375699999833e-01	9.061270519599999851e-01	7.673848528019999726e-01	4.370796103669999932e-01	3.601198955370000121e+00	2.230508210280000014e+00	4.625209069790000016e-01	5.372101359149999977e-01	7.512893712310000360e+00	5.440280647920000545e-01	-1.303741060810000019e-01	4.886633428300000137e-01	7.747952279199999959e-01	1.543011958659999960e+00	2.425107472069999992e-01	6.461690307330000271e-01	4.474178873310000193e-01	3.506755721320000130e-01	2.712243002040000128e+00	3.023480362970000002e+01	7.113533116690000213e+00	3.008033554479999871e+00
4.400000000000000000e+01	1.275736856770000038e+00	2.831854420969999730e-01	1.530000000000000000e+02	4.230822000000000000e+06	1.913099357389999966e+01	2.785775415519999854e+01	4.249416386580000073e+07	2.940000000000000000e+02	1.685075028699999962e+02	2.164000000000000057e+02	1.210000000000000000e+02	2.192773943799999792e+00	1.730000000000000000e+02	1.242816719969999895e+03	1.298000000000000114e+02	4.351284278499999658e+00	1.647785234899999978e+02	3.057706659009999939e+00	6.115413318029999878e+00	3.855348801189999897e+00	1.674923844990000177e+01	3.026406429390000041e-01	9.790147586240000033e-01	1.279369474489999992e-01	1.469029850749999921e+00	1.682630738729999909e+00	3.807265595100000066e-01	8.254398160660000316e-01	9.190350248040000114e-01	6.700260142030000088e-01	5.928280217820000031e-01	1.042677956370000025e+01	2.906453276520000184e+00	6.262453401680000420e-01	1.811700436209999987e+00	1.376573267079999994e+02	7.463574727949999765e-01	-2.012171063519999914e-01	7.915327210100000510e-01	6.964303482589999650e-01	5.777771894079999804e+00	9.951579834670000457e-02	2.421713746460000038e+00	1.442608457429999935e-01	2.082720633089999995e-01	1.869384018050000096e+00	1.823377708159999955e+01	4.845310904989999834e+00	1.233071469030000067e+01
1.800000000000000000e+01	2.303500347369999979e+00	4.656537797779999877e-01	1.440000000000000000e+02	5.717300000000000000e+06	8.510878443599999343e+00	1.569990806600000077e+01	3.564627006270000339e+07	2.710000000000000000e+02	1.515290209059999995e+02	1.760000000000000000e+02	1.110000000000000000e+02	1.546357119989999918e+00	1.600000000000000000e+02	5.525172819790000176e+02	1.300000000000000000e+02	9.663160090130000768e+00	1.496947791160000065e+02	2.531865763549999926e+00	5.063731527089999851e+00	2.739381060079999930e+00	1.248398302020000017e+01	5.183574507389999697e-01	9.870854667330000165e-01	2.993537658259999845e-01	7.063577586210000314e-01	1.223243530620000019e+00	2.897389526029999773e-01	5.137948665639999746e-01	9.489713949839999607e-01	8.081813312190000431e-01	6.472339700260000273e-01	7.056380849750000017e+00	2.220088364540000025e+00	6.838234386329999914e-01	9.991515240910000539e-01	8.535903750559999992e+01	7.422084600470000293e-01	-2.587074694709999845e-01	4.351908867000000014e-01	8.168898809519999915e-01	3.290248337740000029e+00	1.065922934099999969e-01	1.544963537139999898e+00	2.002084213049999950e-01	2.973206732059999746e-01	5.352086714940000434e+00	2.935372522240000137e+01	1.197664622029999926e+01	6.775135614199999878e+00
1.330000000000000000e+02	1.016868436910000062e+00	9.649053189629999694e-02	3.090000000000000000e+02	3.133732000000000000e+07	5.452989902950000101e+01	7.963933905810000624e+01	1.806418355649999976e+08	6.270000000000000000e+02	3.533410257499999716e+02	4.860000000000000000e+02	1.910000000000000000e+02	3.690994565950000084e+00	4.360000000000000000e+02	9.904568435420000242e+03	2.370000000000000000e+02	3.225156798580000039e+00	3.390358565739999790e+02	7.209266817549999651e+00	1.441853363509999930e+01	6.316720208649999613e+00	4.115082892280000237e+02	5.223379276440000274e-02	9.843543120550000136e-01	1.938125320740000102e-02	6.132104032510000025e+00	2.448479699509999996e+00	4.092202627820000216e-01	3.068148717090000144e+00	9.224152101879999899e-01	4.576759221910000064e-01	8.072605282050000497e-01	6.478872496469999476e+01	4.573942498660000133e+00	8.264619206409999919e-01	1.588109829170000076e+01	9.974985374719999527e+03	9.429840972899999896e-01	-3.007569875950000249e-01	1.731469038289999984e+00	5.148799897560000227e-01	5.739228913419999856e+01	3.913935271470000282e-02	1.670864319229999850e+01	4.778801540920000340e-02	8.805214106019999820e-02	3.594753024469999891e-01	1.741331547020000059e+01	1.979052962619999967e+00	6.292727091180000087e+01
3.850000000000000000e+01	1.591643537159999955e+00	2.485833558199999904e-01	2.480000000000000000e+02	1.677776400000000000e+07	1.617199294190000103e+01	2.741842192980000092e+01	9.671426507150000334e+07	4.300000000000000000e+02	2.585414498200000253e+02	2.980000000000000000e+02	1.740000000000000000e+02	2.434725404429999962e+00	2.560000000000000000e+02	1.515579879679999976e+03	2.190000000000000000e+02	6.831420906109999969e+00	2.555936254979999944e+02	4.786399812279999999e+00	9.572799624550000885e+00	4.317804888110000405e+00	2.983700379040000072e+01	2.251295287800000045e-01	9.866307929309999780e-01	9.219367035799999610e-02	2.097907277220000033e+00	1.812789252049999966e+00	4.403324694069999934e-01	1.210839260870000045e+00	9.339197241229999502e-01	6.337187910649999534e-01	5.653908771529999600e-01	2.427526732220000127e+01	3.205019383639999830e+00	6.265555096949999569e-01	2.414105430979999856e+00	3.490294985030000134e+02	7.757196940510000527e-01	-1.968594709489999983e-01	9.320996801069999504e-01	6.599809151409999908e-01	7.558514446710000279e+00	4.712354062469999855e-02	3.302627938900000171e+00	6.248906663690000085e-02	2.000502806570000069e-01	1.261708645369999937e+00	3.181793437589999840e+01	3.842639642440000003e+00	2.194248371260000141e+01
1.060000000000000000e+02	-4.143610945310000071e-01	9.089030836250000522e-02	5.500000000000000000e+02	7.216344200000000000e+07	4.499046954279999966e+01	6.411408205780000458e+01	4.159810455690000057e+08	7.190000000000000000e+02	5.472050523289999546e+02	6.460000000000000000e+02	3.410000000000000000e+02	3.647407104080000018e+00	3.780000000000000000e+02	6.451487026740000147e+03	4.220000000000000000e+02	2.636288723329999861e+00	5.412780082990000210e+02	9.369357638889999507e+00	1.873871527780000079e+01	6.424932771339999960e+00	-9.780343029770000385e+01	3.523892195770000207e-02	9.774058252409999481e-01	1.539704041500000037e-02	6.356522817460000141e+00	2.463186486370000150e+00	4.111280358719999750e-01	2.700863406619999907e+00	9.009787500120000070e-01	3.973451701099999789e-01	6.890018232410000110e-01	9.482928240740000092e+01	4.439606065829999615e+00	7.267772562780000500e-01	1.022123487980000078e+01	3.179265171250000094e+03	8.954315066119999944e-01	-2.270174735880000072e-01	1.896040013229999932e+00	4.658096847389999740e-01	3.452841670160000120e+01	2.959178485720000140e-02	1.084619355369999916e+01	3.179137343559999829e-02	8.905408640480000360e-02	2.223371159270000064e-01	1.820909066420000144e+01	1.618281300130000044e+00	8.014846283769999502e+01
3.700000000000000000e+01	8.090836413290000140e-01	3.116920425170000009e-01	1.960000000000000000e+02	7.499685000000000000e+06	1.573446134289999954e+01	2.120163426859999944e+01	7.083030727420000732e+07	2.860000000000000000e+02	2.058424195709999935e+02	2.394000000000000057e+02	1.660000000000000000e+02	1.977029999600000032e+00	1.200000000000000000e+02	6.420759041139999681e+02	1.760000000000000000e+02	3.017008831840000127e+00	2.042768361580000089e+02	2.684740028489999819e+00	5.369480056979999638e+00	3.514804197140000142e+00	4.772045346969999713e+00	3.203941120609999915e-01	9.788309389270000160e-01	1.440572229410000127e-01	8.291191832859999833e-01	1.357802843480000021e+00	4.282535183869999873e-01	4.551206942539999800e-01	9.185559682089999844e-01	7.240318278309999522e-01	6.092228082739999939e-01	7.861170465339999858e+00	2.745061949950000191e+00	6.335330963430000351e-01	1.067440446660000042e+00	3.656831495739999838e+01	7.228326591770000142e-01	-2.085823460169999866e-01	5.977564102560000148e-01	7.360260367199999987e-01	3.440642603350000162e+00	1.492408086969999881e-01	1.341985567550000091e+00	2.272969945520000035e-01	2.454886484999999896e-01	2.102225911800000180e+00	2.370509211599999944e+01	5.704324467060000181e+00	6.879285842269999840e+00
5.200000000000000000e+01	2.503588243170000172e-01	1.876041619749999889e-01	2.250000000000000000e+02	7.892175000000000000e+06	2.126347009390000053e+01	2.921102653029999985e+01	7.926860967149999738e+07	3.140000000000000000e+02	2.301469475129999864e+02	2.811999999999999886e+02	1.620000000000000000e+02	2.558008113230000102e+00	1.520000000000000000e+02	1.280052700330000107e+03	1.835999999999999943e+02	2.371442380379999992e+00	2.273489932889999920e+02	3.590929965559999992e+00	7.181859931109999984e+00	4.548789450810000190e+00	2.492616328220000010e+00	1.171067738229999988e-01	9.728158766900000254e-01	5.414591519570000067e-02	1.452468427099999904e+00	1.621902998469999968e+00	5.061682772040000389e-01	6.412898195589999961e-01	8.963481615809999470e-01	6.115924900379999807e-01	6.596676017899999467e-01	1.430063145809999980e+01	3.364438797670000092e+00	6.958232796950000187e-01	2.130849673959999802e+00	1.205876977669999945e+02	8.041651935400000450e-01	-2.143519136429999916e-01	8.885189437430000003e-01	6.375636241869999665e-01	7.070930268729999746e+00	1.020676447729999964e-01	2.335546918579999964e+00	1.533628586459999943e-01	1.795834159539999864e-01	6.885791669259999637e-01	1.855763033319999877e+01	2.833831938169999898e+00	1.293900593729999926e+01
5.000000000000000000e+00	2.222097461759999781e+00	5.492567531569999550e-01	1.480000000000000000e+02	3.037877000000000000e+06	2.127933884299999967e+00	3.705365229899999946e+00	3.293614365379999951e+07	1.730000000000000000e+02	1.489103242609999995e+02	1.534000000000000057e+02	1.410000000000000000e+02	9.277221946500000538e-01	3.200000000000000000e+01	2.980339922210000125e+01	1.440000000000000000e+02	9.763805983510000175e+00	1.488102189779999946e+02	1.331584882450000062e+00	2.663169764900000125e+00	1.709488753280000051e+00	3.254318004699999767e-01	5.346842536910000332e-01	9.465076544560000471e-01	3.636835017080000121e-01	2.674617277199999865e-01	8.268138358100000085e-01	2.674617277199999865e-01	1.931006568360000009e-01	9.108460907600000045e-01	8.662691361400000067e-01	3.957693747129999995e-01	1.861023783490000083e+00	1.442027025560000064e+00	3.957693747129999995e-01	2.216079207280000074e-01	7.368383346410000145e-01	4.404899802510000018e-01	-1.342431445260000022e-01	2.674617277199999865e-01	8.662691361400000067e-01	6.189699551920000431e-01	2.645660112329999980e-01	2.491181614109999887e-01	6.433283730159999880e-01	5.017636771789999450e-01	5.707576358929999927e+00	2.420310846559999973e+01	1.467994378310000059e+01	1.194713563449999905e+00
6.100000000000000000e+01	5.904851875200000100e-01	1.846250787650000058e-01	2.420000000000000000e+02	4.364091000000000000e+06	2.372959183669999916e+01	3.358664146190000110e+01	6.813320725110000372e+07	3.490000000000000000e+02	2.514909454680000067e+02	3.048000000000000114e+02	1.810000000000000000e+02	2.607576015659999857e+00	1.680000000000000000e+02	1.722128544420000026e+03	1.970000000000000000e+02	2.732101585640000163e+00	2.480434782609999900e+02	3.506101190479999907e+00	7.012202380949999814e+00	4.622448856920000182e+00	8.083512293660000125e+00	1.065476190480000029e-01	9.465168150489999821e-01	5.105389030609999712e-02	3.155654761900000160e+00	1.877249844919999910e+00	4.480561342589999829e-01	1.168152990360000087e+00	8.586606391290000362e-01	5.152123734110000131e-01	4.181963004250000004e-01	1.339226190479999978e+01	3.251746372780000005e+00	5.891363962519999831e-01	2.676909633649999787e+00	1.550424931020000088e+02	7.952332867520000015e-01	-2.409861256660000006e-01	1.308035714290000096e+00	5.623363095240000442e-01	7.551983772679999873e+00	1.825448050129999944e-01	2.644670060430000191e+00	2.142782976629999947e-01	1.797594071970000096e-01	5.840801648479999608e-01	9.497203963249999603e+00	2.633758161459999858e+00	1.157761646690000035e+01
1.000000000000000000e+01	2.222703125329999807e+00	5.699445983380000413e-01	1.710000000000000000e+02	2.256465000000000000e+06	4.178446654130000049e+00	7.582756232690000431e+00	3.235395332449999824e+07	2.340000000000000000e+02	1.723088185420000116e+02	1.800000000000000000e+02	1.450000000000000000e+02	1.159379200999999915e+00	8.900000000000000000e+01	1.470517659280000089e+02	1.605000000000000000e+02	1.165897824039999975e+01	1.718815789470000084e+02	2.326985855179999785e+00	4.653971710359999570e+00	2.037451093650000100e+00	1.812682832529999954e+00	5.792390685870000278e-01	9.817795879530000214e-01	3.807837286840000113e-01	5.252239535460000441e-01	1.076617658169999991e+00	2.887740220169999761e-01	3.666354413869999940e-01	9.406512247449999586e-01	8.268590311340000554e-01	3.373165051970000161e-01	5.532186939199999820e+00	1.609932233579999927e+00	6.773561631429999563e-01	3.793991089320000176e-01	6.931583087739999982e+00	6.024609396569999831e-01	-2.062770819489999907e-01	3.751568404310000049e-01	8.322519246389999958e-01	9.923724821839999821e-01	9.975464060279999601e-02	6.462396277380000331e-01	2.093783867000000021e-01	4.076570921670000236e-01	2.522759901420000173e+00	1.329704433500000071e+01	8.504638752050000861e+00	4.263721997420000243e+00
8.500000000000000000e+01	3.186669432090000198e-01	1.264318823589999918e-01	2.880000000000000000e+02	1.252325400000000000e+07	3.545560138039999742e+01	4.881591986789999993e+01	1.357751335999999940e+08	4.410000000000000000e+02	3.023418812180000259e+02	3.760000000000000000e+02	1.820000000000000000e+02	3.167331644989999972e+00	2.590000000000000000e+02	3.474554957639999884e+03	2.274000000000000057e+02	2.422764437470000143e+00	2.965401459849999810e+02	5.316856889010000309e+00	1.063371377800000062e+01	5.460202546269999679e+00	2.670348557339999829e+01	7.411837069439999870e-02	9.780620392859999956e-01	3.083177060340000150e-02	2.849337069440000203e+00	2.022885425880000199e+00	4.379588212289999838e-01	1.245197071560000035e+00	9.048923391850000053e-01	5.234929362039999479e-01	7.293406826439999824e-01	3.211659376709999947e+01	3.956830684159999834e+00	7.584731283819999836e-01	5.271976157460000145e+00	7.728063641510000252e+02	8.820981688669999876e-01	-2.478184457640000005e-01	1.253793056309999931e+00	5.708025788230000064e-01	1.823856756039999993e+01	8.220170742709999312e-02	5.810756587090000203e+00	9.772590568340000505e-02	1.207636613780000007e-01	4.178133682599999843e-01	1.236087470450000048e+01	2.222645784080000020e+00	2.833961066779999882e+01
nan	nan	nan	nan	nan	nan	nan	nan	nan	nan	nan	nan	nan	nan	nan	nan	nan	nan	nan	nan	nan	nan	nan	nan	nan	nan	nan	nan	nan	nan	nan	nan	nan	nan	nan	nan	nan	nan	nan	nan	nan	nan	nan	nan	nan	nan	nan	nan	nan	nan
1.400000000000000000e+01	-4.690505335460000147e-01	4.765837284880000135e-01	1.230000000000000000e+02	2.047353000000000000e+06	6.691135734070000396e+00	8.827001971339999642e+00	3.468293481379999965e+07	1.440000000000000000e+02	1.222464006900000015e+02	1.344000000000000057e+02	9.300000000000000000e+01	1.154450852779999925e+00	5.100000000000000000e+01	1.224529809790000030e+02	1.040000000000000000e+02	2.833042038379999905e+00	1.217445255469999950e+02	2.399808638600000155e+00	4.799617277200000309e+00	2.077287703670000152e+00	-1.584743716579999906e-01	3.983392564239999767e-01	9.724371241120000064e-01	2.869477303729999762e-01	2.756287588849999914e-01	8.447745198570000280e-01	2.756287588849999914e-01	1.983832592329999867e-01	9.310928102790000382e-01	8.621856205579999655e-01	5.465319615389999663e-01	5.925266539089999895e+00	1.801658944789999994e+00	5.488381214330000368e-01	3.039886644190000209e-01	1.983914971559999962e+00	6.222193829819999689e-01	-2.156266041040000025e-01	2.756287588849999914e-01	8.621856205579999655e-01	9.403258987920000145e-01	9.918494213039999452e-02	3.399874419439999906e-01	2.255761984930000075e-01	4.551393374350000132e-01	4.458615835309999831e+00	2.240105189530000018e+01	1.261453098049999966e+01	2.633558159470000160e+00
7.000000000000000000e+00	2.831790799410000004e-01	7.717512920239999463e-01	1.690000000000000000e+02	3.899606000000000000e+06	3.118016528930000142e+00	4.564867600830000427e+00	4.227886231379999965e+07	1.860000000000000000e+02	1.687135956950000093e+02	1.760000000000000000e+02	1.530000000000000000e+02	5.612294270509999849e-01	3.300000000000000000e+01	3.388683467420000284e+01	1.615999999999999943e+02	3.442329722619999810e+00	1.686131386860000134e+02	1.114560552209999944e+00	2.229121104429999889e+00	9.441075807919999674e-01	3.213266783159999807e-01	8.201886276650000029e-01	9.738996719520000012e-01	6.850881478910000322e-01	1.305016402409999998e-01	5.508954880199999904e-01	1.305016402409999998e-01	1.121859521859999986e-01	9.564994532530000093e-01	9.347491798799999474e-01	3.458627546120000007e-01	1.278430836519999891e+00	8.136059405509999953e-01	3.560828803980000123e-01	1.013629499620000013e-01	5.271292770850000142e-01	3.352582239599999903e-01	-1.566815319410000129e-01	1.305016402409999998e-01	9.347491798799999474e-01	2.749501596069999776e-01	2.005824953610000072e-01	2.333643164449999974e-01	7.180222265929999681e-01	5.332713671100000052e-01	1.326874995939999913e+01	1.690396013639999850e+01	3.366397980589999861e+01	1.147617447060000018e+00
4.800000000000000000e+01	1.963523236159999963e-01	2.001680319259999952e-01	2.290000000000000000e+02	3.700191000000000000e+06	2.191735537190000116e+01	3.122243226209999989e+01	5.776824549989999831e+07	3.370000000000000000e+02	2.315727888199999995e+02	2.796000000000000227e+02	1.590000000000000000e+02	2.590247089780000067e+00	1.780000000000000000e+02	1.542778827979999960e+03	1.678000000000000114e+02	2.804941823330000084e+00	2.282173913039999888e+02	3.650892857140000114e+00	7.301785714290000229e+00	4.758515387020000098e+00	7.035731899899999586e-01	1.803571428569999968e-01	9.485816767579999809e-01	5.847045068029999709e-02	4.081547619050000186e+00	2.140304704500000099e+00	3.839180754639999749e-01	1.909098639460000024e+00	8.664531500250000073e-01	5.125458239429999674e-01	2.087497634169999949e-01	1.386904761899999983e+01	3.115333718000000029e+00	5.236244093290000068e-01	2.580206561789999853e+00	1.201256544170000069e+02	7.539225788779999604e-01	-1.790049772360000069e-01	1.421428571429999899e+00	5.647282454650000005e-01	6.239278628120000114e+00	1.635191724370000099e-01	2.898476850020000217e+00	2.014942642529999883e-01	1.690192528249999937e-01	6.010523971160000034e-01	8.719610389610000567e+00	2.451038961040000075e+00	1.407336332070000040e+01
1.050000000000000000e+01	1.652333427559999901e+00	5.263157894740000398e-01	1.660000000000000000e+02	2.230387000000000000e+06	5.408333333329999881e+00	1.406821329639999973e+01	3.198003819849999994e+07	2.730000000000000000e+02	1.713102371969999922e+02	1.910000000000000000e+02	1.100000000000000000e+02	1.515588327829999971e+00	1.630000000000000000e+02	5.678606301940000094e+02	1.510000000000000000e+02	8.798095884940000388e+00	1.696447368419999862e+02	3.214046154860000115e+00	6.428092309710000229e+00	2.781608605460000216e+00	5.302136582570000201e+00	5.557786580300000390e-01	9.775324211389999629e-01	3.267801626499999834e-01	1.293494040059999906e+00	1.500141044550000080e+00	2.865542040729999740e-01	8.793069059739999638e-01	9.309678746620000389e-01	7.533939531590000405e-01	2.442366133789999894e-01	1.052863249730000028e+01	2.003137201339999951e+00	6.089657911720000039e-01	8.451304753589999885e-01	3.603428021709999740e+01	6.756743164609999575e-01	-2.069331136710000074e-01	6.177306283829999689e-01	7.722979676400000271e-01	2.087027861370000181e+00	1.021019341350000026e-01	1.533121029619999964e+00	1.479978485860000137e-01	3.004586992359999931e-01	2.658389266539999962e+00	1.127539717139999986e+01	7.043059188219999989e+00	9.379916954989999667e+00
9.100000000000000000e+01	2.575031574880000118e-01	1.186530981939999951e-01	3.050000000000000000e+02	1.307708300000000000e+07	3.612137025500000220e+01	5.061452394909999697e+01	1.417796597770000100e+08	4.750000000000000000e+02	3.089549491170000124e+02	3.773999999999999773e+02	1.580000000000000000e+02	3.321856331839999843e+00	3.170000000000000000e+02	3.909370238160000099e+03	2.265999999999999943e+02	2.851821187970000171e+00	3.025620437960000118e+02	6.614304264630000318e+00	1.322860852930000064e+01	5.518607473330000346e+00	3.405184166189999928e+01	8.662520503010000261e-02	9.849096842819999864e-01	2.986600498289999905e-02	3.129237288140000128e+00	2.057933316250000200e+00	4.612957910180000010e-01	1.391555739179999973e+00	9.200325202819999992e-01	5.135157863879999951e-01	7.395228810499999694e-01	4.825126435210000153e+01	4.022749270730000326e+00	8.021641202420000116e-01	6.062872464759999858e+00	1.346665569830000095e+03	9.313070813730000008e-01	-3.120576428119999912e-01	1.303512848550000047e+00	5.598357481319999884e-01	2.112225257089999886e+01	4.362930816149999946e-02	6.867050947050000076e+00	5.188059248369999987e-02	1.122216610829999961e-01	4.967328471829999814e-01	1.176887138300000046e+01	2.212775718890000132e+00	4.520089850600000148e+01
nan	nan	nan	nan	nan	nan	nan	nan	nan	nan	nan	nan	nan	nan	nan	nan	nan	nan	nan	nan	nan	nan	nan	nan	nan	nan	nan	nan	nan	nan	nan	nan	nan	nan	nan	nan	nan	nan	nan	nan	nan	nan	nan	nan	nan	nan	nan	nan	nan	nan
1.400000000000000000e+01	-8.261798593909999711e-02	4.658213010819999833e-01	1.020000000000000000e+02	1.422608000000000000e+06	6.480229591839999692e+00	9.155309286590000539e+00	2.409951802629999816e+07	1.320000000000000000e+02	1.019019136229999987e+02	1.170000000000000000e+02	6.600000000000000000e+01	1.247783507280000093e+00	6.600000000000000000e+01	1.342850444880000111e+02	8.700000000000000000e+01	3.156365056129999846e+00	1.012408759120000070e+02	2.536051120829999839e+00	5.072102241659999677e+00	2.319596823649999973e+00	-2.040931328599999983e-01	3.487219792240000005e-01	9.783238992699999637e-01	2.495115869450000023e-01	3.710360852929999731e-01	9.536917153299999672e-01	3.551462547840000261e-01	2.339952581139999876e-01	9.277701840709999814e-01	8.195667031159999949e-01	4.526182436399999731e-01	6.583481410610000140e+00	1.934187344909999995e+00	4.869283161460000176e-01	3.373975919259999956e-01	2.321356570049999846e+00	5.480347169620000125e-01	-1.560812393709999912e-01	3.625615090209999836e-01	8.201316748679999824e-01	9.785542824120000427e-01	1.011949511280000047e-01	4.208287985790000185e-01	1.951749077180000014e-01	4.313531385950000185e-01	2.719592496120000202e+00	2.564851444849999851e+01	8.394462250709999296e+00	3.675231027160000163e+00
1.300000000000000000e+01	2.863911075510000015e-01	5.599126218759999940e-01	1.560000000000000000e+02	3.423432000000000000e+06	5.588020452890000378e+00	8.175608716499999318e+00	3.711626512240000069e+07	1.850000000000000000e+02	1.580776857889999860e+02	1.710000000000000000e+02	1.300000000000000000e+02	1.106052153430000073e+00	5.500000000000000000e+01	1.075221908470000045e+02	1.460000000000000000e+02	3.236622346269999895e+00	1.577372262769999907e+02	1.884380125749999912e+00	3.768760251499999825e+00	2.050534302289999999e+00	-9.282639400240000338e-02	5.724097867690000063e-01	9.655536337640000522e-01	3.633851651119999748e-01	3.561030617820000188e-01	9.599192106349999642e-01	3.088180016400000061e-01	2.447216760689999993e-01	9.185398441769999645e-01	8.370796883540000399e-01	3.136448701999999811e-01	3.634226353199999870e+00	1.661036676209999952e+00	4.046848933139999827e-01	2.613039256269999999e-01	1.746094446659999910e+00	4.413895684549999920e-01	-1.111609706440000039e-01	3.308843630400000180e-01	8.387609349369999912e-01	6.891126407259999809e-01	2.746030402199999831e-01	4.366203430319999801e-01	4.730787955610000206e-01	4.103164520700000040e-01	4.330051321130000019e+00	2.228594576720000120e+01	1.077541335979999992e+01	1.925372922850000057e+00
1.800000000000000000e+01	-9.778832335970000234e-02	5.051459777360000070e-01	3.100000000000000000e+02	6.621253000000000000e+06	7.267857142859999620e+00	1.007939508509999982e+01	1.033725472070000023e+08	3.370000000000000000e+02	3.097744153510000160e+02	3.256000000000000227e+02	2.770000000000000000e+02	1.228999689929999972e+00	6.000000000000000000e+01	1.564814114680000046e+02	2.940000000000000000e+02	2.662112051709999871e+00	3.095217391300000145e+02	1.898809523810000011e+00	3.797619047620000021e+00	1.929297196989999907e+00	-9.891725043190000705e-03	5.904761904759999736e-01	9.736309523809999478e-01	3.854942602040000166e-01	2.636904761900000227e-01	8.094418670299999841e-01	2.636904761900000227e-01	1.879854024940000035e-01	9.340773809519999915e-01	8.681547619049999609e-01	4.922364026950000193e-01	3.741071428570000190e+00	1.665606720800000051e+00	5.831949480529999841e-01	2.674215206919999810e-01	2.383832868269999850e+00	6.010862377250000277e-01	-2.416911826579999922e-01	2.636904761900000227e-01	8.681547619049999609e-01	8.059956065760000010e-01	2.597027618439999852e-01	5.201641166029999930e-01	4.845626059070000102e-01	3.699323992790000126e-01	3.650404084699999885e+00	9.673828976030000248e+00	1.135477941179999917e+01	1.775047184379999976e+00
4.800000000000000000e+01	8.212262302480000109e-02	2.482686980609999927e-01	1.890000000000000000e+02	2.750333000000000000e+06	1.885500000000000000e+04	2.402908587259999962e+01	3.943519864419999719e+07	2.450000000000000000e+02	1.902329942599999981e+02	2.225000000000000000e+02	1.370000000000000000e+02	2.132207468869999900e+00	1.080000000000000000e+02	7.703426246540000193e+02	1.520000000000000000e+02	1.971580242049999931e+00	1.881973684209999931e+02	3.075817758709999961e+00	6.151635517429999922e+00	3.656396522340000121e+00	-6.507010347639999859e-01	1.747767759440000124e-01	9.711403578670000369e-01	9.763613817289999719e-02	7.865073459679999823e-01	1.251604389199999945e+00	5.003791830189999734e-01	3.648219127660000116e-01	8.988775987229999931e-01	7.013539341419999795e-01	6.800530813070000402e-01	1.030448381259999913e+01	2.927128946199999859e+00	7.136574867170000225e-01	1.236832008089999935e+00	3.449084453310000242e+01	7.960563378320000272e-01	-2.627516724269999826e-01	6.288280007590000276e-01	7.108578259729999571e-01	4.160820686400000135e+00	1.492122260219999885e-01	1.338850985349999911e+00	2.127687885860000128e-01	2.359294721609999923e-01	9.788183577150000314e-01	1.117580084549999953e+01	3.908062202320000011e+00	7.201636456520000173e+00
1.800000000000000000e+01	-7.441217071950000095e-02	4.648622728969999951e-01	3.070000000000000000e+02	1.296628600000000000e+07	8.082785488189999867e+00	1.111929245029999969e+01	1.405784162759999931e+08	3.360000000000000000e+02	3.076433379059999993e+02	3.258000000000000114e+02	2.770000000000000000e+02	1.295263703700000102e+00	5.900000000000000000e+01	1.846633278280000070e+02	2.890000000000000000e+02	2.459489635040000177e+00	3.073430656930000282e+02	1.803649535269999937e+00	3.607299070529999874e+00	2.419944042840000087e+00	3.672365742949999790e-02	4.168944778570000120e-01	9.588457332719999560e-01	2.449537665039999979e-01	4.231820667030000149e-01	1.018190943520000058e+00	3.758970065610000022e-01	2.580373413309999808e-01	9.017700929469999460e-01	8.035401858940000031e-01	4.095298583699999995e-01	3.399740295239999988e+00	1.962807452000000064e+00	4.223558943430000268e-01	3.581547240360000162e-01	2.641017093939999949e+00	4.890028426320000010e-01	-1.276522541450000048e-01	3.979633679610000141e-01	8.052214324769999543e-01	1.009436829440000016e+00	2.187742903140000028e-01	4.513358029960000128e-01	4.372871124700000167e-01	4.015288420759999810e-01	3.069106343990000152e+00	2.506852133370000146e+01	8.354912181330000465e+00	2.421230885349999973e+00
nan	nan	nan	nan	nan	nan	nan	nan	nan	nan	nan	nan	nan	nan	nan	nan	nan	nan	nan	nan	nan	nan	nan	nan	nan	nan	nan	nan	nan	nan	nan	nan	nan	nan	nan	nan	nan	nan	nan	nan	nan	nan	nan	nan	nan	nan	nan	nan	nan	nan
3.700000000000000000e+01	1.177910081260000075e+00	2.759337204969999902e-01	1.310000000000000000e+02	2.877735000000000000e+06	1.574126757009999977e+01	2.278650967020000095e+01	4.874992022209999710e+07	2.330000000000000000e+02	1.449322771619999912e+02	1.898000000000000114e+02	1.050000000000000000e+02	2.053385697499999996e+00	1.280000000000000000e+02	7.978086205979999477e+02	1.155999999999999943e+02	3.721380381419999939e+00	1.421532846720000123e+02	2.160043056310000154e+00	4.320086112630000308e+00	3.292132814959999987e+00	8.657104588310000182e+00	2.351694915249999962e-01	9.860889867450000068e-01	1.441108264879999989e-01	5.333173865500000499e-01	1.132940295590000090e+00	3.477746643579999741e-01	3.360839276979999957e-01	9.405225663259999536e-01	7.959164844180000031e-01	7.855934690039999557e-01	5.653567523239999559e+00	2.745810021830000114e+00	8.688668045130000239e-01	1.254375360909999904e+00	6.357075363909999766e+01	8.609700117309999623e-01	-3.611763165040000056e-01	4.290254237289999883e-01	8.018099599050000359e-01	4.484184057110000232e+00	1.645580083189999987e-01	1.587282512030000037e+00	3.860010149149999958e-01	2.472169579090000013e-01	2.347781125040000028e+00	1.545378014129999933e+01	7.736705775759999959e+00	4.628851029519999827e+00
9.000000000000000000e+00	5.575206657129999632e-01	8.621130587669999512e-01	1.580000000000000000e+02	3.467053000000000000e+06	3.778682747279999976e+00	5.427992967129999791e+00	3.758919655520000309e+07	1.800000000000000000e+02	1.590816023440000038e+02	1.684000000000000057e+02	1.420000000000000000e+02	4.478661689139999957e-01	3.800000000000000000e+01	4.916255527730000097e+01	1.510000000000000000e+02	3.454062880029999949e+00	1.589270072989999960e+02	1.987595680699999923e+00	3.975191361399999845e+00	7.745352689209999975e-01	-3.833100176859999958e-02	8.841238381629999976e-01	9.896323127389999863e-01	7.847756848829999798e-01	1.036768726080000008e-01	4.773849512900000258e-01	1.036768726080000008e-01	9.253797970009999818e-02	9.740807818479999547e-01	9.481615636960000204e-01	1.823156543720000078e-01	3.962582012029999934e+00	6.708583963130000383e-01	2.545571010079999974e-01	6.388376381179999841e-02	2.944978974099999869e-01	2.275796319239999921e-01	-8.689273909370000271e-02	1.036768726080000008e-01	9.481615636960000204e-01	1.518581826390000000e-01	1.892507620739999896e-01	2.950170607689999724e-01	3.656100205960000071e-01	5.395767086280000013e-01	1.583906213390000062e+01	1.538021261829999986e+01	4.111630694669999997e+01	1.636163676830000080e+00
3.100000000000000000e+01	2.141923802819999945e-01	3.572778827979999905e-01	3.090000000000000000e+02	6.558439000000000000e+06	1.385472453060000042e+01	1.697542533080000027e+01	1.023918803780000061e+08	3.460000000000000000e+02	3.083015416430000073e+02	3.333999999999999773e+02	2.750000000000000000e+02	1.533342120079999926e+00	7.100000000000000000e+01	3.732262129800000139e+02	2.850000000000000000e+02	1.933341343749999997e+00	3.076956521739999744e+02	1.786607142860000108e+00	3.573214285710000215e+00	2.636034827430000060e+00	4.488801627790000026e-01	3.529761904759999847e-01	9.483745421250000529e-01	2.026002692739999889e-01	5.684523809520000137e-01	1.132363211309999951e+00	3.563988095239999931e-01	3.335926870750000051e-01	8.918154761900000116e-01	7.836309523810000011e-01	5.380453290760000007e-01	3.523809523809999789e+00	2.095405648769999907e+00	6.705797822010000075e-01	6.160611536279999578e-01	5.948611804279999582e+00	7.360156275200000486e-01	-2.819852500189999889e-01	4.553571428570000190e-01	7.911706349210000377e-01	1.895792233559999929e+00	1.913281635569999972e-01	6.345042643310000452e-01	4.384399280230000251e-01	3.363949477609999850e-01	2.270258235690000070e+00	1.142873230370000037e+01	7.431815744319999695e+00	3.160430604520000131e+00
2.700000000000000000e+01	6.173971858719999872e-01	3.348337950140000130e-01	1.595000000000000000e+02	2.091407000000000000e+06	1.114000000000000057e+01	1.561357340720000053e+01	2.998729626229999959e+07	2.130000000000000000e+02	1.658870493979999878e+02	1.895000000000000000e+02	1.340000000000000000e+02	1.744342528530000047e+00	7.900000000000000000e+01	3.586057825479999792e+02	1.425000000000000000e+02	2.660643957130000015e+00	1.648026315790000069e+02	2.126234662459999925e+00	4.252469324929999850e+00	2.992376567400000020e+00	9.493090978779999967e-01	3.225496418200000104e-01	9.696025436040000001e-01	1.681976728440000013e-01	5.355699508319999858e-01	1.101111639560000022e+00	4.179875001819999825e-01	2.921902783920000135e-01	9.075184925810000358e-01	7.698414087920000259e-01	5.915682382639999570e-01	4.911817379380000403e+00	2.425252740559999953e+00	6.124890874089999881e-01	6.586153197540000059e-01	1.141265153690000034e+01	7.159394591769999705e-01	-2.391300227050000005e-01	4.728593104859999952e-01	7.740221181480000379e-01	2.098891328180000126e+00	1.900266475129999966e-01	8.589804163469999532e-01	3.653092218549999770e-01	2.918570428300000241e-01	1.999475487050000000e+00	1.159876723500000040e+01	6.336543025080000113e+00	4.026070922599999768e+00
1.600000000000000000e+01	4.261432385619999819e-01	3.836645532529999736e-01	2.990000000000000000e+02	1.232629800000000000e+07	7.368908341050000033e+00	1.260493366719999919e+01	1.336397678860000074e+08	3.690000000000000000e+02	2.999549601229999780e+02	3.213999999999999773e+02	2.470000000000000000e+02	1.652178556139999976e+00	1.220000000000000000e+02	3.142597900790000267e+02	2.806000000000000227e+02	5.195547740900000377e+00	2.994306569340000124e+02	3.509226353199999870e+00	7.018452706399999741e+00	2.787987869619999781e+00	1.012089102710000077e+00	3.320803717879999839e-01	9.888023103749999931e-01	2.006808071710000085e-01	4.168261345000000007e-01	1.003538969689999893e+00	3.854309048660000125e-01	2.521009697059999888e-01	9.431444290399999542e-01	8.016334062329999455e-01	6.272108797280000481e-01	1.266798797160000056e+01	2.370815516850000026e+00	6.781169290370000491e-01	5.616948730299999859e-01	1.169572782999999916e+01	7.429223400890000439e-01	-2.615869045529999881e-01	4.000820120279999781e-01	8.027496810640000202e-01	1.829953357619999998e+00	6.492283272170000508e-02	8.633569722380000089e-01	1.068986018910000058e-01	3.215391028580000254e-01	2.337294573109999885e+00	2.029043595930000166e+01	7.374995885449999733e+00	7.641495662359999663e+00
nan	nan	nan	nan	nan	nan	nan	nan	nan	nan	nan	nan	nan	nan	nan	nan	nan	nan	nan	nan	nan	nan	nan	nan	nan	nan	nan	nan	nan	nan	nan	nan	nan	nan	nan	nan	nan	nan	nan	nan	nan	nan	nan	nan	nan	nan	nan	nan	nan	nan
1.400000000000000000e+01	-1.873365918040000022e-02	4.923544141940000007e-01	1.430000000000000000e+02	2.842955000000000000e+06	5.927933884299999789e+00	8.632425808509999854e+00	4.816073385670000315e+07	1.670000000000000000e+02	1.440537967230000049e+02	1.584000000000000057e+02	1.180000000000000000e+02	1.202664012350000089e+00	4.900000000000000000e+01	1.183757259310000052e+02	1.290000000000000000e+02	2.682875309880000003e+00	1.436423357660000022e+02	2.228266812469999802e+00	4.456533624929999604e+00	2.177076809679999947e+00	2.893415572440000139e-02	4.747813012579999992e-01	9.645708037179999694e-01	2.924993109610000142e-01	3.542919628210000060e-01	9.268330881699999857e-01	3.542919628210000060e-01	2.252878417430000113e-01	9.114270092949999791e-01	8.228540185889999803e-01	4.016735449650000178e-01	5.083993985780000280e+00	1.822784846860000085e+00	4.225224640290000111e-01	2.959541349190000226e-01	1.954724925190000073e+00	4.955052152250000175e-01	-1.278448557749999881e-01	3.542919628210000060e-01	8.228540185889999803e-01	8.295245768540000508e-01	1.570731693599999867e-01	4.351068488670000178e-01	2.816190622329999838e-01	4.079801549290000273e-01	3.730431105290000104e+00	2.402501997799999955e+01	9.533015985049999585e+00	2.930173494419999969e+00
2.800000000000000000e+01	1.026139362849999959e+00	3.765251212110000134e-01	1.710000000000000000e+02	4.225014000000000000e+06	1.095206611569999922e+01	1.614566572540000067e+01	4.580688027970000356e+07	2.680000000000000000e+02	1.756118397150000021e+02	1.994000000000000057e+02	1.260000000000000000e+02	1.699303723100000107e+00	1.420000000000000000e+02	4.414684852679999949e+02	1.520000000000000000e+02	5.298946450669999919e+00	1.743503649639999935e+02	2.523749316570000012e+00	5.047498633130000023e+00	3.109036309589999991e+00	2.408937499469999910e+00	3.551804264630000207e-01	9.795035479479999863e-01	1.865547696150000045e-01	8.357709130670000208e-01	1.347070935619999910e+00	3.886017803440000029e-01	5.255853763600000228e-01	9.255542024949999780e-01	7.503588799360000339e-01	3.998336924959999816e-01	6.647006560960000421e+00	2.359229933339999974e+00	5.085016803970000554e-01	6.954488901169999515e-01	1.504251901920000023e+01	6.280095494959999636e-01	-1.518625838169999909e-01	5.527610716240000110e-01	7.607965418259999835e-01	1.946024647400000029e+00	1.692215996660000055e-01	1.029424098700000068e+00	2.453989333340000079e-01	2.933296037870000150e-01	2.155377225930000140e+00	2.064053672320000032e+01	6.084863465159999762e+00	5.656724442339999825e+00
1.900000000000000000e+01	1.243049829319999994e-01	3.946649863469999797e-01	2.060000000000000000e+02	2.929711000000000000e+06	8.144132231400000421e+00	1.295148078130000080e+01	4.573933191330000013e+07	2.500000000000000000e+02	2.060572243580000134e+02	2.271999999999999886e+02	1.640000000000000000e+02	1.589528666989999950e+00	8.600000000000000000e+01	2.918500315059999934e+02	1.834000000000000057e+02	3.325476515920000153e+00	2.053478260869999872e+02	2.737202380949999903e+00	5.474404761899999805e+00	3.005290877210000211e+00	4.869846871290000045e-01	2.922619047619999799e-01	9.718269137889999909e-01	1.688642644560000017e-01	7.726190476190000211e-01	1.309942772839999936e+00	4.550347222219999765e-01	4.070294784580000269e-01	9.044837726759999974e-01	7.186904761900000382e-01	3.051190203670000045e-01	7.661904761899999805e+00	2.228771937869999942e+00	4.126821456079999839e-01	5.557436933110000421e-01	6.608488419150000404e+00	5.564123267770000325e-01	-1.242328734309999932e-01	5.976190476189999767e-01	7.292410714289999651e-01	1.450355725619999925e+00	1.420167115240000000e-01	7.055013873619999654e-01	1.903709252199999868e-01	3.423407153820000048e-01	1.313394526479999991e+00	1.400676114040000009e+01	4.269633525299999732e+00	6.001584811989999935e+00
3.000000000000000000e+01	1.610401998579999994e+00	3.334487534630000138e-01	1.800000000000000000e+02	2.753251000000000000e+06	1.343509809190000048e+01	2.237707756229999845e+01	3.947703790860000253e+07	2.910000000000000000e+02	1.903338825380000117e+02	2.250000000000000000e+02	1.520000000000000000e+02	1.899360548530000026e+00	1.390000000000000000e+02	9.571584141270000146e+02	1.590000000000000000e+02	5.192110045229999749e+00	1.878026315790000069e+02	1.941010672440000029e+00	3.882021344890000059e+00	3.084713097059999853e+00	1.378452798590000050e+01	2.477221662949999903e-01	9.744721848959999599e-01	1.680887417770000059e-01	1.013946032300000022e+00	1.328136156220000030e+00	4.856667678830000057e-01	4.575860645609999833e-01	9.054595320420000260e-01	6.816072840039999470e-01	5.929383410570000512e-01	4.554531229480000221e+00	2.369727992260000082e+00	7.385750474829999579e-01	1.293045028589999923e+00	8.769111842670000101e+01	7.870662822259999469e-01	-3.011995001130000071e-01	6.986967654400000338e-01	6.961183816989999773e-01	4.158234082049999891e+00	2.698475616459999893e-01	1.999516480340000069e+00	4.704798106809999769e-01	2.806876554530000067e-01	1.444994924269999981e+00	1.358780182079999932e+01	5.001757806279999663e+00	5.964803520070000253e+00
2.900000000000000000e+01	7.894872737779999872e-01	2.586712131710000029e-01	3.450000000000000000e+02	1.666471400000000000e+07	1.335813483709999971e+01	2.067547551810000073e+01	1.806761860570000112e+08	4.460000000000000000e+02	3.487696204879999868e+02	3.863999999999999773e+02	2.900000000000000000e+02	2.205667462440000115e+00	1.560000000000000000e+02	7.596778730889999451e+02	3.171999999999999886e+02	3.903114871950000175e+00	3.476788321170000131e+02	3.361433843629999974e+00	6.722867687259999947e+00	3.808810690650000108e+00	6.162259483009999705e+00	2.559458720610000015e-01	9.725719516240000084e-01	1.104753528029999987e-01	1.489680153089999903e+00	1.569899948790000055e+00	4.305503348820000076e-01	7.108656278430000031e-01	9.046843330789999804e-01	6.502818158430000439e-01	4.163418107019999925e-01	1.182876571899999973e+01	2.728118192170000178e+00	5.809519267570000256e-01	1.273898154400000093e+00	5.594363357999999664e+01	7.192914018020000189e-01	-2.191982811990000057e-01	8.306451612899999892e-01	6.755991434300000487e-01	3.605912464529999806e+00	9.972006857809999347e-02	1.662862953170000102e+00	1.354933537319999992e-01	2.199306035810000004e-01	2.117136380969999898e+00	1.870091883159999924e+01	5.359623359549999577e+00	1.145378040009999943e+01
nan	nan	nan	nan	nan	nan	nan	nan	nan	nan	nan	nan	nan	nan	nan	nan	nan	nan	nan	nan	nan	nan	nan	nan	nan	nan	nan	nan	nan	nan	nan	nan	nan	nan	nan	nan	nan	nan	nan	nan	nan	nan	nan	nan	nan	nan	nan	nan	nan	nan
4.400000000000000000e+01	1.161222268340000030e-01	3.128030262670000172e-01	1.580000000000000000e+02	3.608994000000000000e+06	1.647251914819999996e+01	2.002195108960000169e+01	6.113772448889999837e+07	2.070000000000000000e+02	1.623053353949999860e+02	1.914000000000000057e+02	1.220000000000000000e+02	1.782547793770000055e+00	8.500000000000000000e+01	5.136050935050000135e+02	1.315999999999999943e+02	1.704528386900000081e+00	1.607153284670000062e+02	2.968937944229999903e+00	5.937875888459999807e+00	2.866305812599999836e+00	1.789860151200000082e-01	2.869054127940000032e-01	9.861453331459999472e-01	1.826176607120000017e-01	3.697375615090000012e-01	9.732672492180000079e-01	2.834967878619999992e-01	2.570998061129999845e-01	9.471380405629999943e-01	8.427282668119999709e-01	7.744601335930000330e-01	9.451066156370000471e+00	2.460311407949999918e+00	8.315499775889999556e-01	8.213172692569999933e-01	1.436962264759999996e+01	8.721121789779999744e-01	-4.114879403189999896e-01	3.237424822309999950e-01	8.457946054310000461e-01	2.915531515520000116e+00	7.189593014770000179e-02	8.972859313809999904e-01	1.601758040940000072e-01	2.880807409319999790e-01	3.258304150369999874e+00	1.499340016710000079e+01	1.132428989139999942e+01	4.700021404430000160e+00
1.800000000000000000e+01	-2.548359617600000071e-01	4.690180616969999994e-01	1.800000000000000000e+02	4.382941000000000000e+06	7.550374547599999708e+00	1.070563162660000067e+01	4.751909784440000355e+07	2.080000000000000000e+02	1.788638310919999981e+02	1.954000000000000057e+02	1.450000000000000000e+02	1.330812070489999943e+00	6.300000000000000000e+01	1.756059459749999974e+02	1.615999999999999943e+02	2.653679102649999955e+00	1.783722627740000064e+02	2.709814106070000062e+00	5.419628212140000123e+00	2.359452345219999803e+00	-5.060452735429999960e-01	4.666142700929999942e-01	9.793595021390000266e-01	2.800422348120000238e-01	3.547020229630000188e-01	9.508965197259999780e-01	3.308672772010000096e-01	2.345920761020000023e-01	9.320256971020000059e-01	8.302761071619999544e-01	5.051233018290000043e-01	7.524603608529999654e+00	1.982224704580000108e+00	5.414818011900000005e-01	3.587886423020000271e-01	3.479034901599999952e+00	6.031391947599999970e-01	-1.850458771019999893e-01	3.419901585569999902e-01	8.311235647900000467e-01	1.080452546240000089e+00	1.298095154449999955e-01	5.604663651150000314e-01	2.132612414049999960e-01	3.710897524360000088e-01	3.919239124200000202e+00	2.101148052770000163e+01	1.021078542360000085e+01	3.787282523890000085e+00
1.400000000000000000e+01	-6.012375067780000304e-01	5.479941188829999810e-01	2.130000000000000000e+02	3.074238000000000000e+06	6.704081632650000344e+00	9.731568998109999313e+00	4.799572116929999739e+07	2.340000000000000000e+02	2.110785965299999987e+02	2.250000000000000000e+02	1.770000000000000000e+02	1.149968915180000106e+00	5.700000000000000000e+01	1.493009871879999935e+02	1.945999999999999943e+02	3.055009523219999856e+00	2.107246376809999902e+02	1.932886904759999913e+00	3.865773809519999826e+00	1.937309683939999916e+00	-2.133449504309999911e-01	5.806547619049999831e-01	9.691369047619999844e-01	3.770721726190000012e-01	3.086309523810000233e-01	8.437058693379999585e-01	3.086309523810000233e-01	2.008627409300000055e-01	9.228422619049999609e-01	8.456845238100000328e-01	4.009504272100000155e-01	3.842261904759999958e+00	1.628678731559999981e+00	4.765468574569999838e-01	2.602996563209999947e-01	1.869390493040000045e+00	5.536578986260000113e-01	-2.129604903589999987e-01	3.086309523810000233e-01	8.456845238100000328e-01	7.325676729019999778e-01	2.050901717170000027e-01	4.572409328309999799e-01	4.096125603019999950e-01	3.988575473079999933e-01	3.249435550869999911e+00	1.135180322130000086e+01	1.122261029410000077e+01	2.481980966230000085e+00
3.425000000000000000e+01	2.776818592940000219e-01	3.137119113569999951e-01	1.725000000000000000e+02	2.384216000000000000e+06	1.490782047839999969e+01	1.908448753460000091e+01	3.418569008579999954e+07	2.250000000000000000e+02	1.771193472150000048e+02	2.055000000000000000e+02	1.370000000000000000e+02	1.864006916189999918e+00	8.800000000000000000e+01	4.878254847649999988e+02	1.500000000000000000e+02	2.084651884689999957e+00	1.757368421049999938e+02	2.503129513719999810e+00	5.006259027439999620e+00	3.434802608190000051e+00	1.164010276880000028e+00	2.599885470009999922e-01	9.547142134249999579e-01	1.238924263299999995e-01	1.340143126010000074e+00	1.522492468660000098e+00	4.620874098669999763e-01	6.513087184889999603e-01	8.779041207350000153e-01	6.515787244559999580e-01	1.710062182139999998e-01	6.409419179760000418e+00	2.386447584439999936e+00	4.248763917799999734e-01	8.130818032600000134e-01	1.009791503419999970e+01	5.578990130369999578e-01	-1.271100243299999877e-01	8.031105469720000167e-01	6.738800195020000494e-01	1.912184087029999979e+00	1.980583213730000014e-01	9.647952638100000256e-01	2.574338286710000090e-01	2.758654539340000267e-01	9.368883409970000242e-01	1.363271950270000055e+01	3.436418026420000160e+00	6.012158348439999855e+00
3.500000000000000000e+01	-2.675920059129999751e-01	2.528104853750000047e-01	3.610000000000000000e+02	1.754731400000000000e+07	1.548152512409999915e+01	2.214875592730000164e+01	1.902451952709999979e+08	4.250000000000000000e+02	3.578862723569999957e+02	3.903999999999999773e+02	2.930000000000000000e+02	2.184795265650000040e+00	1.320000000000000000e+02	7.430057008899999573e+02	3.171999999999999886e+02	2.707985966979999937e+00	3.568467153280000161e+02	3.763309868779999956e+00	7.526619737559999912e+00	3.725747499950000208e+00	-1.911743329070000108e+00	1.872607982499999990e-01	9.790326638340000054e-01	1.044582111200000052e-01	1.170140787320000042e+00	1.403870277810000067e+00	4.660105514549999772e-01	6.138930040840000490e-01	9.176247939339999826e-01	6.899176075990000045e-01	4.829587360640000271e-01	1.471634089670000023e+01	2.806776224210000059e+00	6.104379632809999734e-01	1.138706359039999949e+00	2.950915713070000024e+01	7.418242448630000263e-01	-2.367973149179999903e-01	7.039707490430000547e-01	7.042452615269999550e-01	3.384684648839999976e+00	9.655162747180000282e-02	1.557367972650000043e+00	1.263065125929999921e-01	2.232371730200000126e-01	1.586692438810000105e+00	1.852781480870000053e+01	5.233641238749999758e+00	1.026254112790000050e+01
nan	nan	nan	nan	nan	nan	nan	nan	nan	nan	nan	nan	nan	nan	nan	nan	nan	nan	nan	nan	nan	nan	nan	nan	nan	nan	nan	nan	nan	nan	nan	nan	nan	nan	nan	nan	nan	nan	nan	nan	nan	nan	nan	nan	nan	nan	nan	nan	nan	nan
1.200000000000000000e+01	2.718071424879999962e-02	5.876178805480000156e-01	1.380000000000000000e+02	2.619880000000000000e+06	5.565188115479999809e+00	8.470350045289999130e+00	4.438175891510000080e+07	1.630000000000000000e+02	1.382867010189999917e+02	1.524000000000000057e+02	1.080000000000000000e+02	1.071540800379999991e+00	5.500000000000000000e+01	1.194823378979999973e+02	1.235999999999999943e+02	2.933991126910000080e+00	1.378540145990000099e+02	2.049617277199999865e+00	4.099234554399999730e+00	1.947977986830000008e+00	1.433089488310000104e-01	6.070940404589999506e-01	9.705918534720000546e-01	3.975531256570000171e-01	2.940814652820000208e-01	8.667563241429999676e-01	2.940814652820000208e-01	2.056096537590000051e-01	9.264796336799999699e-01	8.529592673589999618e-01	3.968430196259999931e-01	4.297293603059999967e+00	1.653896521540000109e+00	4.218366410500000163e-01	2.433129140580000127e-01	1.773717752220000055e+00	4.797969613340000161e-01	-1.325044883439999988e-01	2.940814652820000208e-01	8.529592673589999618e-01	6.791701909520000413e-01	2.416546716609999923e-01	4.476738974039999874e-01	3.865493163450000047e-01	4.055621124079999973e-01	5.375923925000000381e+00	2.095018946569999940e+01	1.293497536950000004e+01	2.123224163779999785e+00
5.400000000000000000e+01	9.040017458700000397e-01	1.831211039479999914e-01	1.760000000000000000e+02	5.036225000000000000e+06	2.314030805490000020e+01	3.459363844639999996e+01	5.460189141070000082e+07	3.140000000000000000e+02	1.917309740839999961e+02	2.508000000000000114e+02	1.060000000000000000e+02	2.729957145190000212e+00	2.080000000000000000e+02	1.911780062869999938e+03	1.405999999999999943e+02	3.414048761850000169e+00	1.866788321170000131e+02	3.925317796609999910e+00	7.850635593219999819e+00	4.974628527360000163e+00	2.576543673549999980e+01	1.316976489889999935e-01	9.650222591320000154e-01	4.887937259229999803e-02	3.192420721710000020e+00	2.082724109890000008e+00	4.407769026030000092e-01	1.388429128689999903e+00	8.827945632829999889e-01	5.102874918430000406e-01	4.749881936990000275e-01	1.685740158560000168e+01	3.378750849309999804e+00	5.279924204860000359e-01	3.044507157470000003e+00	2.830499966049999898e+02	7.286577762110000300e-01	-1.502707633149999999e-01	1.322683160199999985e+00	5.591072404910000238e-01	8.985607908180000436e+00	1.061629060259999952e-01	3.526358326810000055e+00	1.294347033940000113e-01	1.610369227469999887e-01	4.712365749260000181e-01	1.681001418219999977e+01	2.220889696680000025e+00	1.808421500549999905e+01
5.100000000000000000e+01	1.186534469559999971e+00	1.934467548830000050e-01	1.590000000000000000e+02	1.989652000000000000e+06	2.108165289260000108e+01	3.225078764970000123e+01	3.106291139979999885e+07	2.970000000000000000e+02	1.698102948350000077e+02	2.120000000000000000e+02	1.090000000000000000e+02	2.498255573379999817e+00	1.880000000000000000e+02	1.853902961559999994e+03	1.147999999999999972e+02	4.464938014190000359e+00	1.642608695650000072e+02	3.135714285710000215e+00	6.271428571430000432e+00	4.585113462299999831e+00	2.561957812500000031e+01	9.077380952380000034e-02	9.443593176960000113e-01	5.093608276639999960e-02	4.460714285709999949e+00	2.167594043659999858e+00	4.407591833360000044e-01	1.977682114510000089e+00	8.579111761250000079e-01	4.850027079440000222e-01	2.876086378989999859e-01	1.071190476189999963e+01	3.192603708550000086e+00	5.561673128549999845e-01	3.108213754249999905e+00	2.700603859839999927e+02	7.323851349809999967e-01	-1.715621069380000030e-01	1.519047619049999964e+00	5.360076530609999557e-01	7.972140731289999671e+00	2.669451303050000002e-01	3.184202899529999797e+00	3.029727880399999962e-01	1.911774770939999868e-01	2.816018486340000071e-01	1.045929824559999943e+01	1.894851551959999991e+00	1.041136747450000044e+01
1.047500000000000000e+02	5.005558920500000064e-02	1.045706371189999984e-01	2.700000000000000000e+02	5.835972000000000000e+06	4.523222222220000077e+01	6.056578947370000066e+01	8.367812737659999728e+07	4.610000000000000000e+02	2.771084720160000074e+02	3.600000000000000000e+02	1.000000000000000000e+02	3.394742976439999893e+00	3.610000000000000000e+02	5.232855263159999595e+03	1.775000000000000000e+02	2.547885823570000152e+00	2.675000000000000000e+02	7.150240367080000325e+00	1.430048073420000065e+01	5.772213490669999558e+00	6.682030151280000219e+00	5.048255788509999759e-02	9.594847427989999789e-01	2.140296682580000026e-02	1.066281495750000019e+01	2.671188320999999810e+00	3.505502112009999949e-01	4.263922503089999871e+00	8.718677910019999588e-01	3.446928528909999900e-01	3.360164603899999936e-01	5.380224610089999970e+01	3.928327937959999794e+00	6.690451566599999733e-01	8.006997930109999828e+00	1.222344589560000031e+03	9.159505592029999477e-01	-2.815330894699999975e-01	2.440590303610000067e+00	4.219943199219999830e-01	2.136517676300000090e+01	4.931105848020000265e-02	8.298175318989999383e+00	5.520253527439999974e-02	1.025502649399999966e-01	1.736021508280000125e-01	6.837481596229999958e+00	1.477522974190000005e+00	5.539645224379999888e+01
7.000000000000000000e+01	-2.409082133069999909e-01	1.537109062819999872e-01	3.880000000000000000e+02	2.021792800000000000e+07	2.860348455520000144e+01	3.943673077950000305e+01	2.191995686829999983e+08	4.710000000000000000e+02	3.841563702299999932e+02	4.378000000000000114e+02	2.650000000000000000e+02	2.857700284279999892e+00	2.060000000000000000e+02	2.264902765199999976e+03	3.211999999999999886e+02	2.484888801509999912e+00	3.811970802920000096e+02	5.738398715139999773e+00	1.147679743029999955e+01	5.125071147489999923e+00	-2.195248358869999805e+00	8.016675779109999622e-02	9.652842519890000306e-01	3.602355601960000042e-02	3.168158829959999867e+00	1.987730977680000066e+00	4.273294263710000207e-01	1.266500039719999915e+00	8.840155009700000344e-01	5.159144385470000316e-01	5.373534280570000377e-01	3.475078594859999725e+01	3.629397644500000020e+00	6.156882958149999530e-01	3.405308255210000024e+00	2.724386645249999788e+02	7.628802792490000373e-01	-1.963555536930000067e-01	1.309697922360000044e+00	5.650195104009999580e-01	1.045307419090000067e+01	5.947101786720000033e-02	3.566124254300000018e+00	6.844752305880000276e-02	1.502559468549999888e-01	5.732227994059999610e-01	1.540525197020000014e+01	2.453496337309999831e+00	2.826336689849999928e+01
nan	nan	nan	nan	nan	nan	nan	nan	nan	nan	nan	nan	nan	nan	nan	nan	nan	nan	nan	nan	nan	nan	nan	nan	nan	nan	nan	nan	nan	nan	nan	nan	nan	nan	nan	nan	nan	nan	nan	nan	nan	nan	nan	nan	nan	nan	nan	nan	nan	nan
4.300000000000000000e+01	-3.393857248780000058e-01	2.241461985190000006e-01	2.470000000000000000e+02	8.141214000000000000e+06	1.884403669719999996e+01	2.682082156750000124e+01	1.379152468910000026e+08	3.200000000000000000e+02	2.437722701790000031e+02	2.763999999999999773e+02	1.620000000000000000e+02	2.403182151309999792e+00	1.580000000000000000e+02	1.100906920989999890e+03	1.911999999999999886e+02	2.719722422629999858e+00	2.415036496349999879e+02	4.253434253690000055e+00	8.506868507380000111e+00	3.960757946150000208e+00	-8.186450133390000161e+00	1.979565336249999863e-01	9.829233025269999979e-01	8.914230460149999424e-02	8.901380535809999550e-01	1.293138313060000044e+00	5.005536286530000156e-01	4.036583939319999814e-01	9.198284012209999583e-01	6.892980333189999698e-01	7.403863079560000227e-01	1.938039912520000030e+01	3.161843719709999778e+00	8.065675240730000306e-01	1.733203166220000035e+00	9.903906171500000255e+01	8.567670403510000421e-01	-3.104069029170000160e-01	6.652200656100000220e-01	7.010388190270000486e-01	6.042674611299999832e+00	8.379968448859999308e-02	1.943407124129999941e+00	1.152299720380000059e-01	2.046716537069999953e-01	1.129360645720000056e+00	1.730431199239999884e+01	4.062807904659999636e+00	1.285411182820000064e+01
2.100000000000000000e+01	3.590693747409999803e-01	3.934679524749999935e-01	1.620000000000000000e+02	3.657575000000000000e+06	9.579254930610000329e+00	1.466577867760000053e+01	3.965480354360000044e+07	2.490000000000000000e+02	1.633940872160000026e+02	1.860000000000000000e+02	1.120000000000000000e+02	1.657149988320000045e+00	1.370000000000000000e+02	3.849989876920000142e+02	1.410000000000000000e+02	5.210120746380000334e+00	1.622116788319999898e+02	3.015582285399999840e+00	6.031164570799999680e+00	2.905870257990000205e+00	-8.369728965680000021e-01	3.797840349919999747e-01	9.841720479359999940e-01	1.987223510199999932e-01	5.993712411149999530e-01	1.190201612240000095e+00	4.276585565880000050e-01	3.339160112080000187e-01	9.290937670859999997e-01	7.552624384910000543e-01	4.569918885420000132e-01	9.348414434120000394e+00	2.268701340429999824e+00	5.524742215919999921e-01	5.542627594879999675e-01	1.074599658200000007e+01	6.114820479400000508e-01	-1.599896189410000003e-01	5.077911427010000089e-01	7.613677783850000269e-01	1.617679796840000073e+00	1.078307469630000043e-01	8.594803453629999979e-01	1.671006249429999868e-01	3.158796157709999886e-01	2.350577478319999969e+00	2.261200400830000135e+01	6.210615096589999773e+00	6.671693504370000305e+00
5.800000000000000000e+01	8.901703034319999874e-01	1.522789329969999883e-01	1.720000000000000000e+02	2.474774000000000000e+06	2.451107438020000018e+01	4.126360008399999657e+01	3.863674928909999877e+07	3.510000000000000000e+02	1.893839746520000062e+02	2.435999999999999943e+02	7.400000000000000000e+01	3.045208494140000166e+00	2.770000000000000000e+02	3.100043268219999845e+03	1.177999999999999972e+02	4.182498854320000348e+00	1.810144927540000026e+02	5.819494047620000110e+00	1.163898809520000022e+01	5.283391754060000167e+00	5.382198127649999719e+01	8.214285714289999707e-02	9.605060668879999985e-01	3.379375708619999918e-02	8.175892857139999137e+00	2.430053654529999996e+00	4.212572222989999782e-01	3.853877196710000064e+00	8.786692739929999885e-01	4.062557214160000263e-01	2.717113546939999846e-01	3.535327380950000276e+01	3.596056739509999822e+00	7.102747453059999883e-01	5.573334307679999711e+00	9.468790093600000546e+02	9.094497557480000216e-01	-2.885785454229999880e-01	2.019940476189999945e+00	4.696844722740000089e-01	1.411744437359999971e+01	6.225748112030000253e-02	5.828018848140000152e+00	6.715846483699999814e-02	1.397823201570000118e-01	2.020657118739999925e-01	8.247890620979999809e+00	1.581157071560000071e+00	3.554045079040000132e+01
7.250000000000000000e+01	8.396926448210000338e-01	1.416204986150000067e-01	2.125000000000000000e+02	4.155310000000000000e+06	3.197666666670000168e+01	4.735180055400000043e+01	5.958023093140000105e+07	3.880000000000000000e+02	2.338271403809999924e+02	2.995000000000000000e+02	1.200000000000000000e+02	3.114511044709999954e+00	2.680000000000000000e+02	3.480114958449999904e+03	1.680000000000000000e+02	3.312331454889999804e+00	2.262631578950000062e+02	5.589592360780000213e+00	1.117918472160000043e+01	5.528616093700000178e+00	3.895300066360000102e+01	8.679567704000000494e-02	9.475077686049999670e-01	2.970155192440000064e-02	9.049488627249999695e+00	2.589861325699999828e+00	3.449319775320000003e-01	3.271949653320000095e+00	8.535053521859999881e-01	3.554709156359999733e-01	2.276088589059999945e-01	3.251023475000000218e+01	3.641538733770000036e+00	6.250509734470000023e-01	5.791023201729999847e+00	6.704720789530000502e+02	8.726752631149999884e-01	-2.320667947510000051e-01	2.294980376709999881e+00	4.330549140669999741e-01	1.411460417970000059e+01	6.141902126660000322e-02	5.899117810469999945e+00	6.702227780309999439e-02	1.326409921260000013e-01	2.544854478879999826e-01	8.722163774509999357e+00	1.619339936390000068e+00	3.443334319520000264e+01
4.900000000000000000e+01	-1.965015850500000105e-01	1.955884703499999877e-01	3.800000000000000000e+02	2.018534000000000000e+07	2.055123966940000102e+01	2.809366508600000145e+01	2.188462547560000122e+08	4.540000000000000000e+02	3.838466466900000000e+02	4.273999999999999773e+02	2.750000000000000000e+02	2.517507233659999955e+00	1.790000000000000000e+02	1.202258831050000026e+03	3.380000000000000000e+02	2.756668205620000034e+00	3.822773722630000179e+02	4.814191498089999577e+00	9.628382996170000041e+00	4.547512195290000392e+00	-2.363256996700000112e+00	9.458720612359999835e-02	9.754372509109999756e-01	5.298773223659999920e-02	1.704380809189999901e+00	1.666231980560000103e+00	4.973422027819999758e-01	7.097050659060000211e-01	9.002910460540000104e-01	5.887569147400000258e-01	5.764949821260000329e-01	2.432900492070000098e+01	3.302426422339999945e+00	6.237380722540000200e-01	2.004669729649999788e+00	1.004760074680000059e+02	7.518266567229999753e-01	-1.916900796079999969e-01	9.664775833790000270e-01	6.197170585019999844e-01	6.314298109430000139e+00	5.527315854059999811e-02	2.103548031609999924e+00	7.161530564189999559e-02	1.919756297480000040e-01	5.326269536330000554e-01	1.871388965550000094e+01	2.674849848910000105e+00	1.933609206350000065e+01
nan	nan	nan	nan	nan	nan	nan	nan	nan	nan	nan	nan	nan	nan	nan	nan	nan	nan	nan	nan	nan	nan	nan	nan	nan	nan	nan	nan	nan	nan	nan	nan	nan	nan	nan	nan	nan	nan	nan	nan	nan	nan	nan	nan	nan	nan	nan	nan	nan	nan
3.200000000000000000e+01	1.622076641159999888e-01	2.775321008050000149e-01	2.230000000000000000e+02	6.858777000000000000e+06	1.417404958680000071e+01	2.004869731999999871e+01	1.161902786640000045e+08	2.990000000000000000e+02	2.237500071359999936e+02	2.534000000000000057e+02	1.650000000000000000e+02	2.007262095320000217e+00	1.340000000000000000e+02	6.341183867009999631e+02	1.880000000000000000e+02	2.844158766270000083e+00	2.223284671529999912e+02	3.382056451610000014e+00	6.764112903230000029e+00	3.484008857790000135e+00	5.440349122530000470e-01	1.812124111539999971e-01	9.814509664120000254e-01	1.089347804089999955e-01	7.056793329689999839e-01	1.246065114000000085e+00	4.636157053030000030e-01	3.582720899260000147e-01	9.199369776610000216e-01	7.246206943690000069e-01	6.191023223260000430e-01	1.201377118639999964e+01	2.747427813899999904e+00	7.200368756939999892e-01	9.282329861939999649e-01	2.159880746980000055e+01	7.377155770409999924e-01	-2.170069200370000062e-01	5.765787315470000118e-01	7.332274011299999561e-01	3.007252611809999809e+00	7.109600634679999476e-02	1.047764481580000018e+00	1.182791082900000040e-01	2.712383222720000098e-01	1.128743880100000041e+00	2.110771855260000152e+01	4.499740725379999695e+00	8.326236191219999583e+00
4.900000000000000000e+01	3.026226652299999764e-01	1.750226437209999875e-01	3.030000000000000000e+02	1.288752500000000000e+07	2.155393231069999871e+01	3.151142841920000137e+01	1.397243452389999926e+08	4.130000000000000000e+02	3.067075570430000084e+02	3.570000000000000000e+02	2.180000000000000000e+02	2.747315725790000052e+00	1.950000000000000000e+02	1.640211199320000105e+03	2.530000000000000000e+02	3.043960146359999897e+00	3.040218978099999845e+02	4.652986604699999695e+00	9.305973209399999391e+00	5.104356560620000316e+00	5.699534832920000404e+00	8.460907599780000121e-02	9.530823889680000160e-01	3.797578831020000101e-02	4.498906506289999996e+00	2.197587421020000154e+00	4.451270816440000000e-01	1.798488303979999925e+00	8.606545921579999980e-01	4.386772971940000043e-01	1.759091911979999978e-01	2.214174412250000046e+01	3.234666769039999945e+00	4.530017115439999853e-01	2.740789569609999976e+00	1.403691928229999917e+02	7.038770099690000448e-01	-1.305625064079999897e-01	1.615021869870000071e+00	4.989020856659999725e-01	6.464251772139999908e+00	8.248827041480000233e-02	3.029860281599999983e+00	9.104036506939999773e-02	1.636718621890000114e-01	2.735931709409999968e-01	1.862681778769999852e+01	1.728256224449999934e+00	2.223349998750000012e+01
8.200000000000000000e+01	2.601681801849999864e-01	1.531190926279999975e-01	3.320000000000000000e+02	8.328191000000000000e+06	3.261223140500000284e+01	4.060743541269999923e+01	1.300216616539999992e+08	4.370000000000000000e+02	3.474167818199999829e+02	4.081999999999999886e+02	2.610000000000000000e+02	2.811140545889999842e+00	1.760000000000000000e+02	2.152936357909999970e+03	2.898000000000000114e+02	1.859226687190000060e+00	3.443043478260000256e+02	4.289136904760000313e+00	8.578273809520000626e+00	5.149094970640000213e+00	5.872599458579999876e+00	6.235119047619999688e-02	9.394203208150000428e-01	3.266209608839999723e-02	4.588392857139999670e+00	2.163245919510000004e+00	4.151178902120000180e-01	1.532622945009999960e+00	8.371581791219999680e-01	4.010465002010000224e-01	3.890741723100000216e-01	1.985624999999999929e+01	3.461841877299999926e+00	5.186643290550000396e-01	3.752591322989999867e+00	2.143006994719999909e+02	7.830691910620000140e-01	-1.850838107870000082e-01	1.713988095239999954e+00	4.716574546489999964e-01	1.042197243480000068e+01	1.222805626810000018e-01	3.678394460759999873e+00	1.327780919830000017e-01	1.494302337160000049e-01	1.843972883359999981e-01	8.891482739109999756e+00	1.536361063950000050e+00	2.002674122020000169e+01
8.325000000000000000e+01	-2.944825824230000166e-01	1.305401662050000022e-01	3.625000000000000000e+02	1.049923900000000000e+07	3.443111111110000166e+01	4.898303324100000111e+01	1.505416164440000057e+08	4.830000000000000000e+02	3.716825010389999875e+02	4.500000000000000000e+02	1.940000000000000000e+02	3.168232605490000076e+00	2.890000000000000000e+02	3.738814923819999876e+03	2.980000000000000000e+02	3.028676525179999857e+00	3.666184210530000200e+02	8.209408419780000798e+00	1.641881683960000160e+01	5.580176260930000076e+00	-1.102713177430000080e+01	6.820461475609999880e-02	9.610675905850000200e-01	2.644993817940000103e-02	7.710492624849999643e+00	2.468043040710000025e+00	3.892277882519999954e-01	3.096783809310000191e+00	8.736700923650000394e-01	3.772881036119999920e-01	3.143365586569999981e-01	6.918416166970000347e+01	3.741699671330000143e+00	5.845753698650000274e-01	5.641919298600000410e+00	7.062924341430000368e+02	8.707253413650000162e-01	-2.363724427810000028e-01	2.075449366069999968e+00	4.495923487630000270e-01	1.485718456949999933e+01	3.485348750270000212e-02	6.205310543330000428e+00	3.673941799779999878e-02	1.250428925110000089e-01	1.744177619080000130e-01	8.270671724790000567e+00	1.529260637559999969e+00	6.524332439719999854e+01
3.900000000000000000e+01	1.104509464309999939e-01	2.518514571900000165e-01	5.190000000000000000e+02	3.731730000000000000e+07	1.601531857590000030e+01	2.392146624749999972e+01	4.045882478370000124e+08	6.060000000000000000e+02	5.219090448489999972e+02	5.627999999999999545e+02	4.530000000000000000e+02	2.251235569659999936e+00	1.530000000000000000e+02	9.252330971280000540e+02	4.798000000000000114e+02	2.894608113159999885e+00	5.210218978100000413e+02	3.337633269549999948e+00	6.675266539089999895e+00	4.290515281920000312e+00	6.831497964510000465e-01	1.794013121920000065e-01	9.616034851650000492e-01	7.387085956590000446e-02	2.147997539639999953e+00	1.821611819219999928e+00	4.590331693090000109e-01	9.173911115449999709e-01	8.802128464109999495e-01	5.700841798429999718e-01	2.789944663919999845e-01	1.154770366320000008e+01	2.909483600789999791e+00	4.211890044880000072e-01	1.481610409149999974e+00	4.308982668459999843e+01	5.768438616459999890e-01	-1.059140816100000021e-01	1.067010661559999907e+00	6.075348551120000051e-01	3.778444096959999943e+00	1.440703541020000034e-01	1.637337399059999976e+00	1.825008050349999911e-01	2.247463644709999930e-01	7.042822485530000343e-01	2.198232515060000125e+01	2.805424520119999876e+00	1.029407376260000007e+01
nan	nan	nan	nan	nan	nan	nan	nan	nan	nan	nan	nan	nan	nan	nan	nan	nan	nan	nan	nan	nan	nan	nan	nan	nan	nan	nan	nan	nan	nan	nan	nan	nan	nan	nan	nan	nan	nan	nan	nan	nan	nan	nan	nan	nan	nan	nan	nan	nan	nan
3.000000000000000000e+01	3.345870542939999859e-01	2.926634343860000098e-01	5.020000000000000000e+02	3.493452800000000000e+07	1.259809780319999994e+01	1.828973307049999875e+01	5.918041282460000515e+08	5.680000000000000000e+02	5.049718355950000159e+02	5.343999999999999773e+02	4.530000000000000000e+02	1.970612898409999980e+00	1.150000000000000000e+02	5.241747562470000048e+02	4.766000000000000227e+02	2.915721968719999779e+00	5.044525547449999863e+02	2.688080918529999863e+00	5.376161837069999727e+00	3.584827272640000118e+00	2.442785408389999802e+00	1.895844723890000028e-01	9.684637820060000291e-01	1.099262448509999990e-01	8.847047566979999722e-01	1.340818772260000014e+00	5.052638623109999561e-01	4.351026110669999891e-01	8.951500353650000408e-01	6.926683658700000246e-01	5.205816224229999900e-01	7.706704483320000243e+00	2.706562421020000109e+00	5.782041907299999561e-01	9.232629628740000038e-01	2.411061420609999928e+01	6.684984142940000318e-01	-1.637490840470000042e-01	6.591716785129999590e-01	7.031813832700000155e-01	2.808347094800000221e+00	1.761099274900000122e-01	1.035405936769999924e+00	2.451551512440000025e-01	2.741730002780000119e-01	1.008829254219999916e+00	2.307331773670000175e+01	3.749840318660000005e+00	5.615943354299999690e+00
5.000000000000000000e+01	-2.365102339210000126e-01	2.146624753580000100e-01	2.810000000000000000e+02	1.100875200000000000e+07	1.922498106220000125e+01	2.639543928819999863e+01	1.193550092129999995e+08	3.470000000000000000e+02	2.834710814430000028e+02	3.191999999999999886e+02	1.910000000000000000e+02	2.379022544320000154e+00	1.560000000000000000e+02	1.037560232300000052e+03	2.415999999999999943e+02	2.601459691570000121e+00	2.816350364959999979e+02	4.812329141610000249e+00	9.624658283209999610e+00	4.472599408539999821e+00	-2.312454051300000035e+00	9.479223619460000472e-02	9.613198356059999838e-01	5.467220775349999895e-02	2.131014215420000024e+00	1.806035996090000095e+00	4.834058817049999845e-01	8.412623335659999979e-01	8.748852401129999512e-01	5.468130657649999948e-01	3.476904206859999791e-01	2.372467878619999837e+01	3.039461162019999829e+00	4.401138284639999898e-01	1.631470768850000086e+00	4.967423360149999922e+01	5.908809483450000455e-01	-1.051392167650000015e-01	1.105932203390000090e+00	5.868023282300000032e-01	4.394868859969999875e+00	5.947774994530000137e-02	1.811681389759999927e+00	6.973141524739999431e-02	2.045463421790000014e-01	4.952919357009999968e-01	2.089931949989999893e+01	2.336278763320000174e+00	1.877808425079999921e+01
7.000000000000000000e+01	2.644856591049999928e-01	1.522789329969999883e-01	3.650000000000000000e+02	9.515180000000000000e+06	2.849553571430000076e+01	3.747448015119999809e+01	1.485532109600000083e+08	4.910000000000000000e+02	3.713504536419999909e+02	4.290000000000000000e+02	2.860000000000000000e+02	2.857949533289999788e+00	2.050000000000000000e+02	2.050156689769999957e+03	3.110000000000000000e+02	2.491271463809999975e+00	3.685797101449999786e+02	4.237946428569999924e+00	8.475892857139999848e+00	5.126517455800000178e+00	7.498427941270000119e+00	6.502976190480000418e-02	9.426849179430000225e-01	3.404549319729999884e-02	5.425297619050000186e+00	2.292196808549999965e+00	3.759457705700000041e-01	1.813939554989999925e+00	8.416401864500000496e-01	3.826571444590000093e-01	2.087490753510000130e-01	1.866726190480000014e+01	3.309453659259999903e+00	5.159425020310000054e-01	3.418198961879999942e+00	1.667157932160000087e+02	8.160798999730000114e-01	-1.935098471210000004e-01	1.862202380949999903e+00	4.587184665530000260e-01	8.247498228459999581e+00	1.239615210209999985e-01	3.656254693939999800e+00	1.349022700879999870e-01	1.470142700909999878e-01	1.683924815099999972e-01	8.761996497120000171e+00	1.536414644139999952e+00	1.960548761949999985e+01
7.925000000000000000e+01	7.616279034100000012e-02	1.319252077560000014e-01	3.205000000000000000e+02	8.154190000000000000e+06	3.298222222220000077e+01	4.549722991689999674e+01	1.169175159640000015e+08	4.400000000000000000e+02	3.275545354349999911e+02	3.960000000000000000e+02	2.060000000000000000e+02	3.046277549770000093e+00	2.340000000000000000e+02	3.030962603880000188e+03	2.475000000000000000e+02	2.245066569860000083e+00	3.228947368419999862e+02	5.308745860140000161e+00	1.061749172030000032e+01	5.333834854960000094e+00	1.110159135750000026e+01	6.612283158989999687e-02	9.577587242759999508e-01	3.009655693240000096e-02	4.836419077629999563e+00	2.217625752540000050e+00	4.371266037639999769e-01	1.815395846549999970e+00	8.658406917119999546e-01	4.206920959179999975e-01	4.595421444109999976e-01	3.021540756630000146e+01	3.660146964920000023e+00	6.121428599260000381e-01	4.445847891709999722e+00	4.061871323710000183e+02	8.587305309380000029e-01	-2.296160529659999894e-01	1.700726572420000027e+00	4.843321880329999884e-01	1.294697248920000021e+01	6.694418447970000574e-02	4.715433113359999595e+00	7.549175117240000676e-02	1.314610836479999934e-01	2.007871207059999941e-01	8.491346763590000180e+00	1.609438977990000019e+00	3.022294989439999924e+01
4.900000000000000000e+01	7.517374499879999651e-03	1.828014278860000119e-01	5.580000000000000000e+02	4.287188500000000000e+07	2.117633195859999873e+01	3.135052480150000065e+01	4.648101774139999747e+08	6.540000000000000000e+02	5.594045648310000161e+02	6.106000000000000227e+02	4.480000000000000000e+02	2.704898661270000115e+00	2.060000000000000000e+02	1.577613085409999940e+03	5.056000000000000227e+02	2.998338243040000073e+00	5.579927007300000241e+02	5.873940677970000301e+00	1.174788135590000060e+01	4.922245620920000064e+00	-1.036962325480000002e+00	9.812397484960000416e-02	9.732863882960000046e-01	4.507554537919999937e-02	2.940472936029999929e+00	1.965814015799999925e+00	4.808106262140000031e-01	1.157685033009999920e+00	8.925512698209999707e-01	4.972682634480000141e-01	3.887354513729999739e-01	3.544211317660000304e+01	3.313369119269999885e+00	5.073931424219999542e-01	2.409087290910000068e+00	1.325820304840000006e+02	7.103064013940000310e-01	-1.441828965979999877e-01	1.304196282119999939e+00	5.457265468380000373e-01	6.695876227600000341e+00	4.159571000210000175e-02	2.900271579840000058e+00	4.737618065960000346e-02	1.712191103169999895e-01	3.513794360859999744e-01	1.857798584109999851e+01	1.969047501929999999e+00	3.148324923390000052e+01
nan	nan	nan	nan	nan	nan	nan	nan	nan	nan	nan	nan	nan	nan	nan	nan	nan	nan	nan	nan	nan	nan	nan	nan	nan	nan	nan	nan	nan	nan	nan	nan	nan	nan	nan	nan	nan	nan	nan	nan	nan	nan	nan	nan	nan	nan	nan	nan	nan	nan
2.200000000000000000e+01	4.056895347119999773e-01	3.641643134959999806e-01	4.050000000000000000e+02	2.272662200000000000e+07	9.557016475939999367e+00	1.364782353880000088e+01	3.849975794919999838e+08	4.450000000000000000e+02	4.072932013000000211e+02	4.323999999999999773e+02	3.670000000000000000e+02	1.598898617989999993e+00	7.800000000000000000e+01	2.922219617449999873e+02	3.870000000000000000e+02	2.672068801590000042e+00	4.069343065690000003e+02	2.768401448880000171e+00	5.536802897760000342e+00	2.905276275499999894e+00	2.619132429789999827e-01	2.557408419900000229e-01	9.691731257839999447e-01	1.596126828009999943e-01	5.354360306180000473e-01	1.085816198330000093e+00	4.643162247129999920e-01	2.795402063329999742e-01	9.017632586110000403e-01	7.550403225809999563e-01	5.011168312529999946e-01	7.933604428649999818e+00	2.333710610639999850e+00	5.119629276110000404e-01	5.371943575500000012e-01	6.278717599530000193e+00	6.086118112249999657e-01	-1.598418923780000056e-01	4.975054674689999845e-01	7.575690267910000220e-01	1.613341399579999891e+00	1.156872446470000038e-01	6.172390983190000346e-01	1.765736959739999945e-01	3.461378003619999810e-01	1.673081930369999970e+00	2.546706291590000149e+01	5.383773442229999873e+00	5.493196320400000054e+00
2.900000000000000000e+01	1.259425358499999925e+00	3.054504768499999856e-01	2.210000000000000000e+02	7.224781000000000000e+06	1.270975206610000008e+01	2.148915765359999952e+01	7.832984182160000503e+07	3.280000000000000000e+02	2.296423909849999916e+02	2.618000000000000114e+02	1.680000000000000000e+02	2.109055173629999835e+00	1.600000000000000000e+02	8.614091320789999600e+02	2.000000000000000000e+02	4.717357622049999755e+00	2.277591240879999930e+02	3.669474439580000080e+00	7.338948879170000161e+00	3.761307946000000069e+00	1.029842953750000056e+01	2.805494805900000110e-01	9.778070469349999794e-01	1.278461210830000028e-01	1.602480863860000104e+00	1.649574563130000060e+00	4.387558661379999947e-01	8.742873598270000102e-01	9.155103833959999937e-01	6.563785727690000238e-01	4.391482204550000157e-01	1.409585155819999969e+01	2.733787515760000009e+00	5.914488408460000235e-01	1.431722392860000026e+00	7.337529577140000470e+01	7.160187246210000245e-01	-1.836270796049999932e-01	8.286973756150000092e-01	6.793121403840000072e-01	4.124408707589999779e+00	8.089489010370000399e-02	1.928580769629999914e+00	1.070185696729999969e-01	2.319090058930000087e-01	1.343299601980000091e+00	1.980248405700000092e+01	4.043834863539999880e+00	1.274784798209999970e+01
1.770000000000000000e+02	8.395388084030000475e-02	7.498424700689999833e-02	3.610000000000000000e+02	9.961427000000000000e+06	7.180826446279999686e+01	9.595505145980000350e+01	1.555201232759999931e+08	6.440000000000000000e+02	3.799585599069999944e+02	5.080000000000000000e+02	1.570000000000000000e+02	3.885334740599999837e+00	4.870000000000000000e+02	1.339794622979999986e+04	2.001999999999999886e+02	2.370530882570000220e+00	3.618985507250000069e+02	9.362053571429999721e+00	1.872410714289999945e+01	6.253882619909999718e+00	-2.298449024390000162e+01	3.854166666670000296e-02	9.536547239710000401e-01	1.478918650789999914e-02	2.251041666669999941e+01	3.160515870099999791e+00	2.577098588760000086e-01	9.465113024380000795e+00	8.624939199009999946e-01	2.611442551689999725e-01	4.595762904240000002e-01	9.734761904760000562e+01	4.516430006420000254e+00	7.478265266129999755e-01	2.094634840919999874e+01	9.492503582200000892e+03	9.708918235419999876e-01	-3.743879286749999813e-01	3.547321428570000101e+00	3.501656069619999978e-01	6.127497696999999732e+01	7.049342443389999824e-02	2.139474955129999856e+01	7.678425063860000455e-02	7.423006726179999515e-02	1.057670450980000010e-01	4.656377100190000284e+00	1.316881730119999983e+00	9.499435812369999610e+01
8.725000000000000000e+01	3.366706253380000180e-01	1.108033241000000030e-01	2.830000000000000000e+02	6.727598000000000000e+06	3.760171996780000114e+01	5.316620498609999856e+01	9.646256054389999807e+07	4.700000000000000000e+02	2.975248331079999957e+02	3.785000000000000000e+02	1.530000000000000000e+02	3.326292853970000074e+00	3.170000000000000000e+02	4.359962603879999733e+03	2.100000000000000000e+02	2.921395729539999930e+00	2.901052631580000138e+02	6.093597262950000371e+00	1.218719452590000074e+01	5.675251203960000268e+00	2.148241899319999959e+01	5.048255788509999759e-02	9.618094248399999824e-01	2.387896180129999921e-02	7.279000889979999833e+00	2.421657874520000142e+00	4.114356344460000092e-01	2.677100811399999891e+00	8.709046012640000445e-01	3.625831866820000138e-01	4.212594945149999992e-01	3.985290008900000203e+01	3.802611087999999917e+00	6.467695174749999998e-01	6.351664706310000241e+00	1.047127522069999941e+03	8.966330970989999649e-01	-2.617916887760000089e-01	2.100235625389999861e+00	4.350422839540000197e-01	1.812765793530000025e+01	6.871896024800000502e-02	6.933529466829999599e+00	7.425476649489999581e-02	1.105440603730000054e-01	1.785244629520000015e-01	7.462444935969999804e+00	1.455205680810000013e+00	4.315224165299999726e+01
6.200000000000000000e+01	-5.415506890780000249e-02	1.623421599450000086e-01	4.700000000000000000e+02	2.981244700000000000e+07	2.464338018689999998e+01	3.634418455960000216e+01	3.232218219290000200e+08	5.840000000000000000e+02	4.664859078150000187e+02	5.190000000000000000e+02	3.120000000000000000e+02	2.861797413230000142e+00	2.720000000000000000e+02	2.157278384570000071e+03	4.041999999999999886e+02	3.235207901509999928e+00	4.641678832119999925e+02	7.128126708579999971e+00	1.425625341719999994e+01	5.291900685319999909e+00	-6.453118943489999815e+00	6.786495352650000201e-02	9.756209041410000005e-01	3.216073408459999700e-02	3.808467741939999929e+00	2.132193853189999988e+00	4.329709759049999995e-01	1.439327554239999918e+00	8.955694309310000545e-01	4.540401367319999992e-01	4.451780541979999950e-01	5.231991525419999789e+01	3.574198670379999943e+00	5.913542404870000269e-01	3.413899377639999955e+00	2.843538941229999750e+02	7.604877446219999726e-01	-1.629617320029999872e-01	1.505228266810000104e+00	5.140433665720000045e-01	9.847129768640000336e+00	3.027041603560000002e-02	3.514704929210000106e+00	3.364264277310000106e-02	1.582431264680000116e-01	3.100589445970000080e-01	1.757763157620000172e+01	1.859702868380000096e+00	4.563293548650000275e+01
4.400000000000000000e+01	1.391921228009999956e+00	2.196707336569999891e-01	1.950000000000000000e+02	5.655470000000000000e+06	1.823163704239999916e+01	2.673397623740000029e+01	7.760265790350000560e+07	3.390000000000000000e+02	2.031767775110000116e+02	2.350000000000000000e+02	1.390000000000000000e+02	2.432401873659999936e+00	2.000000000000000000e+02	1.269123235119999890e+03	1.630000000000000000e+02	6.042961389540000283e+00	2.000291970799999888e+02	3.518657736469999797e+00	7.037315472939999594e+00	4.591562665659999709e+00	2.494304485960000051e+01	1.022587479500000063e-01	9.695187504219999752e-01	5.560904234930000301e-02	2.797908693280000136e+00	1.970886579080000089e+00	4.792578291110000110e-01	1.245716601580000082e+00	8.899207783739999655e-01	5.270037742380000445e-01	4.140926595830000112e-01	1.336860989610000061e+01	3.141929763119999830e+00	5.428428128140000419e-01	2.386348631160000178e+00	2.603451183010000136e+02	6.643617243949999640e-01	-1.263383632429999903e-01	1.225943138329999904e+00	5.698034640319999955e-01	6.747485831359999686e+00	1.212891487870000062e-01	2.455713943870000193e+00	1.451117065449999965e-01	2.080566358950000083e-01	3.765363898490000083e-01	2.171798425189999904e+01	2.105368191979999803e+00	1.287768905339999925e+01
7.000000000000000000e+01	-9.383827549050000050e-02	1.512600564759999933e-01	2.980000000000000000e+02	1.221074800000000000e+07	2.706186347950000126e+01	3.724609728810000320e+01	2.068546933100000024e+08	4.130000000000000000e+02	2.985457208619999960e+02	3.493999999999999773e+02	1.710000000000000000e+02	2.890948869459999848e+00	2.420000000000000000e+02	2.048553039590000026e+03	2.335999999999999943e+02	2.628310651620000105e+00	2.950948905110000169e+02	6.366935483869999857e+00	1.273387096769999971e+01	5.016909692169999602e+00	-4.006210957509999560e+00	8.471159103339999386e-02	9.843204960010000226e-01	4.012753210460000275e-02	1.988381629310000065e+00	1.785719368649999916e+00	4.970702531739999985e-01	8.327418805549999803e-01	9.166949866019999948e-01	5.571977615540000262e-01	7.046376558010000180e-01	4.292348961180000089e+01	3.666074108670000165e+00	7.761172240100000508e-01	3.379745689940000020e+00	3.159804549479999878e+02	8.731176392820000354e-01	-2.545339321310000069e-01	1.066908146530000101e+00	5.939749635500000124e-01	1.153060113049999913e+01	3.564297954029999743e-02	3.758457427949999818e+00	4.283749645280000157e-02	1.447918243719999998e-01	4.447250389479999733e-01	1.473581769689999987e+01	2.265279631419999884e+00	3.547461183530000284e+01
3.300000000000000000e+01	6.969784145490000027e-01	2.959667536899999729e-01	2.390000000000000000e+02	8.168283000000000000e+06	1.335573411250000042e+01	1.882476423889999850e+01	8.855912938320000470e+07	3.210000000000000000e+02	2.441771972349999942e+02	2.713999999999999773e+02	2.020000000000000000e+02	1.920759403409999955e+00	1.190000000000000000e+02	5.451206777129999637e+02	2.160000000000000000e+02	3.396216717630000215e+00	2.430583941609999954e+02	2.298711727720000209e+00	4.597423455440000417e+00	3.681659870099999843e+00	2.085082212140000113e+00	1.814174412250000035e-01	9.614764070710000166e-01	9.817637671699999680e-02	1.085189994530000090e+00	1.478607529000000032e+00	5.002800179209999643e-01	5.099438603599999453e-01	8.822716518259999807e-01	6.572273100050000094e-01	4.242317569740000072e-01	5.684424548930000043e+00	2.672650647239999788e+00	4.533337392110000086e-01	9.427947593590000341e-01	1.997231976870000025e+01	5.544205006550000370e-01	-1.015521904120000041e-01	7.521528157460000141e-01	6.752437579729999584e-01	2.685989042900000179e+00	2.433273632229999983e-01	1.029057956519999983e+00	3.511721503820000034e-01	2.785254504369999995e-01	7.734949445540000301e-01	2.471145246409999885e+01	3.210637391280000141e+00	4.822934903980000243e+00
2.110000000000000000e+02	7.934092426990000391e-01	7.792480571309999549e-02	4.120000000000000000e+02	1.618433900000000000e+07	8.233719008260000294e+01	1.131581600500000064e+02	2.526736778199999928e+08	8.040000000000000000e+02	4.843094441380000035e+02	6.573999999999999773e+02	2.560000000000000000e+02	4.034137732909999663e+00	5.480000000000000000e+02	1.808796093259999907e+04	3.368000000000000114e+02	2.652437821259999939e+00	4.652608695650000072e+02	9.393750000000000711e+00	1.878750000000000142e+01	6.309546328949999783e+00	6.508740063779999900e+02	3.437500000000000278e-02	9.591956800049999954e-01	1.451016865079999933e-02	2.472976190480000014e+01	3.210269848209999832e+00	2.729036634449999998e-01	9.625581065760000499e+00	8.692890968719999556e-01	2.383928242320000057e-01	5.989719648479999714e-01	1.066095238099999989e+02	4.635017509769999933e+00	7.982388730030000046e-01	3.072709927720000067e+01	2.398456162440000116e+04	9.871500476369999832e-01	-4.519202293840000051e-01	3.802380952380000068e+00	3.275084957250000151e-01	9.817863520410000433e+01	5.730657129370000241e-02	3.022997411469999918e+01	5.871043705779999816e-02	7.505282202860000251e-02	6.461905056790000212e-02	4.840450533070000283e+00	1.212696320070000056e+00	1.104892021569999940e+02
1.142500000000000000e+02	1.207136038819999965e-02	1.076869806090000048e-01	3.475000000000000000e+02	9.443494000000000000e+06	4.296640687989999918e+01	5.748545706369999664e+01	1.354039899120000005e+08	4.870000000000000000e+02	3.525003546099999880e+02	4.370000000000000000e+02	1.980000000000000000e+02	3.384484294319999975e+00	2.890000000000000000e+02	4.849878808860000390e+03	2.525000000000000000e+02	2.209997204330000020e+00	3.455526315789999785e+02	7.357842386309999760e+00	1.471568477259999952e+01	5.859260970000000235e+00	-1.252241588310000076e+01	6.582191680889999674e-02	9.647350689300000504e-01	2.163987012580000091e-02	6.714656191179999567e+00	2.529685782540000094e+00	3.346906272010000127e-01	2.915271059090000172e+00	8.814434511240000214e-01	4.198751950140000022e-01	5.670688743259999498e-01	5.854336090809999860e+01	4.080405187150000224e+00	6.920642936109999699e-01	7.759094175040000430e+00	1.388469228259999909e+03	9.137360439580000104e-01	-2.694311071159999904e-01	1.931314833460000102e+00	4.895196288490000214e-01	2.432172050899999860e+01	4.440085350859999946e-02	7.958120260860000350e+00	4.915895914480000045e-02	1.038398385679999980e-01	2.864692004989999874e-01	6.363006063950000346e+00	1.836406880810000031e+00	4.933749581010000185e+01
5.100000000000000000e+01	-1.233260699849999947e-01	1.764079066550000019e-01	5.290000000000000000e+02	3.806892800000000000e+07	2.180186852960000010e+01	3.416015770690000153e+01	4.127372793999999762e+08	6.550000000000000000e+02	5.271388686689999759e+02	5.787999999999999545e+02	3.930000000000000000e+02	2.831761882799999963e+00	2.620000000000000000e+02	2.028079279660000111e+03	4.728000000000000114e+02	3.673787530559999848e+00	5.252116788319999614e+02	6.516539092400000399e+00	1.303307818480000080e+01	5.010024194519999696e+00	-2.695034172400000205e+00	1.009431383269999982e-01	9.789180266020000021e-01	4.609834397959999830e-02	3.335907599780000066e+00	2.048077492180000014e+00	4.751986152300000099e-01	1.520648278779999973e+00	9.085870977390000380e-01	5.164448674970000264e-01	4.480222893110000215e-01	4.382931246580000106e+01	3.443770423620000187e+00	6.652979649269999962e-01	3.031832588349999913e+00	3.237434964849999801e+02	8.023631268049999932e-01	-1.995604833899999875e-01	1.314926189169999926e+00	5.603709281459999803e-01	8.791422753619999142e+00	3.633520248540000191e-02	3.707257372539999984e+00	4.141218008630000169e-02	1.609543626519999993e-01	4.835221560649999861e-01	1.700256692929999858e+01	2.249196215570000046e+00	3.831491446689999947e+01
3.500000000000000000e+01	2.293751800009999897e-01	2.550482178060000105e-01	1.130000000000000000e+02	1.855810000000000000e+06	1.501241782319999984e+01	2.095913474350000172e+01	2.546486650340000167e+07	1.790000000000000000e+02	1.163875353899999965e+02	1.510000000000000000e+02	5.600000000000000000e+01	2.181982238289999820e+00	1.230000000000000000e+02	6.861672971389999702e+02	8.059999999999999432e+01	2.717702683470000213e+00	1.134014598539999952e+02	3.060962274470000022e+00	6.121924548930000043e+00	4.149341341829999585e+00	1.123226487299999965e+00	1.820325314379999948e-01	9.538747961669999942e-01	7.712492724739999916e-02	1.929059595410000050e+00	1.776760735539999914e+00	4.702094439130000136e-01	8.552714606360000138e-01	8.689881144690000392e-01	5.781983454100000364e-01	2.359342275059999883e-01	9.668739748500000175e+00	2.804650826720000101e+00	3.612511077700000239e-01	1.263726554470000041e+00	2.737824738999999852e+01	5.325785891519999593e-01	-8.954164207810000331e-02	1.020913067249999973e+00	6.134756014219999720e-01	3.125846622490000115e+00	1.591324424439999885e-01	1.485922318629999905e+00	1.984214894200000134e-01	2.253329795110000089e-01	5.865762995819999714e-01	2.195658662319999976e+01	2.569408307109999789e+00	9.247923616830000526e+00
4.900000000000000000e+01	4.082419643179999724e-01	2.096542170600000088e-01	2.140000000000000000e+02	6.790457000000000000e+06	1.962242235500000120e+01	2.716319462939999951e+01	1.150329120030000061e+08	3.100000000000000000e+02	2.226328357680000067e+02	2.683999999999999773e+02	1.410000000000000000e+02	2.454300735859999971e+00	1.690000000000000000e+02	1.104338430389999985e+03	1.795999999999999943e+02	2.574196210539999807e+00	2.201386861309999858e+02	4.210155822850000007e+00	8.420311645709999127e+00	4.499378408880000180e+00	6.137999348620000184e+00	1.281779661019999961e-01	9.738093276989999714e-01	6.176755557369999899e-02	1.835975943140000011e+00	1.742581809580000085e+00	5.048543052520000352e-01	7.884327224110000421e-01	8.971382878710000286e-01	5.789412779029999845e-01	5.298719277700000285e-01	1.876254100599999930e+01	3.195837350900000207e+00	5.431572370899999669e-01	1.954321954589999910e+00	9.239530294520000098e+01	7.047629960919999936e-01	-1.587040990549999919e-01	1.002665390920000066e+00	6.107914160740000042e-01	5.981311875210000295e+00	6.376803351149999688e-02	2.076364313610000067e+00	8.097881788459999897e-02	1.948697489000000005e-01	5.916269531190000430e-01	1.937636365759999890e+01	2.528556980569999890e+00	1.744747474569999923e+01
5.900000000000000000e+01	8.355800502350000381e-01	1.858436213989999863e-01	2.470000000000000000e+02	8.911466000000000000e+06	2.339191195740000140e+01	3.274787379970000245e+01	9.661659255539999902e+07	3.880000000000000000e+02	2.569257855089999794e+02	3.031999999999999886e+02	1.950000000000000000e+02	2.631559643310000141e+00	1.930000000000000000e+02	1.645289986279999994e+03	2.054000000000000057e+02	3.627300417959999912e+00	2.537037037039999916e+02	3.673041894349999836e+00	7.346083788709999673e+00	4.943561815809999871e+00	1.710863932090000006e+01	9.806291158749999570e-02	9.639189530389999927e-01	4.376000591049999944e-02	3.270701975620000201e+00	2.094104610350000062e+00	4.318714728020000004e-01	1.336570704949999966e+00	8.781486238300000302e-01	4.898946968969999927e-01	4.068477897689999900e-01	1.460140815469999964e+01	3.325966884440000104e+00	5.032180235309999805e-01	2.744803819909999998e+00	2.159288226420000001e+02	6.751002180559999566e-01	-1.215347082549999985e-01	1.372950819669999989e+00	5.437583818729999630e-01	7.708513304010000233e+00	1.296858571979999930e-01	2.966627081489999984e+00	1.553097100140000131e-01	1.723202134169999900e-01	3.377166168319999939e-01	1.810334991539999905e+01	2.000000231220000035e+00	1.508667651480000060e+01
4.700000000000000000e+01	-1.131496598580000068e+00	2.136105860109999977e-01	4.110000000000000000e+02	1.143130500000000000e+07	1.896029547550000061e+01	2.741986977530000047e+01	1.784682016750000119e+08	4.600000000000000000e+02	4.070271329490000198e+02	4.450000000000000000e+02	2.910000000000000000e+02	2.451891121280000085e+00	1.690000000000000000e+02	1.270219701739999891e+03	3.648000000000000114e+02	4.480625367580000074e+00	4.054637681159999829e+02	5.830059523810000144e+00	1.166011904760000029e+01	4.353849038339999922e+00	-1.439476798539999969e+01	1.377976190480000029e-01	9.663289360390000526e-01	6.585122590700000222e-02	2.455357142860000064e+00	1.930656421729999961e+00	4.356531084660000275e-01	1.150864512470000101e+00	8.885636651710000500e-01	5.625770235329999869e-01	4.082445934710000057e-01	3.483035714289999873e+01	3.036456615260000103e+00	5.751491432690000183e-01	2.066496244330000120e+00	1.584772439410000118e+02	7.294382578020000008e-01	-1.697925127480000018e-01	1.121428571430000076e+00	6.031972789120000344e-01	5.810627834469999975e+00	6.286842178479999654e-02	2.560124866919999853e+00	7.292154407110000569e-02	1.913570459970000137e-01	5.618988589819999824e-01	9.578837868480000850e+00	2.501051587300000101e+00	2.522871532499999958e+01
4.725000000000000000e+01	-4.329347933300000117e-01	2.091412742379999967e-01	2.720000000000000000e+02	5.452864000000000000e+06	2.165869389950000112e+01	2.907063711909999881e+01	7.818499615129999816e+07	3.320000000000000000e+02	2.678585644070000171e+02	3.085000000000000000e+02	1.810000000000000000e+02	2.463343493800000061e+00	1.510000000000000000e+02	1.216033241000000089e+03	2.170000000000000000e+02	2.510952555149999821e+00	2.655789473680000015e+02	4.200459396570000337e+00	8.400918793129999784e+00	4.512697226490000268e+00	-6.880606494820000307e+00	1.186780540109999976e-01	9.523172682520000265e-01	5.496419481679999663e-02	2.663378488789999832e+00	1.891051088950000070e+00	4.527999380739999857e-01	9.481814853779999552e-01	8.579838111900000008e-01	4.949285457570000157e-01	3.157768335889999944e-01	1.827400205720000059e+01	3.005652709260000055e+00	6.335263404959999844e-01	1.961192849159999918e+00	8.129778141209999376e+01	7.553097279910000461e-01	-1.739510706159999864e-01	1.277029442229999923e+00	5.475265108960000182e-01	5.181392907860000285e+00	1.024947007789999975e-01	2.073376794350000107e+00	1.172214319860000048e-01	1.986176072020000016e-01	3.349885997379999925e-01	1.197597402599999938e+01	1.965539632780000101e+00	1.612906100720000069e+01
4.600000000000000000e+01	-3.380340771479999895e-01	1.994245830889999904e-01	4.540000000000000000e+02	2.813529400000000000e+07	1.966315966670000037e+01	2.803740209920000126e+01	3.050383951100000143e+08	5.350000000000000000e+02	4.531744801830000142e+02	4.908000000000000114e+02	3.480000000000000000e+02	2.565641582960000111e+00	1.870000000000000000e+02	1.208251585060000025e+03	4.091999999999999886e+02	3.065632389590000173e+00	4.518394160579999834e+02	5.590759978130000363e+00	1.118151995630000073e+01	4.795014594210000425e+00	-1.849570199360000000e+00	9.499726626570000054e-02	9.712848327230000356e-01	4.783529142589999783e-02	2.592605248769999982e+00	1.936918175570000011e+00	4.810027584139999757e-01	1.130266875760000067e+00	8.920532976449999651e-01	5.318053978029999573e-01	3.705469909210000190e-01	3.201438627670000159e+01	3.233574354149999941e+00	4.715197241240000059e-01	2.053607579669999961e+00	9.188010739969999463e+01	6.574402424590000127e-01	-1.160507800120000044e-01	1.193069983600000050e+00	5.739166764299999945e-01	5.621825069929999863e+00	4.679890869790000185e-02	2.406850427769999801e+00	5.321170732629999789e-02	1.864624402750000021e-01	4.248047201419999919e-01	1.939526749570000064e+01	2.177480480049999834e+00	2.640884351520000095e+01
2.200000000000000000e+01	4.822570220549999842e-01	3.865416378070000158e-01	2.100000000000000000e+02	6.167014000000000000e+06	9.723214285710000127e+00	1.388864617189999962e+01	8.462191077459999919e+07	2.640000000000000000e+02	2.121666814790000046e+02	2.360000000000000000e+02	1.750000000000000000e+02	1.589447994539999964e+00	8.900000000000000000e+01	3.179509830040000224e+02	1.890000000000000000e+02	3.261564307310000022e+00	2.114160583940000038e+02	1.978215554950000010e+00	3.956431109900000020e+00	2.892671763370000093e+00	1.235618897800000004e+00	3.404524330240000229e-01	9.678319879069999798e-01	1.814988068120000075e-01	5.670106615640000403e-01	1.138025621910000007e+00	4.410453116460000267e-01	3.076093349849999825e-01	9.022735556769999610e-01	7.568035811919999745e-01	4.697799530949999802e-01	4.165356752320000133e+00	2.279431155650000207e+00	5.226887523219999609e-01	5.354937653879999759e-01	8.655275632220000404e+00	5.628736314440000443e-01	-1.415839388360000117e-01	4.998291416069999826e-01	7.612823491889999517e-01	1.574964399990000041e+00	2.600942952579999856e-01	6.921175637990000240e-01	4.325702790950000098e-01	3.363879237540000067e-01	1.704284934919999994e+00	2.430714171780000044e+01	5.584291305369999847e+00	2.912424837370000130e+00
9.200000000000000000e+01	5.229243311400000316e-01	1.107677553410000015e-01	3.360000000000000000e+02	1.764890000000000000e+07	3.901128155180000334e+01	5.448889125689999702e+01	2.989790467179999948e+08	5.370000000000000000e+02	3.589207260539999993e+02	4.456000000000000227e+02	2.280000000000000000e+02	3.367765334100000008e+00	3.090000000000000000e+02	4.498357078160000128e+03	2.680000000000000000e+02	2.727143529460000160e+00	3.525985401460000048e+02	5.571692181519999565e+00	1.114338436299999913e+01	6.006931217580000038e+00	6.096879300890000053e+01	4.654182613450000283e-02	9.688622549099999981e-01	1.936113543459999989e-02	5.847662657189999891e+00	2.421413835600000120e+00	4.045472728169999810e-01	2.345299486640000097e+00	8.851015321359999577e-01	4.107691085749999860e-01	5.848211519320000162e-01	3.516607435760000300e+01	4.091271856999999734e+00	6.502330287159999722e-01	7.045230149340000025e+00	1.423063143430000082e+03	8.624126343860000210e-01	-2.106557050519999863e-01	1.839119737559999912e+00	4.773855357249999765e-01	2.233325794019999933e+01	7.449013132750000044e-02	7.561155151230000371e+00	8.653567104459999881e-02	1.071994865680000047e-01	2.390239038099999935e-01	1.230331543459999999e+01	1.669502372630000009e+00	3.729399914319999709e+01
3.800000000000000000e+01	9.148667938710000058e-01	2.590974479190000235e-01	2.650000000000000000e+02	9.781571000000000000e+06	1.505327834360000061e+01	2.240865256540000061e+01	1.060501223770000041e+08	3.740000000000000000e+02	2.672046565219999934e+02	3.018000000000000114e+02	2.040000000000000000e+02	2.185627605850000155e+00	1.700000000000000000e+02	8.712524908090000508e+02	2.305999999999999943e+02	4.399790022280000379e+00	2.655693430659999876e+02	3.086625205029999819e+00	6.173250410059999638e+00	4.126865656829999729e+00	4.980191624459999744e+00	1.446145434660000006e-01	9.623798940500000176e-01	7.905078344879999663e-02	2.149808638600000155e+00	1.848600154469999923e+00	4.790209434420000245e-01	1.019991786470000106e+00	8.819332098750000126e-01	5.753162232170000445e-01	2.082866618039999895e-01	9.818480043739999275e+00	2.776592660609999985e+00	3.697914631440000210e-01	1.366010996570000025e+00	4.414247154569999765e+01	5.264560738950000429e-01	-8.353172743850000026e-02	1.051872607980000041e+00	6.096970273890000014e-01	3.314235347689999944e+00	1.348833258609999919e-01	1.581073698980000053e+00	1.664135894980000030e-01	2.417801904159999904e-01	7.010273277409999615e-01	2.372443178949999876e+01	2.660158112149999976e+00	9.916779339710000585e+00
1.050000000000000000e+02	-9.298733737319999637e-01	1.111111111109999994e-01	4.780000000000000000e+02	1.482302800000000000e+07	4.268429752069999950e+01	6.198319680739999882e+01	2.314205727639999986e+08	5.700000000000000000e+02	4.634937893370000097e+02	5.362000000000000455e+02	2.490000000000000000e+02	3.364576414930000148e+00	3.210000000000000000e+02	5.964246166769999945e+03	3.531999999999999886e+02	3.218518307470000117e+00	4.570144927540000026e+02	9.851488095240000575e+00	1.970297619049999938e+01	5.515515554510000307e+00	-1.574163207670000020e+02	5.401785714289999984e-02	9.726535314530000420e-01	2.591996173470000053e-02	5.886309523809999611e+00	2.385643947969999790e+00	3.622193907080000219e-01	2.413022250570000082e+00	8.919075708429999860e-01	4.103122361209999847e-01	6.670505750409999601e-01	1.029619047620000032e+02	3.828361719940000185e+00	8.123629548709999648e-01	8.844024411850000433e+00	2.953645329980000042e+03	9.426017193300000319e-01	-3.348335937640000148e-01	1.841071428570000057e+00	4.815447845799999960e-01	2.948978812360000035e+01	3.367647388129999669e-02	9.741084570670000886e+00	3.611552623079999913e-02	1.096431237219999966e-01	2.336154212640000061e-01	6.269173802870000145e+00	1.709137372829999890e+00	9.249648889239999505e+01
8.675000000000000000e+01	2.479682812029999905e-01	1.083795013849999933e-01	3.940000000000000000e+02	1.288220000000000000e+07	3.864999999999999858e+01	5.722576177290000032e+01	1.847093119180000126e+08	5.890000000000000000e+02	4.117069729539999798e+02	5.115000000000000000e+02	2.280000000000000000e+02	3.485274811200000045e+00	3.610000000000000000e+02	5.221742382270000235e+03	3.200000000000000000e+02	2.846298634550000095e+00	4.053157894739999847e+02	7.724493368930000159e+00	1.544898673790000032e+01	5.937902406830000146e+00	4.428676763880000067e+01	4.271895653700000239e-02	9.522095276580000434e-01	1.978862183979999967e-02	1.281844443469999995e+01	2.757155799079999969e+00	3.731829138319999739e-01	4.983668405330000439e+00	8.620405765090000116e-01	3.255970998370000258e-01	2.692241030040000149e-01	6.204760654209999871e+01	3.919916601620000218e+00	6.550324646020000419e-01	8.788560509459999892e+00	1.585253918180000028e+03	9.349753114379999452e-01	-3.022043375960000167e-01	2.679629710679999999e+00	4.009080787409999846e-01	2.233579760310000140e+01	4.090564438949999965e-02	8.503989477590000234e+00	4.234120566099999761e-02	1.069804931949999982e-01	1.115083518599999934e-01	7.321450346309999802e+00	1.345691883720000037e+00	6.128544471269999860e+01
5.100000000000000000e+01	-1.452156158799999992e-02	1.782194043370000092e-01	5.320000000000000000e+02	3.909763400000000000e+07	2.252992172380000113e+01	3.096979061220000062e+01	4.238903466930000186e+08	6.140000000000000000e+02	5.342136181160000206e+02	5.863999999999999773e+02	4.370000000000000000e+02	2.647451288490000110e+00	1.770000000000000000e+02	1.443009963239999934e+03	4.836000000000000227e+02	2.466577228249999809e+00	5.328613138690000142e+02	4.859725259700000244e+00	9.719450519409999600e+00	4.902305455549999635e+00	-1.863636589660000009e+00	8.874384909789999332e-02	9.658390485540000459e-01	4.285345678380000217e-02	2.512301804259999827e+00	1.916727191059999891e+00	4.742113660889999971e-01	1.136488176410000106e+00	8.843290980929999767e-01	5.425257060289999655e-01	4.835949633059999919e-01	2.478946828870000019e+01	3.369855994449999947e+00	5.758773265950000164e-01	2.428529250119999983e+00	1.399628733300000079e+02	7.400450593480000228e-01	-1.555165479399999995e-01	1.159786768730000084e+00	5.834028971069999958e-01	7.201815196200000102e+00	6.166129356569999970e-02	2.512231074649999840e+00	7.540784944299999681e-02	1.746151001759999877e-01	4.196933360149999737e-01	1.787682219830000108e+01	2.235582279429999986e+00	2.058531128939999988e+01
2.900000000000000000e+01	1.059771790760000026e-01	3.040652139169999768e-01	1.610000000000000000e+02	3.632753000000000000e+06	1.257272727269999990e+01	1.753593691729999904e+01	4.984754375980000198e+07	2.180000000000000000e+02	1.628387093279999931e+02	1.870000000000000000e+02	1.180000000000000000e+02	1.908393287029999996e+00	1.000000000000000000e+02	4.589448558789999879e+02	1.341999999999999886e+02	2.605542156219999850e+00	1.614233576640000081e+02	2.962787042099999990e+00	5.925574084199999980e+00	3.534049967320000096e+00	2.536651023609999833e-01	2.168193001640000006e-01	9.674428466550000216e-01	1.122434522469999973e-01	8.970065609620000435e-01	1.367405612280000016e+00	5.046445006380000375e-01	4.274563009810000147e-01	8.917689376190000017e-01	6.818548387099999664e-01	4.360680457089999851e-01	9.125615090209999281e+00	2.596732974620000078e+00	4.599764087400000090e-01	7.959420351739999733e-01	1.361875978740000015e+01	5.698126488839999615e-01	-1.160655914779999964e-01	6.797430289779999857e-01	6.947500911239999910e-01	2.286761579729999827e+00	1.413327928410000045e-01	1.003924847089999961e+00	1.818474068489999984e-01	2.753557210370000119e-01	1.103363606420000087e+00	2.361154555119999898e+01	3.711690594349999817e+00	7.148504365990000053e+00
nan	nan	nan	nan	nan	nan	nan	nan	nan	nan	nan	nan	nan	nan	nan	nan	nan	nan	nan	nan	nan	nan	nan	nan	nan	nan	nan	nan	nan	nan	nan	nan	nan	nan	nan	nan	nan	nan	nan	nan	nan	nan	nan	nan	nan	nan	nan	nan	nan	nan
3.100000000000000000e+01	4.833624410519999914e-01	2.955405189409999744e-01	2.360000000000000000e+02	7.944678000000000000e+06	1.334045955730000088e+01	2.056262986839999840e+01	8.613484215839999914e+07	3.200000000000000000e+02	2.408118567779999921e+02	2.763999999999999773e+02	1.780000000000000000e+02	2.092938740260000152e+00	1.420000000000000000e+02	7.192226543770000262e+02	2.088000000000000114e+02	3.345184539269999924e+00	2.393138686130000110e+02	3.160453116459999823e+00	6.320906232909999645e+00	3.870499847680000105e+00	3.500342568519999809e+00	2.742960634230000028e-01	9.668108176309999635e-01	1.155337701189999983e-01	1.357128212139999901e+00	1.601932707700000069e+00	4.666902071560000143e-01	6.785848678389999611e-01	8.931912116950000424e-01	6.481235728299999943e-01	4.247725933050000013e-01	1.048968015310000013e+01	2.793671686690000211e+00	4.981507913909999918e-01	1.179576844899999921e+00	3.609256960980000173e+01	6.071797897690000001e-01	-1.253286595910000079e-01	8.106547293600000481e-01	6.706510843809999622e-01	3.361179167470000007e+00	1.545172183580000025e-01	1.566760000429999966e+00	1.965971774689999896e-01	2.328232039529999908e-01	1.117208407999999986e+00	2.052593811419999881e+01	3.595941313590000021e+00	8.571893676449999333e+00
4.800000000000000000e+01	5.617483662960000013e-01	1.879857172859999981e-01	4.260000000000000000e+02	1.335136500000000000e+07	2.343272727269999933e+01	3.575929426590000304e+01	2.084446265279999971e+08	5.630000000000000000e+02	4.398841250579999951e+02	5.021999999999999886e+02	3.340000000000000000e+02	2.757662462069999876e+00	2.290000000000000000e+02	2.098134005460000026e+03	3.881999999999999886e+02	3.210092166239999933e+00	4.374927536229999987e+02	5.103273809520000093e+00	1.020654761900000018e+01	4.897029347500000185e+00	1.133017844319999945e+01	1.071428571429999949e-01	9.659688383350000240e-01	4.663619614509999928e-02	3.875000000000000000e+03	2.171876331019999995e+00	4.245741601199999882e-01	1.729631519270000028e+00	8.844114649059999778e-01	4.873295305650000020e-01	4.212035579269999830e-01	2.746547619049999867e+01	3.427222781139999785e+00	6.181987670399999857e-01	3.357038336170000026e+00	2.689062344490000100e+02	8.472995512140000240e-01	-2.341396095559999946e-01	1.446428571430000032e+00	5.410569019269999558e-01	9.553153344669999214e+00	6.532779559069999686e-02	3.620529508979999811e+00	7.446364395490000232e-02	1.696442597009999997e-01	3.616490226640000083e-01	9.242283463530000631e+00	2.023856375379999850e+00	2.492390676790000015e+01
4.500000000000000000e+01	1.178704133140000110e+00	1.814404432130000133e-01	1.925000000000000000e+02	3.417688000000000000e+06	2.614619725880000090e+01	3.965997229919999967e+01	4.900395886020000279e+07	3.570000000000000000e+02	2.120603191250000066e+02	2.970000000000000000e+02	1.370000000000000000e+02	2.776366090839999856e+00	2.200000000000000000e+02	2.717694598340000084e+03	1.570000000000000000e+02	3.547430682849999961e+00	2.055526315790000069e+02	3.558400264079999875e+00	7.116800528149999749e+00	4.800406817099999834e+00	3.499035715530000346e+01	1.166053894750000014e-01	9.460134171440000017e-01	5.118553581489999893e-02	6.911591237359999695e+00	2.428531498829999968e+00	3.659187041420000064e-01	3.419177752459999997e+00	8.669058635349999875e-01	4.734286328830000223e-01	1.205229694239999955e-01	1.323770626339999978e+01	3.176189311679999960e+00	5.896797893259999590e-01	4.026369566139999634e+00	3.808563426389999904e+02	8.309385938850000208e-01	-2.307842150589999863e-01	1.796160327399999979e+00	5.298394854850000391e-01	9.193887027220000618e+00	1.449666248120000112e-01	5.001143895510000270e+00	1.774412360379999942e-01	1.601459841819999896e-01	4.307241037619999879e-01	9.333938172039999870e+00	2.186760752690000142e+00	1.884237375860000085e+01
9.200000000000000000e+01	4.955055852190000110e-01	1.028824124889999997e-01	3.490000000000000000e+02	1.918421100000000000e+07	4.254710743799999761e+01	6.222121583460000238e+01	2.079921729230000079e+08	5.670000000000000000e+02	3.742068107690000147e+02	4.863999999999999773e+02	1.880000000000000000e+02	3.532721533280000159e+00	3.790000000000000000e+02	6.101451222759999837e+03	2.750000000000000000e+02	2.825512747359999910e+00	3.659635036500000069e+02	8.238808775289999886e+00	1.647761755060000155e+01	6.297602686650000336e+00	8.681210346039999592e+01	4.537998906509999736e-02	9.636541437490000472e-01	1.631750662729999912e-02	1.056031301259999999e+01	2.767977532719999800e+00	3.385698233030000059e-01	4.158387967230000370e+00	8.760875732470000399e-01	3.342066489409999952e-01	4.478759741800000249e-01	7.222481547290000492e+01	4.163833650760000005e+00	6.070063086750000503e-01	9.624606674220000713e+00	2.298062493049999830e+03	8.757193855549999517e-01	-2.104088915979999974e-01	2.477890923999999995e+00	4.143382365989999871e-01	2.793811368429999931e+01	2.949697581779999953e-02	1.010417880099999977e+01	3.163571990729999867e-02	9.694998515479999468e-02	1.573822658629999982e-01	1.165988111110000069e+01	1.456644551859999970e+00	7.079561021620000361e+01
1.900000000000000000e+01	8.747871747069999593e-01	4.052959667539999811e-01	1.530000000000000000e+02	3.271899000000000000e+06	7.900991735539999894e+00	1.285108423460000004e+01	4.489601373390000314e+07	2.160000000000000000e+02	1.545395562710000092e+02	1.714000000000000057e+02	1.130000000000000000e+02	1.553304227910000002e+00	1.030000000000000000e+02	3.168630188079999925e+02	1.320000000000000000e+02	4.718851310929999876e+00	1.535109489049999922e+02	2.680665664300000195e+00	5.361331328590000389e+00	2.913754113129999990e+00	6.593765824489999927e-01	3.030344450520000010e-01	9.742439757390000121e-01	1.850729817560000101e-01	7.123428102790000382e-01	1.277468699589999979e+00	4.117506910270000153e-01	4.052916703159999967e-01	9.136711529200000070e-01	7.463436303989999798e-01	3.305404288880000041e-01	7.363108255880000286e+00	2.205058997980000157e+00	3.947372419799999865e-01	5.332353250110000165e-01	6.711188705559999690e+00	5.004888257199999746e-01	-1.188374764820000068e-01	5.414844177149999993e-01	7.556411745940000424e-01	1.420598489769999917e+00	1.239552822829999984e-01	7.480154621989999475e-01	1.916551604489999949e-01	3.541931662169999773e-01	1.922405614719999933e+00	2.562138241570000119e+01	5.914824821539999888e+00	5.197380625310000113e+00
9.800000000000000000e+01	1.367710281239999937e-01	1.059726144169999967e-01	3.520000000000000000e+02	1.728948300000000000e+07	4.253429845969999690e+01	6.107688209279999825e+01	2.928903866869999766e+08	5.560000000000000000e+02	3.552472460690000275e+02	4.578000000000000114e+02	1.780000000000000000e+02	3.516961362650000034e+00	3.780000000000000000e+02	5.943528690930000266e+03	2.458000000000000114e+02	2.663417368659999784e+00	3.467810218980000059e+02	7.378177966099999985e+00	1.475635593219999997e+01	6.138971617070000164e+00	2.085886825489999907e+01	4.961727720069999958e-02	9.731439943999999898e-01	1.813094099569999978e-02	7.419081465279999676e+00	2.517290047849999990e+00	3.728458506999999811e-01	2.459432995629999841e+00	8.852356323540000460e-01	3.242587348020000149e-01	6.133412026529999617e-01	6.032405002729999666e+01	4.309690090330000167e+00	6.561721583680000247e-01	9.595617305210000225e+00	2.540965069679999942e+03	9.023520687010000429e-01	-2.469075962360000043e-01	2.205645161290000100e+00	4.080530442079999820e-01	3.096338775550000122e+01	5.649615911969999710e-02	9.746520180750000151e+00	6.077761101729999699e-02	1.011161751289999938e-01	1.139813621669999999e-01	1.253169491529999924e+01	1.337971663140000045e+00	6.121925817300000006e+01
2.600000000000000000e+01	1.546090031729999925e+00	2.943683733820000037e-01	2.450000000000000000e+02	8.488978000000000000e+06	1.254005356709999930e+01	2.033960253609999924e+01	9.203604980789999664e+07	3.750000000000000000e+02	2.489243721809999954e+02	2.733999999999999773e+02	1.820000000000000000e+02	2.079567922749999909e+00	1.930000000000000000e+02	8.713805743509999502e+02	2.160000000000000000e+02	8.500871100939999536e+00	2.471678832119999925e+02	3.348927009290000090e+00	6.697854018590000180e+00	3.884438299530000194e+00	8.969187135329999450e+00	2.044149808640000066e-01	9.797765990350000287e-01	1.015912511979999988e-01	1.862766539089999895e+00	1.719563501689999940e+00	4.660317778010000245e-01	1.034727318599999890e+00	9.168048207260000027e-01	6.289672986940000321e-01	3.260276677160000025e-01	1.167769272830000027e+01	2.731581253169999890e+00	5.286653431240000423e-01	1.393582858640000088e+00	1.128182177770000010e+02	6.393755007500000476e-01	-1.295220554800000090e-01	9.066429743030000044e-01	6.543498919519999957e-01	3.711564895470000014e+00	1.133802800130000038e-01	1.828977292330000060e+00	1.488910298330000104e-01	2.521488529309999782e-01	7.838609226620000259e-01	2.282757224759999914e+01	3.092198049809999905e+00	1.063299529460000059e+01
1.395000000000000000e+02	-4.309289474620000004e-01	9.138724523339999961e-02	4.550000000000000000e+02	1.682385100000000000e+07	5.615088449529999792e+01	7.340039447729999722e+01	2.626578884230000079e+08	5.870000000000000000e+02	4.644248027790000037e+02	5.622000000000000455e+02	2.230000000000000000e+02	3.582020837379999989e+00	3.640000000000000000e+02	7.649153353059999972e+03	3.486000000000000227e+02	2.458846869049999828e+00	4.561153846149999822e+02	1.099249886780000018e+01	2.198499773549999858e+01	6.043722201969999652e+00	-1.216855961910000019e+02	5.268941815860000294e-02	9.658983994399999995e-01	1.864091348889999888e-02	9.801993419649999595e+00	2.695903661960000086e+00	3.626349144950000158e-01	3.917892560489999898e+00	8.809776851030000078e-01	3.555836054479999953e-01	6.149534426520000263e-01	1.285808290710000108e+02	4.320736107120000113e+00	6.974143669140000501e-01	1.264219305439999985e+01	4.391244172640000215e+03	9.355416597919999910e-01	-3.024688245609999937e-01	2.368576166880000056e+00	4.297646860020000181e-01	4.076677879799999715e+01	2.723331695529999930e-02	1.215719504840000020e+01	2.879769827830000115e-02	8.872397687800000210e-02	1.779050505989999975e-01	6.033207490629999725e+00	1.500944665260000033e+00	1.072227302720000068e+02
1.232500000000000000e+02	2.946826820339999969e-03	1.111495844879999972e-01	3.235000000000000000e+02	7.798487000000000000e+06	5.174111111109999683e+01	6.468490304709999350e+01	1.118173268359999955e+08	4.540000000000000000e+02	3.203305652799999734e+02	4.160000000000000000e+02	1.680000000000000000e+02	3.348235774559999989e+00	2.860000000000000000e+02	5.505630713300000025e+03	2.165000000000000000e+02	1.838042714640000019e+00	3.116184210530000200e+02	6.925239090469999859e+00	1.385047818089999971e+01	5.746343973410000139e+00	1.860887476020000042e+00	5.421390116859999692e-02	9.248794196620000463e-01	2.245909910999999842e-02	1.531838060429999970e+01	2.814344803600000056e+00	2.457490225179999876e-01	4.431074505529999819e+00	8.236146236579999780e-01	2.880841341939999745e-01	1.234274346419999974e-01	4.904900898729999881e+01	3.885619459329999970e+00	5.970314986760000275e-01	8.748626619250000402e+00	8.839252971280000111e+02	8.968025717019999510e-01	-2.578564347880000218e-01	3.116275295079999896e+00	3.761427929939999970e-01	1.967612587269999835e+01	5.050829647059999761e-02	9.021725331640000789e+00	5.547562175430000020e-02	1.070907226349999963e-01	1.294624970040000045e-01	7.160525571079999985e+00	1.475115979139999922e+00	5.249402393310000292e+01
9.900000000000000000e+01	2.792148336349999926e-01	9.393148276410000219e-02	4.430000000000000000e+02	2.866556900000000000e+07	4.215890918270000043e+01	6.611902605359999541e+01	3.107875525550000072e+08	7.100000000000000000e+02	4.574251085450000005e+02	5.473999999999999773e+02	2.300000000000000000e+02	3.706359400340000221e+00	4.800000000000000000e+02	7.544953060900000310e+03	3.331999999999999886e+02	3.606940892279999922e+00	4.491021897809999928e+02	9.348209404049999449e+00	1.869641880809999890e+01	6.469474527080000037e+00	3.502467590479999870e+01	3.413750683430000210e-02	9.689365338100000002e-01	1.399710439400000082e-02	1.415732640789999941e+01	2.939696509440000050e+00	3.007976632759999935e-01	5.893987178349999745e+00	8.841441227509999612e-01	2.906901958559999777e-01	3.811152942070000216e-01	9.182418671409999433e+01	4.276871182089999834e+00	6.720509278680000254e-01	1.151136203639999955e+01	3.948243229140000039e+03	9.156291868539999657e-01	-2.479408949069999979e-01	2.850669764900000125e+00	3.792238521210000157e-01	3.188812173770000058e+01	2.730720324530000118e-02	1.245147409640000014e+01	2.870331815339999953e-02	9.028062988809999745e-02	1.055493933089999975e-01	1.115258154670000046e+01	1.336909092920000042e+00	9.537311164529999985e+01
3.700000000000000000e+01	1.441586951499999880e-01	2.893601150830000246e-01	1.260000000000000000e+02	2.299022000000000000e+06	1.474809917360000000e+01	1.904480792800000089e+01	3.154648822800000012e+07	1.770000000000000000e+02	1.295422034769999868e+02	1.570000000000000000e+02	8.500000000000000000e+01	1.911667239030000021e+00	9.200000000000000000e+01	5.016577334969999811e+02	9.959999999999999432e+01	2.085814332790000059e+00	1.275912408760000005e+02	2.663221022420000139e+00	5.326442044830000277e+00	3.630525683850000185e+00	-9.566092483600000321e-03	1.677487698200000044e-01	9.567211717469999988e-01	9.738280534200000060e-02	1.221466648440000080e+00	1.486757169269999901e+00	4.925491502639999797e-01	5.233265471379999756e-01	8.731371689139999503e-01	6.313951291289999768e-01	3.076128674440000155e-01	7.362493165660000116e+00	2.557694597229999811e+00	3.873765252540000148e-01	8.804221277979999982e-01	1.205887179319999980e+01	5.183718995649999606e-01	-9.491645237130000301e-02	8.174207217059999975e-01	6.553723573899999932e-01	2.300221862749999957e+00	2.015360879549999984e-01	9.519844191649999843e-01	2.575490059530000098e-01	2.761282086299999827e-01	9.695237643890000090e-01	2.533908007400000173e+01	3.477225292500000009e+00	5.855126228959999679e+00
nan	nan	nan	nan	nan	nan	nan	nan	nan	nan	nan	nan	nan	nan	nan	nan	nan	nan	nan	nan	nan	nan	nan	nan	nan	nan	nan	nan	nan	nan	nan	nan	nan	nan	nan	nan	nan	nan	nan	nan	nan	nan	nan	nan	nan	nan	nan	nan	nan	nan
4.700000000000000000e+01	1.562197938660000007e+00	1.837604560710000001e-01	2.560000000000000000e+02	1.014773800000000000e+07	2.126235165390000148e+01	3.727305663589999796e+01	1.100200424599999934e+08	4.790000000000000000e+02	2.721600269909999952e+02	3.223999999999999773e+02	1.690000000000000000e+02	2.845263251540000038e+00	3.100000000000000000e+02	2.793773243109999839e+03	2.125999999999999943e+02	6.216525548139999913e+00	2.669781021900000155e+02	5.220048523780000060e+00	1.044009704760000012e+01	5.046902843609999856e+00	7.337133652970000242e+01	1.260593220339999987e-01	9.808775576320000189e-01	4.673649867449999884e-02	4.150662930560000241e+00	2.184274618279999913e+00	4.190470994500000157e-01	2.041092830639999800e+00	9.161636490490000506e-01	5.160579982099999796e-01	5.372536850660000196e-01	2.964693821759999892e+01	3.568927002660000181e+00	7.301328927200000374e-01	4.473335739070000372e+00	1.098770217380000076e+03	8.385122098230000098e-01	-2.242768429110000017e-01	1.404626845269999924e+00	5.642194998789999971e-01	1.374268002570000036e+01	5.330619803989999905e-02	5.374976360869999858e+00	6.348722873550000090e-02	1.647906351539999981e-01	5.309595911129999513e-01	1.685908764770000090e+01	2.346687542480000221e+00	2.881415479269999835e+01
8.300000000000000000e+01	1.209946185620000003e+00	1.619407687459999967e-01	2.660000000000000000e+02	5.946361000000000000e+06	3.308694214879999862e+01	5.167989918079999967e+01	9.283597578579999506e+07	4.860000000000000000e+02	2.935628466399999752e+02	3.728000000000000114e+02	2.000000000000000000e+02	2.959635555519999794e+00	2.860000000000000000e+02	4.358273471960000279e+03	2.238000000000000114e+02	3.934350558589999824e+00	2.860434782610000184e+02	3.917857142859999975e+00	7.835714285709999949e+00	5.085953517250000111e+00	1.067765666909999993e+02	1.074404761899999949e-01	9.585357170489999801e-01	4.327203798189999812e-02	7.337500000000000355e+00	2.411313606249999797e+00	4.449806447790000119e-01	3.888068310660000027e+00	8.818860481410000229e-01	4.597531953339999977e-01	4.346117553230000041e-01	1.823928571429999934e+01	3.571399972540000078e+00	6.733689888399999601e-01	6.556945153060000031e+00	1.538351365309999892e+03	8.813052209809999482e-01	-2.614812746040000024e-01	1.843452380950000080e+00	5.105176767679999728e-01	1.889028061220000154e+01	1.772736094290000008e-01	7.397132834499999809e+00	2.083403282150000091e-01	1.414154627950000020e-01	2.819999206200000108e-01	7.955816166590000016e+00	1.788378862519999890e+00	2.335251287119999830e+01
1.725000000000000000e+01	1.361291853430000032e+00	4.380193905820000122e-01	1.880000000000000000e+02	2.875222000000000000e+06	8.745555555559999306e+00	1.639542936289999986e+01	4.122589908789999783e+07	2.640000000000000000e+02	1.945041604209999946e+02	2.300000000000000000e+02	1.590000000000000000e+02	1.641460822620000037e+00	1.050000000000000000e+02	5.117292243769999800e+02	1.725000000000000000e+02	4.523151434589999909e+00	1.931842105259999869e+02	2.264829627520000166e+00	4.529659255040000332e+00	3.138794726019999981e+00	3.777673882060000210e+00	4.233451510769999926e-01	9.560314299459999887e-01	2.103606114309999886e-01	1.302309931279999944e+00	1.589314943890000054e+00	3.901891041700000229e-01	7.141996483710000287e-01	8.870284170369999721e-01	6.795908653209999928e-01	2.427237504370000076e-01	5.327566711900000307e+00	2.227477988920000040e+00	3.875207557529999902e-01	8.484940081540000012e-01	1.954761001680000021e+01	5.249747167039999773e-01	-1.088653018149999957e-01	7.510668796780000100e-01	7.034799426619999796e-01	2.091666101329999972e+00	2.536766473109999809e-01	1.201991583349999893e+00	3.341886043960000108e-01	2.944184104979999939e-01	1.612741245000000045e+00	1.340174956869999967e+01	4.525551322600000148e+00	5.473395855599999749e+00
1.010000000000000000e+02	2.089854430720000100e-01	1.044807927969999967e-01	3.640000000000000000e+02	1.964477800000000000e+07	3.929618718959999768e+01	5.623538813999999775e+01	2.129855672879999876e+08	5.950000000000000000e+02	3.786720746849999841e+02	4.586000000000000227e+02	2.080000000000000000e+02	3.461699749930000181e+00	3.870000000000000000e+02	4.856439980819999619e+03	2.886000000000000227e+02	3.041597657550000111e+00	3.722043795619999855e+02	7.400321213779999852e+00	1.480064242759999971e+01	6.280624872029999750e+00	2.539362733950000006e+01	4.134773100050000150e-02	9.627217792669999774e-01	1.582229987319999989e-02	1.088012575179999963e+01	2.833318132480000084e+00	3.140392191070000005e-01	4.431744239430000398e+00	8.740002112439999582e-01	3.283025733189999795e-01	3.000812963119999788e-01	5.712161700379999729e+01	4.049130828290000039e+00	5.324109542310000442e-01	7.795264043100000428e+00	1.217957610639999984e+03	8.378296598860000000e-01	-1.777313266789999902e-01	2.524808638600000155e+00	4.114797597609999857e-01	2.030093042060000030e+01	4.109499658630000329e-02	8.302192452730000838e+00	4.393037273770000056e-02	1.008924668889999987e-01	1.758200514780000057e-01	1.205743338010000087e+01	1.495757363250000083e+00	5.618097582589999917e+01
3.400000000000000000e+01	1.243404739290000061e+00	2.677287015820000171e-01	1.690000000000000000e+02	4.623514000000000000e+06	1.705035633170000153e+01	2.518962118390000171e+01	6.344246813340000063e+07	3.020000000000000000e+02	1.837070422500000006e+02	2.260000000000000000e+02	1.290000000000000000e+02	2.261145988460000034e+00	1.730000000000000000e+02	1.074416431350000039e+03	1.470000000000000000e+02	4.461522517499999729e+00	1.807591240879999930e+02	2.690848824490000180e+00	5.381697648990000360e+00	4.167655686629999856e+00	2.006371872089999897e+01	2.620967741940000151e-01	9.722667941589999696e-01	1.025016723380000050e-01	2.017222525969999847e+00	1.832355133979999939e+00	4.168238184190000140e-01	1.098554717360000099e+00	9.052730317489999790e-01	6.255193359630000227e-01	4.917926841210000233e-01	8.218117823949999234e+00	2.960839286470000165e+00	6.258416674379999600e-01	1.985632614460000056e+00	1.744276083489999962e+02	7.009044669759999513e-01	-1.590070346699999915e-01	9.473072717330000003e-01	6.559381427529999975e-01	5.925307931849999932e+00	1.868463874790000090e-01	2.360368313069999946e+00	2.649086458339999783e-01	2.112280624769999893e-01	1.159903400269999940e+00	1.862285552590000037e+01	3.620505143910000001e+00	9.479508252940000546e+00
6.800000000000000000e+01	-2.650466518779999725e-01	1.473173850499999993e-01	2.550000000000000000e+02	9.065432000000000000e+06	2.684673007319999982e+01	4.080281314930000036e+01	1.535718496590000093e+08	4.180000000000000000e+02	2.572373155210000277e+02	3.103999999999999773e+02	8.500000000000000000e+01	3.052722737339999881e+00	3.330000000000000000e+02	2.821453460489999998e+03	1.855999999999999943e+02	3.743893686899999906e+00	2.516934306569999933e+02	7.427538955710000224e+00	1.485507791140000045e+01	5.510879540510000396e+00	-2.212314299410000018e+01	7.018862766540000242e-02	9.767949505720000536e-01	3.091519835569999861e-02	4.981786495349999733e+00	2.278783673439999991e+00	4.429324441840000182e-01	2.021619345770000020e+00	8.992764952549999746e-01	4.257071242750000151e-01	4.497413250010000030e-01	5.717342126850000028e+01	3.740763901219999799e+00	6.080546879929999982e-01	4.495922195660000398e+00	5.680532242430000451e+02	7.992250964789999745e-01	-1.756887817789999917e-01	1.689960360850000010e+00	4.879339803170000267e-01	1.300190228730000008e+01	3.300627024410000138e-02	5.064250526590000412e+00	3.546755771010000335e-02	1.380320654509999967e-01	2.355642257920000093e-01	1.591633072149999961e+01	1.653161433489999999e+00	5.327168937910000324e+01
5.600000000000000000e+01	7.158419833570000002e-01	1.884490383079999998e-01	2.660000000000000000e+02	1.065652900000000000e+07	2.385223140500000127e+01	3.570131599980000203e+01	1.155362675960000008e+08	3.990000000000000000e+02	2.788994141470000159e+02	3.448000000000000114e+02	1.820000000000000000e+02	2.729670504870000070e+00	2.170000000000000000e+02	2.063502157809999972e+03	2.270000000000000000e+02	3.161448282949999911e+00	2.751751824820000252e+02	4.596107845819999760e+00	9.192215691630000407e+00	5.027054513220000409e+00	1.547841169840000042e+01	1.343288682340000040e-01	9.516626808999999465e-01	4.870254723430000182e-02	4.688525150360000282e+00	2.250253088560000059e+00	4.319045699310000153e-01	2.029905370609999871e+00	8.646489087049999966e-01	4.658088860469999926e-01	2.157124405999999994e-01	2.177422772010000074e+01	3.272276989719999918e+00	4.285800840940000023e-01	2.994080610290000166e+00	1.839708552049999923e+02	6.666903902180000285e-01	-1.237523700890000022e-01	1.588812192450000049e+00	5.210339699029999938e-01	7.287797290800000383e+00	8.767722864839999630e-02	3.586406777030000104e+00	9.883048715120000549e-02	1.624594133429999865e-01	4.735070788799999875e-01	1.776885193769999916e+01	2.073950169799999799e+00	2.255381911710000153e+01
7.400000000000000000e+01	-2.143688684249999976e-01	1.132115101870000001e-01	3.730000000000000000e+02	9.848000000000000000e+06	3.307079081629999706e+01	4.880529300570000117e+01	1.537492744790000021e+08	5.100000000000000000e+02	3.777891444719999754e+02	4.590000000000000000e+02	2.050000000000000000e+02	3.342545268459999885e+00	3.050000000000000000e+02	4.016970384369999920e+03	3.013999999999999773e+02	3.063268525269999820e+00	3.724347826090000240e+02	7.665029761899999627e+00	1.533005952379999925e+01	5.783676764460000008e+00	-3.251495153649999992e+01	4.761904761900000171e-02	9.542593902679999962e-01	2.124822845799999999e-02	8.790773809519999205e+00	2.549984512730000041e+00	3.502906597000000066e-01	2.869900439339999831e+00	8.542834715960000436e-01	3.020091470519999932e-01	3.596258727359999963e-01	6.121220238099999733e+01	3.855292184450000104e+00	6.518428976100000272e-01	6.847647303709999633e+00	1.132132371530000000e+03	9.173410842689999622e-01	-2.766133536879999966e-01	2.399107142860000152e+00	3.898181216930000081e-01	1.859981540529999933e+01	4.931162798230000199e-02	6.806283061680000301e+00	5.369539090119999913e-02	1.108179187290000006e-01	7.890465562769999330e-02	7.035727296380000162e+00	1.262096919470000023e+00	5.911194454449999824e+01
6.925000000000000000e+01	9.547297512260000119e-02	1.454293628810000016e-01	3.020000000000000000e+02	7.363986000000000000e+06	2.980888888890000032e+01	4.096675900280000349e+01	1.055873055090000033e+08	4.160000000000000000e+02	3.112788984680000226e+02	3.680000000000000000e+02	2.010000000000000000e+02	2.930134961389999848e+00	2.150000000000000000e+02	2.419206371190000027e+03	2.450000000000000000e+02	2.376332055699999835e+00	3.073684210530000200e+02	4.907118549479999814e+00	9.814237098959999628e+00	5.238460248540000030e+00	4.884283476640000288e+00	7.394296844219999665e-02	9.533074064759999855e-01	3.283165904020000220e-02	4.376210954030000266e+00	2.239724041370000140e+00	4.295996718910000123e-01	1.702934737389999897e+00	8.607666964279999666e-01	4.400488586060000151e-01	4.128873492960000169e-01	2.562073977620000065e+01	3.512197722779999864e+00	6.444966289419999939e-01	3.727214849070000113e+00	2.627438251319999836e+02	8.187976338469999948e-01	-1.948057452799999978e-01	1.609768240910000037e+00	5.014975916399999623e-01	1.053264844219999929e+01	9.103861313260000476e-02	3.921429886329999892e+00	1.022454429450000007e-01	1.410811404850000061e-01	2.359441419230000059e-01	8.877535496960000216e+00	1.710086667899999968e+00	2.373700725349999985e+01
8.100000000000000000e+01	-2.148504208279999883e-01	1.295220842879999945e-01	4.610000000000000000e+02	2.856166900000000000e+07	3.486429752069999921e+01	4.688358463419999822e+01	3.096610852340000272e+08	5.820000000000000000e+02	4.565953742280000256e+02	5.230000000000000000e+02	3.110000000000000000e+02	3.147340689530000013e+00	2.710000000000000000e+02	3.204199051630000213e+03	3.766000000000000227e+02	2.389669854370000124e+00	4.530729927009999756e+02	6.620865226900000344e+00	1.324173045380000069e+01	5.830219074919999578e+00	-4.638893241159999903e+00	5.566566429739999711e-02	9.601143842939999784e-01	2.246969323359999937e-02	6.468493712409999929e+00	2.495189241959999915e+00	3.611919602559999776e-01	2.373730752879999795e+00	8.683756608660000431e-01	3.810487097160000225e-01	3.560896752719999725e-01	4.564085565879999962e+01	3.783820289849999963e+00	4.906717675539999934e-01	5.037963739940000352e+00	4.930258748240000273e+02	7.740819995400000098e-01	-1.501910127920000060e-01	1.986262985240000001e+00	4.564361271660000163e-01	1.368336124740000059e+01	4.199299409960000062e-02	5.277440290720000426e+00	4.600274089709999875e-02	1.236576657629999965e-01	2.483329272819999878e-01	1.433743015079999950e+01	1.648400519790000018e+00	4.426092697509999851e+01
4.000000000000000000e+01	2.286598972649999950e-01	2.316053066229999957e-01	1.020000000000000000e+02	1.588831000000000000e+06	1.617289256200000125e+01	2.402653311310000106e+01	2.180146098550000042e+07	1.880000000000000000e+02	1.076907914789999978e+02	1.444000000000000057e+02	2.800000000000000000e+01	2.348297481449999946e+00	1.600000000000000000e+02	9.401352229740000439e+02	6.800000000000000000e+01	3.080659541650000222e+00	1.032335766420000027e+02	3.675676599230000008e+00	7.351353198470000017e+00	4.396596820190000088e+00	2.356900211400000167e+00	1.383611262989999924e-01	9.585989802850000130e-01	6.456216691489999326e-02	2.376708583930000174e+00	1.899299960750000071e+00	4.647257532960000215e-01	1.099181774200000072e+00	8.766233359430000149e-01	5.620531705129999667e-01	2.386027295270000126e-01	1.387961317659999949e+01	2.923989881179999806e+00	4.625325848729999745e-01	1.557160525770000081e+00	3.977129342839999993e+01	6.444012880930000131e-01	-1.213217008960000010e-01	1.110784581739999943e+00	5.999544377619999702e-01	3.851933519140000151e+00	1.170596684130000009e-01	1.825531717500000095e+00	1.426188279529999881e-01	2.114224157950000127e-01	5.560109442830000193e-01	2.089917251920000041e+01	2.509296421440000202e+00	1.234513833009999928e+01
nan	nan	nan	nan	nan	nan	nan	nan	nan	nan	nan	nan	nan	nan	nan	nan	nan	nan	nan	nan	nan	nan	nan	nan	nan	nan	nan	nan	nan	nan	nan	nan	nan	nan	nan	nan	nan	nan	nan	nan	nan	nan	nan	nan	nan	nan	nan	nan	nan	nan
2.300000000000000000e+01	-6.188087772689999655e-01	3.460493366719999964e-01	1.840000000000000000e+02	4.677574000000000000e+06	1.104396694210000085e+01	1.829847088280000023e+01	5.071345851579999924e+07	2.510000000000000000e+02	1.847779096980000020e+02	2.110000000000000000e+02	1.100000000000000000e+02	1.995868354329999983e+00	1.410000000000000000e+02	6.405169161920000533e+02	1.488000000000000114e+02	3.993049577109999859e+00	1.830364963499999931e+02	3.903191634770000196e+00	7.806383269550000392e+00	3.601368189380000029e+00	-3.384507333400000206e+00	3.757517769270000141e-01	9.775868857809999479e-01	1.696044166740000025e-01	1.198742482229999906e+00	1.564651077469999985e+00	4.156154129460000179e-01	6.531239733550000537e-01	9.150460402960000073e-01	6.822049979090000216e-01	4.717020474809999753e-01	1.577429606339999957e+01	2.675896336140000109e+00	5.100191401020000015e-01	1.138450878330000027e+00	4.768860165670000129e+01	6.622468561650000085e-01	-1.592513561949999989e-01	7.289502460360000047e-01	7.032525742659999635e-01	3.355061031099999980e+00	1.084438749899999943e-01	1.632998729050000097e+00	1.368020340589999884e-01	2.303015689890000051e-01	2.175992886940000037e+00	1.860523352310000078e+01	5.141190171189999880e+00	1.185879748490000019e+01
5.400000000000000000e+01	5.003765552490000434e-01	1.724427641250000087e-01	2.630000000000000000e+02	5.101983000000000000e+06	2.384991735539999880e+01	3.422306238190000016e+01	7.965334937579999864e+07	3.850000000000000000e+02	2.719223834269999998e+02	3.286000000000000227e+02	1.680000000000000000e+02	2.786508284750000009e+00	2.170000000000000000e+02	1.861206049149999899e+03	2.205999999999999943e+02	3.037068092490000204e+00	2.684782608699999855e+02	5.217410714289999696e+00	1.043482142859999939e+01	4.938865423910000274e+00	1.135669581360000002e+01	9.464285714289999429e-02	9.672151802699999745e-01	4.323589852609999867e-02	3.611011904759999780e+00	2.089918985440000210e+00	4.694846230160000244e-01	1.319683602610000062e+00	8.779758064360000391e-01	4.444005798790000017e-01	4.215316177169999845e-01	2.853095238099999875e+01	3.394895753620000178e+00	5.824088950060000158e-01	3.114464551449999785e+00	2.164972201749999954e+02	8.452706009210000371e-01	-2.261667640679999869e-01	1.500297619049999920e+00	5.030534297049999992e-01	8.846846301019999359e+00	5.928437039819999671e-02	3.532905760619999835e+00	6.485997760240000409e-02	1.592578921139999881e-01	2.402329471709999942e-01	9.299913305280000486e+00	1.660815363880000062e+00	2.921107871550000112e+01
9.825000000000000000e+01	6.047413105319999760e-01	1.076869806090000048e-01	2.785000000000000000e+02	6.975377000000000000e+06	4.446815372209999850e+01	6.081405817169999750e+01	1.000152990980000049e+08	4.830000000000000000e+02	3.029542478920000121e+02	4.060000000000000000e+02	1.690000000000000000e+02	3.446248301449999829e+00	3.140000000000000000e+02	5.476752596950000225e+03	2.135000000000000000e+02	2.653351325550000084e+00	2.937763157890000230e+02	6.299446681550000093e+00	1.259889336310000019e+01	5.868657665179999761e+00	8.111694875489999390e+01	5.237649727899999774e-02	9.629897015539999883e-01	2.084941895220000091e-02	8.152744342800000155e+00	2.621882561900000130e+00	3.661646930310000214e-01	3.299921529750000193e+00	8.760536734489999811e-01	3.770022998059999741e-01	5.752884688499999566e-01	4.519241767700000167e+01	4.134127876340000007e+00	7.022022661040000502e-01	9.584849020980000134e+00	2.127867543559999831e+03	9.410575025590000031e-01	-3.169064721050000033e-01	2.175110517789999864e+00	4.489708888180000135e-01	3.018665174110000038e+01	5.922042298840000246e-02	9.024318950419999652e+00	6.885198654249999328e-02	1.044911846169999936e-01	1.634184119329999962e-01	6.792191756150000259e+00	1.540263614059999897e+00	4.596493901310000041e+01
3.500000000000000000e+01	8.829022861090000118e-01	2.381053865420000026e-01	3.240000000000000000e+02	1.483891100000000000e+07	1.542849928460000086e+01	2.414023123240000146e+01	1.608811195160000026e+08	4.450000000000000000e+02	3.291097369849999836e+02	3.713999999999999773e+02	2.700000000000000000e+02	2.358847921999999819e+00	1.750000000000000000e+02	1.021108316909999985e+03	2.901999999999999886e+02	4.192036504459999868e+00	3.275547445259999790e+02	3.653037862220000154e+00	7.306075724440000307e+00	4.340079158400000026e+00	8.559420522770000872e+00	1.696282121380000008e-01	9.688523914000000126e-01	7.332571246360000683e-02	2.267325041009999875e+00	1.817774726129999907e+00	4.571962897149999816e-01	1.011240366350000031e+00	8.937132919019999955e-01	5.795475274429999768e-01	3.646256909430000137e-01	1.398158146529999968e+01	3.002572085789999790e+00	5.375874844769999994e-01	1.770422186840000078e+00	9.783949973240000020e+01	7.126174115969999834e-01	-1.736698860099999964e-01	1.063251776930000059e+00	6.148643547090000272e-01	4.814363706339999993e+00	1.067328840350000030e-01	1.985524992089999996e+00	1.328266582679999974e-01	2.143959435470000063e-01	7.444193467209999637e-01	2.063068456410000096e+01	2.819419381399999924e+00	1.250327394139999981e+01
3.200000000000000000e+01	9.106876216810000368e-02	3.003356598649999931e-01	2.080000000000000000e+02	6.030067000000000000e+06	1.305454545449999948e+01	1.753092865900000064e+01	8.274276524079999328e+07	2.580000000000000000e+02	2.097977301859999955e+02	2.370000000000000000e+02	1.670000000000000000e+02	1.885544534229999902e+00	9.100000000000000000e+01	4.438579572699999858e+02	1.801999999999999886e+02	2.249220805689999825e+00	2.087372262769999907e+02	2.891692864949999997e+00	5.783385729909999995e+00	3.449570729629999999e+00	2.093925225330000028e-01	2.063285948609999976e-01	9.673239549130000503e-01	1.158171227419999977e-01	9.221910880260000276e-01	1.359645863189999915e+00	4.387425201990000079e-01	4.643449221970000207e-01	8.991764625479999884e-01	7.064140240570000451e-01	4.379846753769999768e-01	8.726797430290000435e+00	2.566065614199999789e+00	5.334894178389999464e-01	8.258787994930000265e-01	1.422462770059999926e+01	6.302422960619999959e-01	-1.765488801650000050e-01	6.430084745759999665e-01	7.207889101509999952e-01	2.381324109939999989e+00	1.506786557910000102e-01	9.384611289919999599e-01	2.014757230460000048e-01	2.818453608420000145e-01	1.494786549489999894e+00	2.216932510819999891e+01	4.761082785170000164e+00	5.919057414460000111e+00
4.000000000000000000e+01	9.607021325629999664e-01	2.186051467850000096e-01	3.200000000000000000e+02	1.459394000000000000e+07	1.725685950409999947e+01	2.633821727320000150e+01	2.472268679110000134e+08	4.530000000000000000e+02	3.263818461390000039e+02	3.690000000000000000e+02	2.410000000000000000e+02	2.492824046620000011e+00	2.120000000000000000e+02	1.236702221750000035e+03	2.896000000000000227e+02	4.667584842360000152e+00	3.244817518250000035e+02	4.507466511759999683e+00	9.014933023510000254e+00	4.506161273730000083e+00	1.780899647500000071e+01	1.166279387640000026e-01	9.787661261800000290e-01	6.184948399460000329e-02	2.309766265719999989e+00	1.845333849289999995e+00	4.665853665479999801e-01	9.981027852330000005e-01	9.083941135180000348e-01	5.623373403860000286e-01	4.691157454379999980e-01	2.133184117000000057e+01	3.162976169269999804e+00	6.160507325999999839e-01	2.169297199689999900e+00	2.006338619679999908e+02	7.498443913190000476e-01	-1.821930031790000015e-01	1.099063696009999980e+00	6.002707698720000096e-01	6.367422533050000055e+00	6.310505966200000150e-02	2.600628387260000007e+00	7.709788869179999560e-02	1.989252348739999898e-01	5.629269575299999939e-01	1.976725379919999881e+01	2.544137788030000014e+00	1.878619823069999839e+01
4.800000000000000000e+01	1.611625707129999974e+00	2.174330012250000055e-01	2.340000000000000000e+02	8.339634000000000000e+06	1.965522279039999987e+01	3.178336618890000054e+01	9.041688766349999607e+07	4.170000000000000000e+02	2.467250309069999901e+02	3.040000000000000000e+02	1.760000000000000000e+02	2.536709456010000086e+00	2.410000000000000000e+02	1.969596568810000008e+03	1.991999999999999886e+02	6.051263127430000388e+00	2.427007299269999976e+02	3.247078321490000086e+00	6.494156642970000171e+00	4.673733635019999610e+00	4.769745826940000200e+01	1.300915800980000092e-01	9.671298039329999652e-01	5.923897981120000017e-02	3.940985511210000070e+00	2.087983091569999949e+00	4.814627999089999832e-01	2.025567641279999886e+00	8.935091225510000124e-01	5.302458257550000109e-01	4.106107895830000132e-01	1.192031164570000001e+01	3.233462492870000204e+00	5.830805715710000170e-01	3.346989605670000145e+00	5.601069464040000412e+02	7.423524002150000412e-01	-1.697107381329999998e-01	1.347560142150000084e+00	5.694353591170000506e-01	9.446972911479999624e+00	1.943474749050000117e-01	3.741339356130000127e+00	2.302721775040000030e-01	1.933839177199999926e-01	5.366089872739999711e-01	2.006217296299999830e+01	2.305711287449999869e+00	1.301647425830000060e+01
7.800000000000000000e+01	1.080542088749999907e+00	1.300147027939999866e-01	2.460000000000000000e+02	5.364709000000000000e+06	3.631696428570000279e+01	5.567275782400000139e+01	8.375508900679999590e+07	4.790000000000000000e+02	2.788358043669999802e+02	3.871999999999999886e+02	1.710000000000000000e+02	3.240838446220000169e+00	3.080000000000000000e+02	4.951109430790000260e+03	1.990000000000000000e+02	3.504760227839999853e+00	2.698115942030000269e+02	5.295684523810000321e+00	1.059136904760000064e+01	5.518292028960000373e+00	1.053848295380000053e+02	7.157738095240000209e-02	9.631052205210000050e-01	2.811879960320000024e-02	8.368154761899999627e+00	2.500858634010000081e+00	4.009668247839999755e-01	3.672448625279999934e+00	8.789959844470000006e-01	3.834504474889999792e-01	4.754068105390000243e-01	3.181577380950000133e+01	3.809438195579999853e+00	6.876965440740000490e-01	7.950415515159999558e+00	1.724750232589999996e+03	9.169103397779999609e-01	-2.899727001490000067e-01	2.134226190480000174e+00	4.516763940419999956e-01	2.343350729879999861e+01	7.739411276660000671e-02	8.584737562360000851e+00	8.591426793199999357e-02	1.227298440150000058e-01	1.718775021279999871e-01	7.353183023869999779e+00	1.515053050399999934e+00	3.515434902740000211e+01
1.302500000000000000e+02	5.577805917150000514e-01	1.274238227149999958e-01	2.795000000000000000e+02	7.587424000000000000e+06	5.495028218219999872e+01	6.956440443210000524e+01	1.087910346270000041e+08	4.710000000000000000e+02	3.159660208249999869e+02	4.325000000000000000e+02	1.960000000000000000e+02	3.272544008580000163e+00	2.750000000000000000e+02	6.246835872579999887e+03	2.230000000000000000e+02	1.963215868550000076e+00	3.059210526319999985e+02	5.570930173179999834e+00	1.114186034639999967e+01	5.391243826800000249e+00	1.158391262579999932e+02	1.324335069520000130e-01	9.634654345099999961e-01	3.708317645950000296e-02	6.089256795199999850e+00	2.451619567249999854e+00	3.888256152149999756e-01	2.789198034470000032e+00	8.815918595920000378e-01	4.398987087269999874e-01	6.863505966659999569e-01	3.776711384429999896e+01	3.898491553469999982e+00	7.711070076639999771e-01	9.772898219620000049e+00	2.157896848140000202e+03	9.386704703789999771e-01	-3.310725453200000223e-01	1.794932959829999897e+00	5.019693656589999664e-01	3.300233608330000123e+01	6.871741231519999660e-02	1.008912205999999934e+01	8.182031101759999758e-02	1.052504618589999996e-01	3.309510214849999965e-01	6.498643302489999662e+00	1.851267583979999909e+00	4.236207696240000331e+01
4.500000000000000000e+01	2.222198230010000164e-02	1.987852309660000094e-01	3.730000000000000000e+02	1.935411100000000000e+07	1.961451056310000141e+01	2.828898715969999955e+01	2.098342017759999931e+08	4.560000000000000000e+02	3.758601910439999756e+02	4.253999999999999773e+02	2.870000000000000000e+02	2.544498654869999932e+00	1.690000000000000000e+02	1.247428312640000058e+03	3.316000000000000227e+02	2.780584595960000183e+00	3.741970802920000096e+02	4.515582285399999840e+00	9.031164570799999680e+00	4.483876017380000079e+00	2.496347362349999877e+00	1.135524876979999986e-01	9.743471733070000473e-01	5.965426425929999665e-02	1.787042099510000037e+00	1.669738367089999898e+00	4.597025735070000008e-01	7.294722002090000545e-01	9.001662331349999935e-01	5.919057344100000506e-01	5.342430463280000152e-01	2.142198605800000166e+01	3.235847596919999791e+00	5.804378515020000018e-01	1.924947344970000085e+00	1.017288523219999945e+02	7.159232883289999849e-01	-1.879080873029999876e-01	9.745079278289999758e-01	6.258389147070000380e-01	5.912747280389999638e+00	7.050078008150000020e-02	2.292874578180000178e+00	8.996841008160000319e-02	1.911558936889999893e-01	6.340063966600000267e-01	1.814452248950000168e+01	2.792253258840000196e+00	1.800904285489999879e+01
2.500000000000000000e+01	6.295583579489999471e-01	3.463690127340000036e-01	1.700000000000000000e+02	4.102233000000000000e+06	1.070270270269999990e+01	1.534509030849999967e+01	5.628960707769999653e+07	2.280000000000000000e+02	1.730413435259999915e+02	2.018000000000000114e+02	1.370000000000000000e+02	1.776110036640000001e+00	9.100000000000000000e+01	3.819007938620000004e+02	1.480000000000000000e+02	2.911305868469999947e+00	1.719343065690000003e+02	2.380347867689999841e+00	4.760695735369999682e+00	3.237412501580000157e+00	1.916547100949999916e+00	3.201886276650000029e-01	9.712714102709999464e-01	1.563785011119999957e-01	7.877597047569999678e-01	1.287538813330000087e+00	4.615150962880000263e-01	3.846631630949999825e-01	9.027897107450000291e-01	7.137199289229999577e-01	4.581364721969999887e-01	5.995147621650000147e+00	2.462944424269999821e+00	5.051497712629999803e-01	7.227334515569999729e-01	1.362527470480000069e+01	5.960232094209999554e-01	-1.437610005920000045e-01	6.084267359210000503e-01	7.246161381450000327e-01	2.103174101470000057e+00	2.159416475010000058e-01	9.113873104120000512e-01	3.059102310399999802e-01	2.869579771210000185e-01	1.615973294820000072e+00	2.278472696720000101e+01	4.863599475330000033e+00	4.731291967959999845e+00
nan	nan	nan	nan	nan	nan	nan	nan	nan	nan	nan	nan	nan	nan	nan	nan	nan	nan	nan	nan	nan	nan	nan	nan	nan	nan	nan	nan	nan	nan	nan	nan	nan	nan	nan	nan	nan	nan	nan	nan	nan	nan	nan	nan	nan	nan	nan	nan	nan	nan
2.600000000000000000e+01	3.200422784110000141e+00	2.869092652779999808e-01	2.480000000000000000e+02	9.706025000000000000e+06	1.117835199059999951e+01	3.225211785390000330e+01	1.052310655460000038e+08	5.580000000000000000e+02	2.661708057060000101e+02	2.926000000000000227e+02	1.680000000000000000e+02	2.356714656459999890e+00	3.900000000000000000e+02	3.697822153550000166e+03	2.225999999999999943e+02	1.452379620720000020e+01	2.591313868610000100e+02	4.755279524329999674e+00	9.510559048659999348e+00	3.785619249929999874e+00	1.412583078670000134e+02	2.910401858939999920e-01	9.855016078349999598e-01	1.431664952349999964e-01	5.463880535810000438e+00	1.811463356039999972e+00	3.324620964719999794e-01	4.289486761750000099e+00	9.516230238130000130e-01	7.013645509989999693e-01	3.278693177029999850e-01	2.432852651720000026e+01	2.885092861399999986e+00	7.977699461280000071e-01	4.440720081670000319e+00	2.710179156400000011e+03	8.677356677780000416e-01	-3.188789456319999771e-01	1.038101421539999958e+00	7.214293696779999765e-01	1.229899979089999995e+01	6.067155820680000117e-02	1.000645053480000080e+01	8.209883560210000375e-02	1.949662875110000082e-01	2.148708911249999964e+00	1.421511248879999911e+01	5.799874988470000048e+00	3.021220578950000046e+01
6.200000000000000000e+01	1.452165368059999961e+00	1.636210880070000095e-01	2.680000000000000000e+02	5.651858000000000000e+06	2.438016528929999893e+01	4.167695862210000257e+01	8.823812621410000324e+07	4.840000000000000000e+02	2.862009530160000281e+02	3.653999999999999773e+02	2.020000000000000000e+02	2.819316865039999787e+00	2.820000000000000000e+02	3.283574459150000166e+03	2.185999999999999943e+02	5.282333408639999561e+00	2.804057971010000188e+02	3.754613095239999865e+00	7.509226190479999730e+00	4.855615318919999979e+00	8.059990670640000587e+01	9.434523809519999860e-02	9.713103761250000412e-01	4.452221513610000320e-02	4.760416666670000296e+00	2.215724788490000208e+00	4.004971329140000202e-01	2.319755881519999896e+00	8.988098474879999689e-01	4.995158950729999825e-01	5.200555270819999798e-01	1.673630952379999925e+01	3.486029624719999997e+00	6.655394332820000480e-01	5.011839834889999956e+00	1.169907659740000099e+03	8.575268822210000419e-01	-2.512344329030000156e-01	1.509226190479999952e+00	5.515405328800000451e-01	1.528694267290000042e+01	1.326065671970000082e-01	5.805011192800000330e+00	1.879127065289999954e-01	1.558113557659999981e-01	4.069824600970000095e-01	8.228163822129999971e+00	2.177250957850000113e+00	1.962009081480000106e+01
9.450000000000000000e+01	8.907474135039999963e-01	1.028393351800000050e-01	3.665000000000000000e+02	1.145903900000000000e+07	4.642111111109999655e+01	6.988538781159999758e+01	1.643035513289999962e+08	6.470000000000000000e+02	3.882999213850000046e+02	5.255000000000000000e+02	2.180000000000000000e+02	3.596457847229999949e+00	4.290000000000000000e+02	8.201030990299999758e+03	2.855000000000000000e+02	3.262050884559999808e+00	3.775921052630000077e+02	7.674474949300000404e+00	1.534894989860000081e+01	6.022371392470000195e+00	1.409518036750000078e+02	5.421390116859999692e-02	9.529014643640000282e-01	1.922513405979999965e-02	1.790813710040000117e+01	3.017544227900000209e+00	3.035252182939999765e-01	6.804574984520000314e+00	8.625443894850000071e-01	2.913689321349999806e-01	2.881022802429999974e-01	6.273679075300000108e+01	4.088757306299999783e+00	6.704193421140000053e-01	1.278238899249999960e+01	3.221868797709999853e+03	9.441677249369999636e-01	-3.223070761929999750e-01	3.193298536639999963e+00	3.735058125879999746e-01	3.322141886960000079e+01	4.200539625929999854e-02	1.327375495259999916e+01	4.446181795649999796e-02	9.663147820980000358e-02	1.758241858379999967e-01	6.626449504530000034e+00	1.420857052499999940e+00	7.057255099619999328e+01
1.070000000000000000e+02	1.027966926379999979e+00	9.787415419040000619e-02	2.850000000000000000e+02	1.397288800000000000e+07	4.414864068680000031e+01	6.748095263470000305e+01	1.514918355060000122e+08	5.770000000000000000e+02	3.193616808759999799e+02	4.178000000000000114e+02	1.640000000000000000e+02	3.609859882929999930e+00	4.130000000000000000e+02	7.532123181840000143e+03	2.181999999999999886e+02	3.774988292180000204e+00	3.073430656930000282e+02	6.923814242759999793e+00	1.384762848549999958e+01	6.351651233840000188e+00	1.970872423239999875e+02	4.432066703120000201e-02	9.655103794670000239e-01	1.566101197940000106e-02	1.296073674139999987e+01	2.887750924540000153e+00	3.363534964759999912e-01	5.562585994360000008e+00	8.819644517729999800e-01	3.261050731219999888e-01	4.844598880670000218e-01	5.397307271729999911e+01	4.331931042019999900e+00	6.582678005469999594e-01	1.251331377240000009e+01	4.931270874120000371e+03	9.051864880690000392e-01	-2.422451342030000065e-01	2.655925369050000207e+00	4.060438262259999931e-01	3.709251834829999694e+01	5.183722463849999712e-02	1.310516540529999929e+01	5.693239130930000114e-02	9.377150844159999610e-02	1.879822466080000032e-01	1.135814334139999993e+01	1.480502702709999951e+00	5.808333072719999990e+01
6.000000000000000000e+01	-3.281236819719999809e-01	1.532846715329999887e-01	1.870000000000000000e+02	4.828943000000000000e+06	2.489958757679999835e+01	3.845095636420000318e+01	6.626130306849999726e+07	3.310000000000000000e+02	1.877438657429999864e+02	2.364000000000000057e+02	5.500000000000000000e+01	2.968715145370000030e+00	2.760000000000000000e+02	2.481474239440000019e+03	1.190000000000000000e+02	3.520386400070000033e+00	1.810145985400000086e+02	5.807989338439999649e+00	1.161597867689999930e+01	5.366789047370000176e+00	-4.976637864419999779e+00	6.383269546200000255e-02	9.650534468339999616e-01	3.246261582869999773e-02	5.595749043189999661e+00	2.300204565400000067e+00	4.017911759430000118e-01	1.946574131360000015e+00	8.765395949209999760e-01	4.000507358950000092e-01	3.277822862209999744e-01	3.511078458170000260e+01	3.602352181480000137e+00	5.504767960330000376e-01	4.175614213500000282e+00	4.009540596279999818e+02	7.729538909119999524e-01	-1.792977598150000129e-01	1.838367960630000075e+00	4.695571025020000011e-01	1.110670781079999969e+01	8.041467027609999763e-02	4.479064650239999779e+00	8.785095634209999504e-02	1.466806236390000018e-01	3.116142469579999963e-01	1.697770779640000072e+01	1.741871241739999965e+00	3.361122485909999824e+01
9.300000000000000000e+01	6.512597392600000257e-01	1.035217646119999946e-01	2.870000000000000000e+02	1.301755800000000000e+07	4.023348203009999935e+01	5.845351377269999915e+01	2.205223601150000095e+08	5.440000000000000000e+02	3.082509878860000185e+02	3.938000000000000114e+02	1.370000000000000000e+02	3.474221683590000165e+00	4.070000000000000000e+02	5.447356918319999750e+03	2.118000000000000114e+02	3.708596368259999831e+00	2.992846715329999938e+02	7.603779387640000387e+00	1.520755877530000078e+01	6.266987917359999827e+00	7.065913594830000477e+01	3.922908693280000025e-02	9.697258726640000104e-01	1.611387546519999978e-02	9.851421541829999740e+00	2.683118348479999860e+00	3.364340423300000160e-01	3.844100170960000007e+00	8.858933257140000350e-01	3.427664790439999831e-01	4.455831049289999957e-01	6.179719108799999816e+01	4.158302777310000309e+00	5.723221941399999624e-01	8.904103102180000562e+00	2.074715086130000145e+03	8.561470276050000550e-01	-1.973658179799999968e-01	2.381355932199999970e+00	4.229037934000000054e-01	2.576499086689999984e+01	3.695533645520000104e-02	8.942997468510000658e+00	3.927664423499999807e-02	1.023314834510000021e-01	1.872451029810000001e-01	1.215328490249999938e+01	1.527655551689999891e+00	5.802441116669999843e+01
6.100000000000000000e+01	1.981707195720000092e+00	2.028344610789999947e-01	2.630000000000000000e+02	1.060439200000000000e+07	2.428727272729999953e+01	3.577569396349999664e+01	1.149710071449999958e+08	5.320000000000000000e+02	2.782163208150000173e+02	3.250000000000000000e+02	1.940000000000000000e+02	2.640308838220000176e+00	3.380000000000000000e+02	2.344320315410000148e+03	2.315999999999999943e+02	9.682462077680000334e+00	2.739708029199999828e+02	4.473277747400000059e+00	8.946555494809999232e+00	4.460899582429999732e+00	4.508629641499999963e+01	2.126845270640000118e-01	9.894550277879999856e-01	7.752327532229999485e-02	2.575246036089999802e+00	1.865259965029999911e+00	4.611521057879999774e-01	1.451028257379999964e+00	9.396267511460000277e-01	6.004484910980000256e-01	6.067787797860000332e-01	2.200020503009999828e+01	3.255487361380000166e+00	7.261969009959999832e-01	3.275750879659999892e+00	6.386371495610000011e+02	8.683824422020000044e-01	-2.754199820700000134e-01	1.044013121919999953e+00	6.306574197019999550e-01	1.052775748260000022e+01	6.439687764719999319e-02	4.732619042399999643e+00	8.001009522780000438e-02	1.713627524330000040e-01	1.093383207110000033e+00	1.609658522990000051e+01	3.269071021899999874e+00	2.330466570020000106e+01
5.000000000000000000e+01	2.267350099290000198e+00	2.056290695230000021e-01	2.760000000000000000e+02	5.686355000000000000e+06	2.063773468759999830e+01	3.349338374290000075e+01	8.877670142960000038e+07	5.180000000000000000e+02	2.870730604380000273e+02	3.240000000000000000e+02	2.020000000000000000e+02	2.549717975360000111e+00	3.160000000000000000e+02	2.584219701739999891e+03	2.280000000000000000e+02	1.118055996610000058e+01	2.825362318840000171e+02	3.963839285710000215e+00	7.927678571430000432e+00	4.431815268130000263e+00	5.497156127760000288e+01	1.199404761900000060e-01	9.788872068170000329e-01	5.990433673469999776e-02	4.316369047620000288e+00	1.883924909469999909e+00	4.869167490569999979e-01	2.546263818029999904e+00	9.200117544860000329e-01	5.614231513680000285e-01	4.341820624059999911e-01	1.732559523810000002e+01	3.268194238490000014e+00	6.463157803779999711e-01	3.769854999290000119e+00	8.350586691370000381e+02	8.334894867840000332e-01	-2.575060928239999991e-01	1.277678571430000076e+00	5.943898809519999604e-01	1.076305094950000019e+01	1.502832133020000072e-01	5.013323692830000233e+00	1.740790022029999884e-01	1.864361137339999863e-01	5.647711609250000153e-01	9.595778487549999625e+00	2.468733868889999794e+00	1.747321672220000011e+01
9.450000000000000000e+01	5.728097970800000160e-01	9.937673130190000093e-02	3.735000000000000000e+02	1.195817600000000000e+07	4.334000000000000341e+01	6.348060941829999848e+01	1.714603453409999907e+08	6.170000000000000000e+02	3.966666371809999987e+02	5.050000000000000000e+02	2.360000000000000000e+02	3.536805232779999919e+00	3.810000000000000000e+02	6.248547783930000151e+03	2.985000000000000000e+02	2.915135224070000142e+00	3.887105263160000277e+02	7.141589523060000388e+00	1.428317904610000078e+01	6.110635367909999616e+00	7.359234630749999440e+01	4.675121460150000186e-02	9.591904433119999851e-01	1.724845572319999923e-02	1.186868990820000036e+01	2.763615450340000113e+00	3.270993333589999885e-01	4.096565168929999778e+00	8.652658985769999811e-01	2.954549621729999909e-01	4.269291817090000163e-01	5.536744065599999942e+01	4.140600040049999819e+00	6.412915029200000339e-01	1.029283962140000064e+01	2.321914161919999970e+03	9.257293446890000332e-01	-2.747179537169999741e-01	2.711331538790000106e+00	3.814033644959999858e-01	2.930266857750000042e+01	5.061369687109999738e-02	1.010487406730000082e+01	5.325095074910000253e-02	9.627084341100000664e-02	9.487459751910000405e-02	6.664761277650000260e+00	1.302076800870000106e+00	5.702821085829999959e+01
9.300000000000000000e+01	2.135652690900000095e-01	1.097021684689999943e-01	3.320000000000000000e+02	1.611597100000000000e+07	3.630199478160000126e+01	5.445351377269999915e+01	1.747268014860000014e+08	5.280000000000000000e+02	3.429793358460000263e+02	4.241999999999999886e+02	1.580000000000000000e+02	3.470163522770000064e+00	3.700000000000000000e+02	4.822196281100000306e+03	2.578000000000000114e+02	3.142163913960000166e+00	3.358759124090000228e+02	8.005962957899999566e+00	1.601192591579999913e+01	6.145419579400000387e+00	2.661465787110000036e+01	4.749863313290000194e-02	9.682739811199999602e-01	1.861930267129999900e-02	9.171917714599999272e+00	2.700884590829999876e+00	3.378368246180000201e-01	3.797774131779999784e+00	8.851315635159999751e-01	3.627848796729999936e-01	3.877264022049999870e-01	6.697218425369999295e+01	4.016365746910000034e+00	6.076908745600000383e-01	7.460768866079999562e+00	1.374769334630000003e+03	8.668903639120000282e-01	-2.063221111840000122e-01	2.271972389280000115e+00	4.399596557229999982e-01	2.067115774970000075e+01	3.665648573119999892e-02	8.489087048029999139e+00	4.079526098849999699e-02	1.048106009530000021e-01	2.158386962870000036e-01	1.223136375590000036e+01	1.595283520730000015e+00	6.408315156599999796e+01
6.500000000000000000e+01	-1.427100821529999897e-01	1.390058074480000072e-01	2.100000000000000000e+02	6.318372000000000000e+06	2.823583873409999967e+01	4.244275134530000315e+01	8.669879971480000019e+07	3.450000000000000000e+02	2.147545195090000050e+02	2.816000000000000227e+02	6.200000000000000000e+01	3.100549825579999919e+00	2.830000000000000000e+02	2.946550588739999966e+03	1.484000000000000057e+02	3.377670749910000048e+00	2.077810218980000059e+02	6.771425642429999670e+00	1.354285128489999934e+01	5.351304295430000302e+00	3.411010254089999805e+00	9.086249316569999790e-02	9.674240174529999958e-01	3.638871562240000163e-02	5.930221432479999777e+00	2.259219616819999832e+00	4.333867550630000065e-01	3.264552015830000098e+00	8.974284203119999859e-01	5.025433687160000273e-01	3.822836249039999745e-01	4.771558911969999883e+01	3.719620273859999937e+00	6.788090014790000293e-01	4.828162955039999815e+00	5.747103352589999758e+02	8.847789295819999955e-01	-2.616930599680000191e-01	1.571623838160000064e+00	5.499238139219999599e-01	1.338243038769999949e+01	4.721580970039999936e-02	5.230611167070000178e+00	5.401749244950000001e-02	1.304250710579999972e-01	6.225049382709999524e-01	1.360746357810000084e+01	2.416123050289999963e+00	4.255293902630000247e+01
nan	nan	nan	nan	nan	nan	nan	nan	nan	nan	nan	nan	nan	nan	nan	nan	nan	nan	nan	nan	nan	nan	nan	nan	nan	nan	nan	nan	nan	nan	nan	nan	nan	nan	nan	nan	nan	nan	nan	nan	nan	nan	nan	nan	nan	nan	nan	nan	nan	nan
7.800000000000000000e+01	7.796862508959999660e-01	1.166284831369999997e-01	3.320000000000000000e+02	1.646266000000000000e+07	3.395118256039999949e+01	5.248516170279999926e+01	1.784853483810000122e+08	5.580000000000000000e+02	3.466488157489999935e+02	4.348000000000000114e+02	2.160000000000000000e+02	3.391398488440000136e+00	3.420000000000000000e+02	4.783692471630000000e+03	2.608000000000000114e+02	3.584873481909999882e+00	3.396788321170000131e+02	6.129339803169999712e+00	1.225867960629999942e+01	6.096653313200000035e+00	8.772982630590000497e+01	5.153089119740000140e-02	9.680047994729999994e-01	2.003588829620000025e-02	7.986741388739999614e+00	2.581585035069999812e+00	3.444139765379999885e-01	3.021086186319999811e+00	8.812539843579999532e-01	3.537259330590000195e-01	4.840346553300000076e-01	4.128061782390000189e+01	4.032966403219999663e+00	5.932806810999999847e-01	7.703292738290000052e+00	1.952505606449999959e+03	8.602383092809999798e-01	-2.015208515490000130e-01	2.190814652819999875e+00	4.338073026500000040e-01	2.282642956440000148e+01	6.887173197719999307e-02	8.373478723270000756e+00	7.577608190949999822e-02	1.108083457599999960e-01	1.650766263650000065e-01	1.313222665310000004e+01	1.510277751070000063e+00	4.224122401340000010e+01
7.900000000000000000e+01	7.146488606319999493e-01	1.207729468599999939e-01	4.780000000000000000e+02	1.676644700000000000e+07	3.598347107440000059e+01	5.180088216760000108e+01	2.617616837770000100e+08	6.540000000000000000e+02	4.929421725789999869e+02	5.847999999999999545e+02	3.900000000000000000e+02	3.243351371790000215e+00	2.640000000000000000e+02	4.211038437299999714e+03	4.116000000000000227e+02	2.947989586099999837e+00	4.886521739130000128e+02	5.056547619049999831e+00	1.011309523809999966e+01	5.460733740460000263e+00	7.562008267199999523e+01	6.904761904759999791e-02	9.681272213429999995e-01	2.942407171200000018e-02	5.136309523809999611e+00	2.232477887219999957e+00	4.249509548609999854e-01	1.978132086170000026e+00	8.832823674340000153e-01	4.208080519110000139e-01	5.950403247750000180e-01	2.924166666669999870e+01	3.705637439080000206e+00	7.923156491609999463e-01	6.236905470519999994e+00	1.280578126890000021e+03	9.217839451049999466e-01	-3.033969494539999756e-01	1.727380952379999890e+00	4.852069160999999964e-01	1.981131235830000037e+01	9.464079189540000603e-02	6.817425190039999805e+00	1.047722614249999989e-01	1.189593492819999987e-01	2.014204271470000085e-01	6.968637983259999835e+00	1.613041334540000094e+00	3.021607599700000080e+01
2.625000000000000000e+01	1.108757754790000050e+00	3.240997229920000167e-01	2.510000000000000000e+02	5.023125000000000000e+06	1.198000000000000043e+01	1.804189750689999983e+01	7.202325398039999604e+07	3.450000000000000000e+02	2.570870475149999947e+02	2.855000000000000000e+02	2.190000000000000000e+02	1.875087405629999981e+00	1.260000000000000000e+02	5.510129847650000556e+02	2.325000000000000000e+02	4.579871921219999642e+00	2.560131578950000062e+02	2.731467296950000012e+00	5.462934593890000023e+00	3.456287498300000038e+00	3.473651829260000046e+00	2.718974774219999890e-01	9.714079753500000081e-01	1.334215586760000016e-01	1.135338702379999898e+00	1.509585922180000095e+00	4.668475878789999922e-01	5.637574194729999544e-01	8.994501596539999921e-01	6.630587145349999822e-01	3.710111440319999732e-01	7.794291008300000101e+00	2.498873894990000011e+00	4.105273161210000188e-01	9.000589012459999649e-01	2.103144731360000108e+01	5.585433989660000265e-01	-1.123993671399999977e-01	7.498431595690000506e-01	6.831529060469999637e-01	2.464896902600000050e+00	1.253133790460000119e-01	1.113964436829999904e+00	1.754165624400000068e-01	2.752599175980000035e-01	9.853988198409999733e-01	1.350767140049999959e+01	3.427235731340000147e+00	8.171966931469999196e+00
1.900000000000000000e+01	1.797633110169999937e-01	3.999680323939999727e-01	4.100000000000000000e+02	2.329054800000000000e+07	8.416463260669999613e+00	1.249635036499999963e+01	2.525124273860000074e+08	4.580000000000000000e+02	4.123154132459999914e+02	4.353999999999999773e+02	3.640000000000000000e+02	1.581200148279999995e+00	9.400000000000000000e+01	2.600000000000000000e+02	3.946000000000000227e+02	3.309845376410000206e+00	4.120000000000000000e+02	2.961676462549999833e+00	5.923352925099999666e+00	2.928192519810000061e+00	4.831663939349999798e-02	3.715144887919999972e-01	9.777646156889999718e-01	1.905303169860000090e-01	5.954414980859999984e-01	1.185233598249999964e+00	4.384653499180000136e-01	3.294550704640000216e-01	9.167065336249999863e-01	7.525116183710000017e-01	4.225324208060000086e-01	8.989782668120000153e+00	2.272692523169999923e+00	4.694144989819999947e-01	5.158767230349999844e-01	7.051180173809999729e+00	5.692128208460000005e-01	-1.315167545469999866e-01	5.117208857299999636e-01	7.580929925279999981e-01	1.468065394059999917e+00	1.001291123020000007e-01	7.144068037570000529e-01	1.544624581279999964e-01	3.245379258369999742e-01	1.741739184590000100e+00	2.361868775789999830e+01	5.379351932299999639e+00	6.024980261879999688e+00
4.700000000000000000e+01	7.452850807079999806e-02	2.384250626030000042e-01	2.190000000000000000e+02	6.925159000000000000e+06	1.997808619430000121e+01	2.471532846719999910e+01	9.502494837819999456e+07	2.820000000000000000e+02	2.248301711059999946e+02	2.640000000000000000e+02	1.450000000000000000e+02	2.191859936200000192e+00	1.370000000000000000e+02	8.196058394159999807e+02	1.885999999999999943e+02	2.080887605080000036e+00	2.230000000000000000e+02	4.380997129579999871e+00	8.761994259159999743e+00	3.595719890769999871e+00	1.584588358049999979e+00	1.774876981959999933e-01	9.875880944539999762e-01	1.055514315899999944e-01	6.414365773650000380e-01	1.219675706579999908e+00	3.951631887490000272e-01	3.788376859470000135e-01	9.394744585690000260e-01	7.644922088569999774e-01	7.556166769159999852e-01	2.018247676329999862e+01	2.944949238470000008e+00	8.082758689369999860e-01	1.309906617850000066e+00	4.206486570380000245e+01	8.615079288189999573e-01	-3.325596465980000249e-01	4.994190814650000254e-01	7.718413978489999661e-01	4.598189894049999893e+00	5.380472031430000301e-02	1.585152412510000053e+00	8.072260922820000129e-02	2.239073249649999875e-01	1.811341244300000097e+00	1.541101423679999982e+01	5.937931795609999952e+00	1.172057624009999977e+01
2.800000000000000000e+01	5.627027873430000271e-02	3.128030262670000172e-01	4.850000000000000000e+02	3.253106900000000000e+07	1.178148760330000044e+01	1.672406627950000058e+01	5.510886229939999580e+08	5.350000000000000000e+02	4.872915537889999769e+02	5.130000000000000000e+02	4.120000000000000000e+02	1.860649087549999914e+00	1.230000000000000000e+02	4.404413660820000018e+02	4.621999999999999886e+02	3.368417992529999960e+00	4.868394160579999834e+02	3.949272143249999978e+00	7.898544286499999956e+00	3.392504594030000042e+00	1.171600449929999899e+00	2.177761071619999933e-01	9.772294711329999606e-01	1.246673142350000069e-01	8.782463094589999519e-01	1.344541531980000038e+00	5.021585110259999540e-01	4.129876545139999910e-01	9.079829922669999664e-01	6.860272006559999802e-01	4.598518207549999737e-01	1.597211591029999944e+01	2.564233469910000007e+00	5.293322983689999761e-01	8.144316795389999752e-01	1.770391455349999887e+01	6.205647106310000494e-01	-1.426932653519999983e-01	6.696623838159999620e-01	6.983438126480000507e-01	2.379480408700000105e+00	5.749161794749999693e-02	9.630111503220000202e-01	8.037036652109999513e-02	2.882474495119999869e-01	1.013363256139999891e+00	2.454088575409999962e+01	3.745518382579999805e+00	1.256333105889999935e+01
7.300000000000000000e+01	1.402456654699999916e+00	1.496616761679999963e-01	2.880000000000000000e+02	1.353651300000000000e+07	3.173150408209999895e+01	5.045660397460000013e+01	1.467605623070000112e+08	5.630000000000000000e+02	3.143352736069999764e+02	3.893999999999999773e+02	2.020000000000000000e+02	3.088137200679999861e+00	3.610000000000000000e+02	4.539736373810000259e+03	2.424000000000000057e+02	5.415349722810000266e+00	3.070291970800000172e+02	4.746770776380000001e+00	9.493541552760000002e+00	5.519933376410000037e+00	1.143155819659999963e+02	1.084609076000000033e-01	9.654707730360000406e-01	3.551235639670000110e-02	8.953355658830000507e+00	2.700738481810000202e+00	3.414590187629999996e-01	4.230321723270000334e+00	8.859450878539999463e-01	4.073674058940000009e-01	3.430992653239999801e-01	2.486444095130000065e+01	3.681180447930000099e+00	4.997744446240000027e-01	6.808657539310000395e+00	1.827503900220000105e+03	7.955324998730000097e-01	-1.686845654159999930e-01	2.152576544560000027e+00	4.755464842820000260e-01	1.828127449839999841e+01	1.160953811769999955e-01	8.120548062919999310e+00	1.305270909850000105e-01	1.304143048699999974e-01	3.599506156530000167e-01	1.451325055869999936e+01	1.899510886979999924e+00	3.057494618970000033e+01
3.300000000000000000e+01	-1.802170631030000081e+00	2.896450325559999928e-01	5.820000000000000000e+02	2.314215700000000000e+07	1.373214285709999949e+01	2.089098928800000010e+01	3.613007563590000272e+08	6.200000000000000000e+02	5.791317464190000237e+02	6.092000000000000455e+02	4.610000000000000000e+02	1.978686951610000078e+00	1.590000000000000000e+02	8.570787649650000048e+02	5.520000000000000000e+02	7.915596733310000133e+00	5.783913043479999487e+02	5.691964285710000127e+00	1.138392857140000025e+01	3.455378447050000190e+00	-8.847225309769999768e+00	1.758928571429999865e-01	9.752677936900000510e-01	1.113522179710000060e-01	1.350000000000000089e+00	1.513756240990000057e+00	5.064670138889999507e-01	6.512620464849999680e-01	9.043804864119999731e-01	6.408613445380000329e-01	4.130632520240000161e-01	3.290922619050000009e+01	2.584157351029999994e+00	5.154528604500000499e-01	1.184241957200000028e+00	7.956011649660000273e+01	6.298463701769999590e-01	-1.595724075340000103e-01	8.184523809520000137e-01	6.608680555560000336e-01	3.386967828800000024e+00	5.683363186859999999e-02	1.657762442289999916e+00	6.903722511969999365e-02	2.829513951170000152e-01	7.746218056739999636e-01	1.323782805429999954e+01	3.007480203620000125e+00	2.444292213949999848e+01
9.650000000000000000e+01	5.357280699159999715e-01	1.208448753459999969e-01	2.940000000000000000e+02	6.969367000000000000e+06	3.626611111110000252e+01	5.119806094180000144e+01	9.992912569840000570e+07	4.860000000000000000e+02	3.028237067480000064e+02	3.745000000000000000e+02	1.640000000000000000e+02	3.267536897959999909e+00	3.220000000000000000e+02	4.078407721609999953e+03	2.240000000000000000e+02	3.205857690379999791e+00	2.960131578950000062e+02	6.419233560930000415e+00	1.283846712190000083e+01	5.761734886310000192e+00	3.806706506790000333e+01	5.854707401410000345e-02	9.634990497200000004e-01	2.238028080160000058e-02	8.068278475659999671e+00	2.589647578660000171e+00	3.346561517900000227e-01	3.254333498749999887e+00	8.765508189080000179e-01	3.759027498329999828e-01	4.075811806030000262e-01	4.397676026029999719e+01	3.896570113980000194e+00	5.815666721169999720e-01	6.803064894990000333e+00	1.144695049209999979e+03	8.908962930560000437e-01	-2.420398968059999933e-01	2.163236238160000102e+00	4.518346552740000188e-01	1.914398110429999988e+01	5.179067244280000093e-02	6.884208945690000192e+00	5.653045661000000166e-02	1.138734567050000007e-01	1.952191008999999977e-01	7.314412090640000308e+00	1.598333906529999959e+00	4.285264031660000228e+01
3.000000000000000000e+01	-6.135070079490000383e-01	3.471149235439999758e-01	4.270000000000000000e+02	2.480804700000000000e+07	1.167256198349999963e+01	1.772273429590000049e+01	2.689649108590000272e+08	4.790000000000000000e+02	4.255357035979999978e+02	4.483999999999999773e+02	3.440000000000000000e+02	1.863403334970000103e+00	1.350000000000000000e+02	5.300799190149999731e+02	3.960000000000000000e+02	3.850080232029999827e+00	4.249124087590000158e+02	4.526824767629999968e+00	9.053649535270000825e+00	3.275629653849999823e+00	-3.249786802920000106e+00	3.260319846909999764e-01	9.861842316359999971e-01	1.663582823699999991e-01	7.144614543470000356e-01	1.276937392400000038e+00	4.212874369719999956e-01	4.007692476420000038e-01	9.338204695949999801e-01	7.429879715689999831e-01	5.764115257270000514e-01	2.097283351560000142e+01	2.564247648409999858e+00	6.472395532400000429e-01	8.377807528480000210e-01	2.902890540050000112e+01	7.305157793619999618e-01	-2.174659010330000086e-01	5.474302897759999453e-01	7.520047384729999784e-01	2.636661557040000048e+00	5.571084923660000326e-02	1.226152742010000019e+00	7.597726728070000601e-02	2.716504337560000093e-01	1.852524531350000059e+00	1.995659232939999939e+01	5.625401102449999691e+00	1.258853252709999992e+01
2.100000000000000000e+01	-6.771116469400000337e-01	4.150993659760000010e-01	2.000000000000000000e+02	5.464124000000000000e+06	8.936363636359999418e+00	1.291001118870000042e+01	7.497706565760000050e+07	2.300000000000000000e+02	1.997100818389999972e+02	2.190000000000000000e+02	1.450000000000000000e+02	1.470694214829999957e+00	8.500000000000000000e+01	2.685899088919999826e+02	1.795999999999999943e+02	3.459617467380000200e+00	1.990364963499999931e+02	3.467024330240000118e+00	6.934048660470000236e+00	2.625577284539999834e+00	-1.298239648740000085e+00	3.717195188629999758e-01	9.806886082150000350e-01	2.233416254610000040e-01	5.222115910329999666e-01	1.116092479350000000e+00	3.835694975999999756e-01	3.133858199599999783e-01	9.279896964249999547e-01	7.864611809729999958e-01	4.448022721809999913e-01	1.222901858940000075e+01	2.102106593039999805e+00	4.848322044019999777e-01	4.698141960289999863e-01	6.342445444980000069e+00	5.587251162340000077e-01	-1.543655496019999962e-01	4.429332968840000162e-01	7.906870785489999998e-01	1.357045193080000045e+00	8.188143819479999641e-02	6.441245702719999855e-01	1.233722643980000033e-01	3.509481651010000203e-01	2.612440308010000045e+00	2.297346500000000091e+01	7.276527108449999837e+00	6.211323481940000057e+00
nan	nan	nan	nan	nan	nan	nan	nan	nan	nan	nan	nan	nan	nan	nan	nan	nan	nan	nan	nan	nan	nan	nan	nan	nan	nan	nan	nan	nan	nan	nan	nan	nan	nan	nan	nan	nan	nan	nan	nan	nan	nan	nan	nan	nan	nan	nan	nan	nan	nan
2.900000000000000000e+01	8.239639134789999986e-01	3.382705525069999997e-01	2.530000000000000000e+02	9.192190000000000000e+06	1.241506371240000028e+01	1.747189514629999962e+01	9.966015422400000691e+07	3.220000000000000000e+02	2.590294913179999980e+02	2.888000000000000114e+02	2.250000000000000000e+02	1.728659574919999997e+00	9.700000000000000000e+01	4.569275933719999898e+02	2.350000000000000000e+02	2.941764127409999929e+00	2.581459854010000186e+02	1.880347867690000063e+00	3.760695735370000126e+00	3.229296829689999981e+00	2.812118220569999938e+00	3.031369600869999736e-01	9.505929791270000262e-01	1.574267813399999882e-01	9.999658283210000054e-01	1.458411796720000098e+00	3.405948150170000077e-01	6.258056360889999725e-01	8.919872295559999609e-01	7.392871787860000321e-01	4.442421247660000017e-01	3.934732094040000128e+00	2.462846171179999821e+00	5.248345606600000046e-01	8.989304449120000262e-01	1.796511488710000037e+01	6.132477707079999618e-01	-1.472470275230000070e-01	6.011823400769999992e-01	7.565182476759999552e-01	2.595755951330000144e+00	1.999939581909999931e-01	9.809296535739999712e-01	4.526148419109999876e-01	2.906838695689999974e-01	1.704022610980000074e+00	2.007202954110000093e+01	5.823133130159999560e+00	3.569366081350000108e+00
5.000000000000000000e+01	-1.533086314990000087e-01	1.997479521109999934e-01	3.990000000000000000e+02	1.095519100000000000e+07	2.069005102039999855e+01	2.750094517959999862e+01	1.710349987840000093e+08	4.640000000000000000e+02	3.984606430480000085e+02	4.410000000000000000e+02	3.290000000000000000e+02	2.418810133200000045e+00	1.350000000000000000e+02	1.092833018269999911e+03	3.503999999999999773e+02	2.232973178599999997e+00	3.970869565219999799e+02	3.325595238100000017e+00	6.651190476190000034e+00	4.635908962150000256e+00	-7.779676330850000543e-01	7.901785714289999429e-02	9.249677630929999950e-01	4.590968679139999925e-02	3.279761904759999958e+00	1.979340619560000070e+00	4.434317129629999910e-01	1.086227324260000016e+00	8.244040532880000383e-01	4.604551820730000133e-01	1.486561773120000096e-01	1.133065476189999998e+01	2.991319544780000061e+00	3.976816080219999772e-01	1.909924178000000028e+00	4.405476367290000184e+01	5.729556232879999822e-01	-9.781872611639999548e-02	1.434523809519999915e+00	5.191914682539999770e-01	4.359934807260000156e+00	1.696882096310000088e-01	1.902172723819999911e+00	1.996316094049999934e-01	1.965184750360000066e-01	2.026532314929999912e-01	1.110169956140000025e+01	1.742530153509999957e+00	1.128777183849999943e+01
9.175000000000000000e+01	8.511823825309999814e-01	1.080332409969999991e-01	2.485000000000000000e+02	5.298573000000000000e+06	3.934264982530000054e+01	5.944840720220000208e+01	7.597271995280000567e+07	5.390000000000000000e+02	2.640417879610000114e+02	3.410000000000000000e+02	1.000000000000000000e+02	3.454395590889999923e+00	4.390000000000000000e+02	6.445958968140000252e+03	1.580000000000000000e+02	4.664370650749999569e+00	2.515394736840000007e+02	6.615027866530000189e+00	1.323005573310000038e+01	5.983252809629999724e+00	8.253396086300000434e+01	3.895934550119999756e-02	9.509670912769999651e-01	1.851526575799999907e-02	1.879163566329999924e+01	3.039752731510000139e+00	2.672767357479999828e-01	7.029029361110000096e+00	8.536674223300000364e-01	2.423250934149999980e-01	1.455499955790000022e-01	4.529887950279999842e+01	3.960179183100000166e+00	6.596138066309999992e-01	1.092737472209999972e+01	2.417097136790000150e+03	9.206385815280000440e-01	-2.727058680810000024e-01	3.387308326399999903e+00	3.363999599909999749e-01	2.491786322489999961e+01	7.612531987640000497e-02	1.046591628790000073e+01	8.089222856250000149e-02	1.067636194539999944e-01	7.588459160770000267e-02	7.555028237060000151e+00	1.230633802819999900e+00	5.184623899289999827e+01
5.400000000000000000e+01	-6.340828206799999922e-01	1.978262027809999934e-01	5.030000000000000000e+02	3.343541600000000000e+07	2.264169682689999874e+01	3.150450210449999844e+01	3.625014772009999752e+08	5.640000000000000000e+02	4.940183512649999784e+02	5.323999999999999773e+02	3.890000000000000000e+02	2.594972190740000073e+00	1.750000000000000000e+02	1.472716500609999912e+03	4.336000000000000227e+02	2.795236832710000119e+00	4.925255474449999724e+02	5.239714324770000431e+00	1.047942864950000086e+01	4.697703728629999631e+00	-1.251857348659999936e+01	1.734554401310000049e-01	9.662500705590000294e-01	6.251886541960000043e-02	2.466306724989999921e+00	1.945791722939999913e+00	4.260959331909999759e-01	1.249490460849999929e+00	8.919761970609999535e-01	5.812667648920000207e-01	4.914131806770000166e-01	2.865500273370000173e+01	3.262493895780000042e+00	6.013675734490000480e-01	2.433289660129999810e+00	1.388004801410000084e+02	7.534753211460000211e-01	-1.710681098290000035e-01	1.093835429200000098e+00	6.186853178940000531e-01	7.266851915530000205e+00	7.490572349559999898e-02	2.987584454759999897e+00	8.562502437640000241e-02	1.676860941780000114e-01	7.771016254949999480e-01	1.582166920929999954e+01	2.899911009409999796e+00	2.183939476859999829e+01
5.400000000000000000e+01	7.373634445569999807e-01	1.595716340770000075e-01	1.290000000000000000e+02	2.818392000000000000e+06	2.383933884300000017e+01	3.742714049759999995e+01	3.867312711659999937e+07	3.370000000000000000e+02	1.434301376269999935e+02	1.981999999999999886e+02	1.700000000000000000e+01	2.955598468089999820e+00	3.200000000000000000e+02	2.584891469979999783e+03	7.500000000000000000e+01	4.835442169020000236e+00	1.341167883210000014e+02	5.930067659919999734e+00	1.186013531979999946e+01	5.445981433710000097e+00	2.869686690529999851e+01	6.938559322029999588e-02	9.692058757879999931e-01	3.116791043600000005e-02	6.830474302899999905e+00	2.480937649899999986e+00	4.118970489759999909e-01	2.952650174339999989e+00	8.880712209809999980e-01	4.065693435380000054e-01	2.037507777539999954e-01	3.604514078729999937e+01	3.483666870810000038e+00	5.028105751870000084e-01	4.294346593550000257e+00	5.434710140470000397e+02	7.748937830269999605e-01	-1.593972050280000052e-01	1.935654729359999937e+00	4.717442933300000085e-01	1.034691207130000024e+01	5.315036068110000345e-02	4.641123273899999901e+00	5.750909936500000347e-02	1.500602289990000116e-01	2.579953571010000224e-01	1.733176049760000126e+01	1.669420092239999986e+00	3.534088868719999965e+01
3.500000000000000000e+01	-5.641310309699999470e-01	2.743353401890000209e-01	3.500000000000000000e+02	1.641973100000000000e+07	1.525669421489999955e+01	2.176482497739999999e+01	2.781564585749999881e+08	4.050000000000000000e+02	3.461965498019999927e+02	3.768000000000000114e+02	2.590000000000000000e+02	2.122272278980000149e+00	1.460000000000000000e+02	7.464535137730000542e+02	3.100000000000000000e+02	3.175600738300000003e+00	3.451167883210000014e+02	4.361536358669999558e+00	8.723072717330000003e+00	4.053684423760000044e+00	-3.707871144749999903e+00	1.895844723890000028e-01	9.710270322690000011e-01	8.506524174940000016e-02	1.558228540190000011e+00	1.641450873039999925e+00	5.180734956870000074e-01	6.618599377439999820e-01	8.921223753389999622e-01	5.977358247840000027e-01	3.745580633400000248e-01	1.948752733730000131e+01	2.832557200760000171e+00	4.450934152439999791e-01	1.243631353839999898e+00	3.822425763790000275e+01	5.947977815510000488e-01	-1.130818802959999980e-01	9.286495352650000479e-01	6.250808729719999901e-01	3.416296875170000025e+00	7.625461309780000307e-02	1.401069731530000029e+00	8.877406019200000109e-02	2.417911538489999901e-01	6.181955680820000465e-01	2.358828022750000031e+01	2.638129777550000110e+00	1.433207915810000088e+01
2.100000000000000000e+01	6.552690462519999981e-01	4.333209014859999986e-01	2.350000000000000000e+02	7.777465000000000000e+06	8.714764030610000489e+00	1.146656721189999928e+01	8.432194736740000546e+07	2.800000000000000000e+02	2.382641759020000052e+02	2.590000000000000000e+02	2.160000000000000000e+02	1.449034567570000043e+00	6.400000000000000000e+01	1.918128829450000126e+02	2.230000000000000000e+02	2.760739096210000021e+00	2.378613138690000142e+02	2.023698059049999998e+00	4.047396118099999995e+00	2.802480285550000172e+00	2.866744702049999760e-01	3.555904866049999780e-01	9.606606792530000272e-01	1.920665128269999911e-01	7.061577364679999524e-01	1.219503154689999924e+00	4.917779144639999878e-01	3.471903771279999940e-01	8.860088130390000316e-01	7.171234281030000046e-01	2.081304993979999907e-01	4.187055768179999582e+00	2.052962379469999821e+00	3.258430747370000269e-01	4.447236842860000094e-01	3.480092257489999952e+00	3.998536068799999899e-01	-6.897413107369999852e-02	5.891539092399999955e-01	7.243940222339999568e-01	1.072737000670000107e+00	2.824067540829999778e-01	5.829723507359999557e-01	3.876819984309999856e-01	3.579257246379999868e-01	1.486340711099999989e+00	2.873468810760000025e+01	4.491957080019999715e+00	3.468320320840000193e+00
5.200000000000000000e+01	1.237937023309999968e-01	2.060491493380000039e-01	3.010000000000000000e+02	6.371809000000000000e+06	2.057785123969999930e+01	2.879311069099999898e+01	9.947816925939999521e+07	4.200000000000000000e+02	3.038832966300000180e+02	3.413999999999999773e+02	2.030000000000000000e+02	2.483558993059999942e+00	2.170000000000000000e+02	1.307300987189999887e+03	2.666000000000000227e+02	3.891343219889999983e+00	3.017246376809999902e+02	4.648065476190000211e+00	9.296130952380000423e+00	4.605066902629999959e+00	-1.235446740699999990e-01	8.809523809520000692e-02	9.612649290850000527e-01	5.007192460320000066e-02	3.549107142860000064e+00	2.107538701759999800e+00	4.459335317459999781e-01	1.416601119609999904e+00	8.729347438279999594e-01	4.727349905659999907e-01	1.797007014470000108e-01	2.198988095240000007e+01	3.057487610429999947e+00	4.282431539200000081e-01	2.159187836590000131e+00	8.099249046639999960e+01	6.969143337090000223e-01	-1.391310397309999947e-01	1.440178571429999943e+00	5.279988662129999621e-01	5.087644203510000018e+00	7.870304358530000322e-02	2.265208278449999835e+00	9.046650154969999857e-02	1.967649717280000043e-01	3.501609553569999811e-01	1.097026811899999998e+01	1.908914432340000022e+00	1.988663318089999876e+01
1.150000000000000000e+02	4.279274614529999798e-01	9.383656509700000203e-02	2.685000000000000000e+02	6.203680000000000000e+06	4.411888888890000260e+01	6.341481994459999783e+01	8.895044822759999335e+07	4.950000000000000000e+02	2.857050374440000269e+02	3.885000000000000000e+02	1.090000000000000000e+02	3.610312507620000222e+00	3.860000000000000000e+02	6.248220914129999983e+03	1.910000000000000000e+02	2.752766271010000043e+00	2.745526315789999785e+02	7.539452663369999641e+00	1.507890532669999928e+01	6.174441254569999593e+00	4.610481960509999766e+01	3.895934550119999756e-02	9.461172897199999765e-01	1.611833183390000077e-02	1.646223428309999903e+01	2.975488092420000008e+00	2.977959661549999804e-01	6.359573192030000044e+00	8.483544058599999937e-01	2.620856927849999907e-01	2.321974580720000125e-01	5.929092076279999901e+01	4.085725307679999752e+00	6.185928775769999888e-01	1.067612605639999934e+01	1.797731666619999942e+03	9.389021122890000015e-01	-2.949790397520000163e-01	3.160250798789999926e+00	3.518986803370000027e-01	2.624226994249999834e+01	4.656618498679999940e-02	1.060217564500000087e+01	4.855879221159999787e-02	9.158015977040000200e-02	7.880320233620000114e-02	6.456561852990000183e+00	1.243202081139999970e+00	6.362536199489999689e+01
6.700000000000000000e+01	-6.199978307529999677e-01	1.319729340930000105e-01	4.700000000000000000e+02	2.938352900000000000e+07	2.914876033059999827e+01	4.326421226490000294e+01	3.185715610019999743e+08	5.730000000000000000e+02	4.631180344890000242e+02	5.260000000000000000e+02	2.950000000000000000e+02	3.146527856100000076e+00	2.780000000000000000e+02	3.046163780700000189e+03	3.848000000000000114e+02	3.197901115010000073e+00	4.598175182479999989e+02	7.910248086390000211e+00	1.582049617280000042e+01	5.811507659760000166e+00	-3.642607272389999906e+01	7.220475669760000048e-02	9.627737729719999527e-01	2.396816290660000112e-02	6.043842263530000203e+00	2.447758400780000176e+00	3.609123193089999737e-01	2.341554815299999870e+00	8.748034993059999875e-01	4.049918173709999847e-01	4.420817083929999836e-01	6.494676052490000018e+01	3.829996589839999910e+00	5.980280183589999909e-01	5.396523242599999826e+00	7.175307674859999452e+02	8.138568049090000311e-01	-1.768312608079999904e-01	1.882688627669999892e+00	4.766426222310000127e-01	1.554225070690000088e+01	3.161900229410000152e-02	5.465364543499999783e+00	3.400597690510000215e-02	1.241508460499999994e-01	3.337966688980000263e-01	1.403377494759999955e+01	1.827628947550000049e+00	5.684758726319999766e+01
6.500000000000000000e+01	6.857356778909999839e-01	1.373008684529999912e-01	1.760000000000000000e+02	5.174385000000000000e+06	2.907520661159999875e+01	4.316095689699999838e+01	7.100135426700000465e+07	3.560000000000000000e+02	1.943430821419999859e+02	2.610000000000000000e+02	8.100000000000000000e+01	3.107424198199999932e+00	2.750000000000000000e+02	3.072693483940000078e+03	1.207999999999999972e+02	3.525743734170000199e+00	1.862700729930000136e+02	4.999350738110000414e+00	9.998701476220000828e+00	5.729245510980000233e+00	2.603666990689999849e+01	5.556314926190000086e-02	9.596256464010000098e-01	2.436677021180000055e-02	6.589803171129999804e+00	2.503055351870000056e+00	3.621493939239999738e-01	2.455202601619999925e+00	8.670014768039999709e-01	3.736827683810000078e-01	2.957863582820000059e-01	2.636416757790000176e+01	3.657308110729999839e+00	4.978545463629999723e-01	4.664936708319999958e+00	4.478577602080000020e+02	7.621940713570000137e-01	-1.438675496429999978e-01	2.008474576269999812e+00	4.504348752899999808e-01	1.206994366210000003e+01	9.821648570640000020e-02	5.204928917980000236e+00	1.051654831520000000e-01	1.305658026800000093e-01	2.271788014539999900e-01	1.529345206970000071e+01	1.620973193560000025e+00	2.766089732229999854e+01
nan	nan	nan	nan	nan	nan	nan	nan	nan	nan	nan	nan	nan	nan	nan	nan	nan	nan	nan	nan	nan	nan	nan	nan	nan	nan	nan	nan	nan	nan	nan	nan	nan	nan	nan	nan	nan	nan	nan	nan	nan	nan	nan	nan	nan	nan	nan	nan	nan	nan
2.000000000000000000e+01	2.241069350680000127e+00	4.032713516970000134e-01	2.470000000000000000e+02	8.575721000000000000e+06	8.526466836730000054e+00	1.412808354200000061e+01	9.297650260079999268e+07	3.570000000000000000e+02	2.501929328530000021e+02	2.661999999999999886e+02	2.170000000000000000e+02	1.643051424949999895e+00	1.400000000000000000e+02	4.500169428309999944e+02	2.300000000000000000e+02	1.022031719439999975e+01	2.492919708029999981e+02	2.527781574630000083e+00	5.055563149260000166e+00	3.098209369480000142e+00	5.016267790759999734e+00	3.506355932199999859e-01	9.764470051150000440e-01	1.938958629960000069e-01	1.347936030619999892e+00	1.553682741820000102e+00	3.791651669100000177e-01	8.589798724520000262e-01	9.221378889360000164e-01	7.176381216149999576e-01	2.070082629530000107e-01	6.570120284309999725e+00	2.233914562179999841e+00	4.626337554080000025e-01	8.538835981850000367e-01	3.191012759839999902e+01	5.322217827109999577e-01	-1.143202093649999945e-01	6.865090213229999572e-01	7.343664570800000346e-01	2.067598362120000033e+00	1.508873624769999922e-01	1.212384361800000088e+00	2.210353689540000000e-01	3.261789390179999915e-01	2.120451682410000149e+00	2.407907995749999941e+01	5.778187524919999873e+00	6.330982744810000007e+00
5.700000000000000000e+01	4.434799543960000201e-01	1.758034026470000066e-01	2.550000000000000000e+02	4.751860000000000000e+06	2.291709183669999916e+01	3.178029825670000008e+01	7.418714738259999454e+07	3.550000000000000000e+02	2.624262491289999844e+02	3.188000000000000114e+02	1.850000000000000000e+02	2.686652507319999827e+00	1.700000000000000000e+02	1.553609745850000081e+03	2.160000000000000000e+02	2.441297164609999903e+00	2.594492753619999803e+02	4.087500000000000355e+00	8.175000000000000000e+03	4.802072843560000415e+00	9.437415178569999341e+00	1.038690476189999962e-01	9.600380908979999628e-01	4.752037273239999998e-02	2.976785714290000051e+00	1.974559642620000055e+00	4.707280919310000145e-01	1.275892148530000103e+00	8.752606718680000508e-01	5.178679091179999583e-01	4.719012666699999858e-01	1.803035714290000158e+01	3.295338697160000052e+00	6.283067444790000344e-01	2.807699652780000221e+00	1.686654920310000136e+02	8.227907209289999635e-01	-2.169025533170000075e-01	1.270833333329999926e+00	5.628302154200000018e-01	8.254012896829999946e+00	1.215277077690000013e-01	2.877741131340000091e+00	1.401212231370000116e-01	1.691285384029999894e-01	3.511365018720000175e-01	9.086262858490000482e+00	2.005491343190000109e+00	1.534396626440000055e+01
2.175000000000000000e+01	5.095614188449999471e-01	3.936980609419999944e-01	1.910000000000000000e+02	2.910243000000000000e+06	9.772641762970000201e+00	1.626281163430000021e+01	4.172804195269999653e+07	2.770000000000000000e+02	1.956851324259999956e+02	2.225000000000000000e+02	1.140000000000000000e+02	1.758987741249999903e+00	1.630000000000000000e+02	5.187027354570000170e+02	1.770000000000000000e+02	6.043143677179999784e+00	1.943552631580000138e+02	4.402954071289999938e+00	8.805908142570000763e+00	3.061336321489999790e+00	1.352514416700000055e+00	3.453133890660000094e-01	9.831473542719999514e-01	1.882924869310000082e-01	1.234060635240000092e+00	1.436609341480000079e+00	4.773635796340000015e-01	6.995172660509999529e-01	9.253880299319999780e-01	6.864365038699999921e-01	2.441233757400000093e-01	1.957814665669999954e+01	2.257459150929999936e+00	7.170756093250000296e-01	8.089451156979999835e-01	2.074005668199999874e+01	7.151084970869999724e-01	-2.173173207029999998e-01	7.151522446420000012e-01	7.002578292550000194e-01	2.001719827550000108e+00	5.786676939439999723e-02	1.232817059030000051e+00	7.495549790029999715e-02	3.159754007330000114e-01	1.200971819670000107e+00	1.510765723929999993e+01	3.926405442340000107e+00	1.628137820839999961e+01
5.600000000000000000e+01	7.829828447990000440e-01	1.593585167029999972e-01	2.720000000000000000e+02	1.083083100000000000e+07	2.289874589680000128e+01	3.932345889500000169e+01	1.174261518630000055e+08	4.810000000000000000e+02	2.811710521800000038e+02	3.266000000000000227e+02	1.330000000000000000e+02	3.006428269220000171e+00	3.480000000000000000e+02	3.014066066389999833e+03	2.145999999999999943e+02	5.100054195380000266e+00	2.757591240880000214e+02	6.712445325310000044e+00	1.342489065060000009e+01	5.419434223609999712e+00	4.969137644050000091e+01	8.401107162380000437e-02	9.758783444070000535e-01	3.576580880119999833e-02	6.140513942040000117e+00	2.371186763109999873e+00	4.304997485779999966e-01	3.073979236470000043e+00	9.058456081989999520e-01	4.595217594370000214e-01	4.011670748200000247e-01	4.712004510660000278e+01	3.702651386789999943e+00	6.018879869180000508e-01	5.132600195140000210e+00	1.077503023629999916e+03	8.268711479000000475e-01	-1.941973514579999893e-01	1.722252597050000000e+00	5.143085903259999592e-01	1.438988683850000072e+01	3.923309671280000160e-02	5.677233855229999904e+00	4.351522535550000209e-02	1.482432123290000070e-01	3.188204946659999872e-01	1.632701507020000165e+01	1.882585836180000083e+00	4.193270305730000302e+01
3.400000000000000000e+01	5.563792892250000177e-01	2.882945282109999896e-01	1.490000000000000000e+02	3.216457000000000000e+06	1.341592920349999929e+01	1.796643401349999891e+01	4.413525528959999979e+07	2.220000000000000000e+02	1.532246335320000128e+02	1.790000000000000000e+02	1.090000000000000000e+02	1.960063450090000048e+00	1.130000000000000000e+02	5.045225638019999792e+02	1.230000000000000000e+02	3.205854168240000135e+00	1.515693430659999876e+02	2.560911016950000008e+00	5.121822033900000015e+00	3.544014229660000126e+00	1.040178428349999962e+00	1.958378895569999889e-01	9.708795689810000296e-01	1.085972556800000044e-01	7.945256971020000503e-01	1.300945115530000029e+00	4.992918868840000024e-01	3.885244693509999903e-01	8.985117420399999499e-01	7.004134773100000322e-01	5.428315792969999887e-01	7.029114270090000005e+00	2.708349140240000175e+00	5.753352077059999958e-01	8.678634380809999715e-01	1.963235540639999854e+01	6.601828462030000511e-01	-1.571807939500000084e-01	6.317318206669999547e-01	7.102070803719999770e-01	2.676928055219999880e+00	1.829408459540000087e-01	1.040601312419999980e+00	2.776402316809999937e-01	2.662728691949999837e-01	8.819129293570000527e-01	2.210803497679999907e+01	3.680335704520000029e+00	5.457178176360000244e+00
4.200000000000000000e+01	5.040201439170000075e-02	2.156215035429999982e-01	2.350000000000000000e+02	7.722403000000000000e+06	1.819235451670000003e+01	2.487857637589999982e+01	1.308204300160000026e+08	3.290000000000000000e+02	2.374192601910000064e+02	2.748000000000000114e+02	1.510000000000000000e+02	2.366251220690000157e+00	1.780000000000000000e+02	9.712390644150000298e+02	1.930000000000000000e+02	3.109359112069999931e+00	2.353649635040000021e+02	3.974337069440000203e+00	7.948674138870000405e+00	4.306264915009999861e+00	2.877719802880000177e+00	1.176872607980000013e-01	9.763650468729999643e-01	6.489345377129999981e-02	1.664434117000000102e+00	1.684011864319999940e+00	4.925038538059999804e-01	8.095210105939999456e-01	9.059975889189999521e-01	6.144412296610000102e-01	4.960087374380000025e-01	1.661440677970000124e+01	3.114327574019999822e+00	5.850736099150000147e-01	1.650684710569999991e+00	7.297017342440000220e+01	7.124803590720000246e-01	-1.586808428160000062e-01	9.144341170040000133e-01	6.404940085660000282e-01	4.938304725280000085e+00	8.925501059929999426e-02	1.871934650300000058e+00	1.124730231010000053e-01	2.079482512639999892e-01	6.012591392649999644e-01	1.947968395910000083e+01	2.819170573610000119e+00	1.173979686939999922e+01
1.500000000000000000e+01	9.347962710580000056e-01	5.762161010180000265e-01	2.380000000000000000e+02	7.933866000000000000e+06	6.788903061220000090e+00	9.989770366029999238e+00	8.601762030069999397e+07	2.840000000000000000e+02	2.406479392329999882e+02	2.591999999999999886e+02	2.200000000000000000e+02	1.160838720369999910e+00	6.400000000000000000e+01	1.641833875009999986e+02	2.250000000000000000e+02	3.843496956650000129e+00	2.403065693430000067e+02	2.079363723350000193e+00	4.158727446690000384e+00	1.943333002039999924e+00	5.922029384500000493e-01	6.505604155280000356e-01	9.834777924290000195e-01	4.422926012649999739e-01	2.884431383270000260e-01	8.729224428699999816e-01	2.411580781850000132e-01	2.176945500709999981e-01	9.481957353750000150e-01	8.709096500820000530e-01	4.625268870040000202e-01	4.451066156369999582e+00	1.632357091810000105e+00	5.334141743660000268e-01	2.712860586410000274e-01	3.235680791550000102e+00	5.540521388579999762e-01	-1.889313599000000121e-01	2.632244395839999918e-01	8.725908966650000043e-01	7.967010962360000503e-01	1.818240929259999916e-01	6.426133331550000216e-01	3.250931692869999945e-01	3.490037097370000119e-01	6.972841404719999581e+00	1.620999947390000173e+01	1.613485872880000116e+01	3.325151838570000074e+00
1.020000000000000000e+02	5.329880937650000039e-01	1.165721487080000063e-01	2.190000000000000000e+02	3.819694000000000000e+06	3.862413223139999729e+01	5.313253518169999978e+01	5.963395422730000317e+07	3.970000000000000000e+02	2.352825621629999944e+02	3.091999999999999886e+02	1.200000000000000000e+02	3.266073060120000093e+00	2.770000000000000000e+02	4.268781768539999575e+03	1.495999999999999943e+02	2.690840072829999929e+00	2.260289855069999874e+02	5.604315476190000034e+00	1.120863095240000007e+01	5.679052003299999818e+00	3.421713942459999913e+01	4.300595238100000245e-02	9.459617955100000364e-01	2.247998157600000074e-02	9.263988095240000220e+00	2.494854616290000049e+00	3.430626988059999882e-01	2.862474135489999849e+00	8.458173383910000398e-01	3.133326436559999983e-01	3.494342288660000073e-01	3.394732142859999868e+01	3.848135801849999815e+00	6.341414222569999870e-01	7.169031586590000060e+00	9.187222474569999804e+02	9.084276960610000451e-01	-2.782403474039999991e-01	2.403273809519999915e+00	3.993514223869999991e-01	1.941213825110000002e+01	6.903446553320000123e-02	6.971639637300000025e+00	7.582806875399999980e-02	1.135740642810000034e-01	1.009835768379999943e-01	7.097612674729999682e+00	1.327336118749999905e+00	3.707551558429999972e+01
2.100000000000000000e+01	9.700443117550000549e-01	3.199445983379999858e-01	2.180000000000000000e+02	3.752288000000000000e+06	8.916666666670000296e+00	1.664681440440000060e+01	5.380156608320000023e+07	3.060000000000000000e+02	2.221985835380000083e+02	2.460000000000000000e+02	1.650000000000000000e+02	2.015819902320000079e+00	1.410000000000000000e+02	5.777257617730000447e+02	1.970000000000000000e+02	5.340063137009999572e+00	2.208947368419999862e+02	3.390885564840000033e+00	6.781771129690000066e+00	3.543738581539999988e+00	4.747023880539999574e+00	2.765315650490000055e-01	9.768699453789999598e-01	1.323111591170000045e-01	1.281300608390000040e+00	1.471415442999999934e+00	4.991702619400000263e-01	6.903027560519999772e-01	9.111622716899999697e-01	6.677354814749999479e-01	4.089685637070000213e-01	1.194378182400000021e+01	2.623850296550000127e+00	6.211293477899999527e-01	1.086148252539999914e+00	4.650582717000000343e+01	7.091954418689999651e-01	-1.954593129789999884e-01	7.615642462180000072e-01	6.829157912779999506e-01	3.063292401780000063e+00	1.066781949980000060e-01	1.435135266559999900e+00	1.391504366549999872e-01	2.607024061520000213e-01	8.652625750550000383e-01	1.290278213420000064e+01	3.243651377700000005e+00	9.920591765190000189e+00
6.300000000000000000e+01	2.637974305249999873e-01	1.532846715329999887e-01	2.830000000000000000e+02	1.174926200000000000e+07	2.697884297519999919e+01	3.843880867389999878e+01	1.273836350960000008e+08	4.120000000000000000e+02	2.928498531609999986e+02	3.583999999999999773e+02	1.670000000000000000e+02	2.941499112899999879e+00	2.450000000000000000e+02	2.286438808670000071e+03	2.350000000000000000e+02	2.882544570749999924e+00	2.889197080289999917e+02	6.077501366869999977e+00	1.215500273369999995e+01	5.210741774139999727e+00	1.313667696289999931e+01	9.892700929469999682e-02	9.753072006809999639e-01	3.734863571859999704e-02	3.324084199020000074e+00	2.044668613769999865e+00	4.624025376850000035e-01	1.500981963999999946e+00	9.009050259709999731e-01	5.107159669140000080e-01	5.553585365850000066e-01	3.900461317660000304e+01	3.660356598099999914e+00	6.312450449850000034e-01	3.729788902450000165e+00	3.742621675199999913e+02	8.361755075869999887e-01	-2.177926707670000128e-01	1.323469108799999905e+00	5.572696991590000426e-01	1.159507141079999926e+01	4.138659565549999975e-02	4.031605829620000137e+00	4.747442351029999841e-02	1.436234065720000119e-01	4.596527621029999899e-01	1.518508882020000073e+01	2.162492936010000033e+00	3.508582399499999838e+01
6.000000000000000000e+01	8.743785987059999876e-01	1.870637753740000131e-01	1.600000000000000000e+02	4.467394000000000000e+06	2.562090733100000151e+01	3.671873834510000023e+01	6.130023646169999987e+07	2.960000000000000000e+02	1.805788341100000025e+02	2.490000000000000000e+02	1.050000000000000000e+02	2.659435204659999830e+00	1.910000000000000000e+02	2.042446267779999971e+03	1.305999999999999943e+02	2.932345747039999839e+00	1.748321167880000075e+02	3.487390650630000088e+00	6.974781301260000177e+00	4.604051867469999948e+00	3.102055865479999852e+01	1.464256424279999913e-01	9.751575332809999663e-01	6.075163941850000165e-02	1.721022416620000106e+00	1.748789260319999928e+00	4.439757703819999790e-01	7.924068755430000444e-01	9.025287042099999768e-01	6.008956999969999879e-01	7.127887705019999576e-01	1.430433296880000071e+01	3.431990273329999841e+00	7.391400013729999552e-01	3.002548487439999914e+00	3.368177913760000024e+02	8.287233747690000429e-01	-2.310199816980000043e-01	9.500410060139999890e-01	6.347503189359999798e-01	1.028917153319999933e+01	1.137433139819999939e-01	3.288114428050000093e+00	1.673271174050000032e-01	1.657096126170000128e-01	7.114346206210000467e-01	1.541235715230000025e+01	2.931369087789999828e+00	1.407564630969999975e+01
nan	nan	nan	nan	nan	nan	nan	nan	nan	nan	nan	nan	nan	nan	nan	nan	nan	nan	nan	nan	nan	nan	nan	nan	nan	nan	nan	nan	nan	nan	nan	nan	nan	nan	nan	nan	nan	nan	nan	nan	nan	nan	nan	nan	nan	nan	nan	nan	nan	nan
5.700000000000000000e+01	8.069931158359999745e-01	1.953753529760000052e-01	2.870000000000000000e+02	1.286198000000000000e+07	2.636023903710000127e+01	3.762576589060000032e+01	1.394473907120000124e+08	4.240000000000000000e+02	3.064034361650000164e+02	3.753999999999999773e+02	2.210000000000000000e+02	2.675468749459999795e+00	2.030000000000000000e+02	2.140404070539999793e+03	2.551999999999999886e+02	2.782010642449999960e+00	3.028905109489999745e+02	4.654097184250000296e+00	9.308194368509999705e+00	4.658583293549999560e+00	3.249941627190000304e+01	1.819300164019999888e-01	9.687417736540000490e-01	6.835749791640000073e-02	2.990944505189999880e+00	1.974960058650000017e+00	4.422138311770000274e-01	1.612555039939999935e+00	8.998670189159999611e-01	5.846695248069999629e-01	5.654910473669999549e-01	2.360801667579999830e+01	3.337750061539999979e+00	6.991773491689999842e-01	3.442327248199999801e+00	3.388247864859999936e+02	8.320247767359999491e-01	-2.348801392419999912e-01	1.142051667580000096e+00	6.185182021139999931e-01	1.077836448759999932e+01	6.344629578659999325e-02	3.649795318789999854e+00	7.954570607670000126e-02	1.642324337090000086e-01	8.962832893640000353e-01	1.553463095410000072e+01	3.087246239630000222e+00	2.028677015659999938e+01
3.100000000000000000e+01	-2.821116766249999741e-01	2.631800042010000173e-01	4.970000000000000000e+02	1.702846200000000000e+07	1.412244897959999967e+01	2.005293005669999928e+01	2.658523231100000143e+08	5.540000000000000000e+02	4.967789290499999879e+02	5.286000000000000227e+02	4.220000000000000000e+02	2.131952250519999925e+00	1.320000000000000000e+02	6.582764125180000292e+02	4.650000000000000000e+02	3.340609482490000115e+00	4.961159420289999957e+02	4.340773809519999915e+00	8.681547619050000719e+00	3.908884971530000030e+00	-1.754837313399999932e+00	1.526785714289999873e-01	9.744109815039999622e-01	8.525705073700000358e-02	1.362500000000000044e+00	1.582019279540000101e+00	5.010995370370000535e-01	6.360792233559999787e-01	9.008316798940000369e-01	6.276785714289999651e-01	4.249359562480000130e-01	1.934285714290000158e+01	2.809006572029999926e+00	5.551299364839999972e-01	1.181262577949999892e+00	3.709000213200000218e+01	6.804854418089999468e-01	-1.522843934729999904e-01	8.476190476189999767e-01	6.509920634920000060e-01	3.362550311790000190e+00	6.833630833010000127e-02	1.325195365249999924e+00	8.407832861679999381e-02	2.515325081579999900e-01	5.767053832499999810e-01	1.202874331549999987e+01	2.682319518719999962e+00	1.458599629879999959e+01
1.162500000000000000e+02	-1.723115417490000134e-01	1.000692520780000067e-01	3.785000000000000000e+02	1.042760600000000000e+07	4.774000000000000199e+01	6.705401662049999345e+01	1.495145184210000038e+08	5.590000000000000000e+02	3.704123946430000274e+02	4.660000000000000000e+02	1.780000000000000000e+02	3.581545436669999916e+00	3.810000000000000000e+02	6.713286011080000208e+03	2.485000000000000000e+02	2.466633833029999945e+00	3.612368421049999938e+02	8.027938569619999853e+00	1.605587713919999970e+01	6.109670353010000277e+00	-5.604674438339999654e+01	5.824615923319999972e-02	9.528608002920000430e-01	1.868765998450000118e-02	1.378403254989999915e+01	2.915324022020000072e+00	2.915541959869999977e-01	4.996619259710000094e+00	8.565013345159999680e-01	2.867287010219999877e-01	3.977338760169999987e-01	6.893737325099999680e+01	4.149496557189999990e+00	5.914865982400000499e-01	1.137479105929999967e+01	2.635794904719999977e+03	9.428825716990000272e-01	-3.071505222109999766e-01	2.934416991289999999e+00	3.742153274380000116e-01	3.171513168719999953e+01	4.360527196089999946e-02	1.095058477629999949e+01	4.769476599019999846e-02	9.448035004179999863e-02	1.576845169259999957e-01	6.486275337840000432e+00	1.398487182029999998e+00	7.159564141059999542e+01
5.300000000000000000e+01	-7.264288318960000490e-01	2.277691938839999930e-01	5.580000000000000000e+02	4.092252100000000000e+07	2.104082147969999994e+01	2.969737332840000121e+01	4.436754821079999804e+08	6.020000000000000000e+02	5.465386837610000157e+02	5.813999999999999773e+02	4.520000000000000000e+02	2.426844651750000192e+00	1.500000000000000000e+02	1.297512280890000056e+03	4.906000000000000227e+02	2.710578043579999985e+00	5.453503649640000503e+02	4.455935620560000032e+00	8.911871241120000064e+00	4.218174014059999699e+00	-9.733778300959999186e+00	2.477788408970000023e-01	9.739727193989999865e-01	9.295587513349999609e-02	1.426701749590000068e+00	1.659142758200000012e+00	4.386910538550000127e-01	7.574792397239999975e-01	9.065191278559999732e-01	6.536568489320000452e-01	6.291441116729999949e-01	2.107128212139999945e+01	3.177809360259999938e+00	6.762363293630000438e-01	1.928898661330000097e+00	1.101348017050000010e+02	8.024348540019999865e-01	-2.231033543819999909e-01	8.104496992890000140e-01	6.777194960819999947e-01	6.288892895720000098e+00	1.178978114080000000e-01	2.404089267829999876e+00	1.425931934809999968e-01	1.830041222759999919e-01	1.410429819850000044e+00	1.568971107019999955e+01	4.010000497970000133e+00	1.317824418870000081e+01
1.600000000000000000e+01	6.423035062969999487e-01	4.650753902709999776e-01	1.200000000000000000e+02	2.077312000000000000e+06	6.799999999999999822e+00	1.018615802649999935e+01	2.850425030900000036e+07	1.600000000000000000e+02	1.231375706839999964e+02	1.394000000000000057e+02	9.300000000000000000e+01	1.323422774810000035e+00	6.700000000000000000e+01	1.682331504080000002e+02	1.090000000000000000e+02	3.356447901030000125e+00	1.224525547450000005e+02	2.387301804259999827e+00	4.774603608529999654e+00	2.420747201819999805e+00	7.460180052239999693e-01	4.250615090209999836e-01	9.752693532309999469e-01	2.551463220440000068e-01	4.255057408419999909e-01	1.004098796170000085e+00	3.937260798250000193e-01	2.541691035859999781e-01	9.188536540909999495e-01	7.974166211040000229e-01	4.321493902890000127e-01	5.862117277200000309e+00	1.979903773650000032e+00	4.921628577989999864e-01	3.756253963649999750e-01	3.806521077679999809e+00	5.380224686700000314e-01	-1.451117783929999905e-01	4.085565883000000231e-01	7.985465646070000201e-01	1.076995844620000087e+00	1.299694201190000065e-01	4.998983837239999728e-01	2.196690859609999880e-01	3.920949380629999981e-01	2.904210444939999913e+00	2.524217451120000177e+01	7.728565888070000334e+00	3.999293432350000010e+00
6.100000000000000000e+01	-1.361689374020000065e-01	1.718258831049999935e-01	3.540000000000000000e+02	1.720557000000000000e+07	2.410419998320000090e+01	3.349001012309999936e+01	2.914688687030000091e+08	4.430000000000000000e+02	3.543841167290000271e+02	4.063999999999999773e+02	2.640000000000000000e+02	2.714568869679999885e+00	1.790000000000000000e+02	1.694379348930000106e+03	2.940000000000000000e+02	2.357897152340000080e+00	3.519854014599999914e+02	4.613808775289999886e+00	9.227617550570000660e+00	4.978460066080000246e+00	-2.129784878919999791e+00	1.048728813559999945e-01	9.636746190460000472e-01	4.110003537489999997e-02	2.617516402410000165e+00	1.958375514539999918e+00	4.249282204909999860e-01	1.109372384340000073e+00	8.791295310910000049e-01	5.242213224349999701e-01	5.153061755090000418e-01	2.268818343359999901e+01	3.449743343649999794e+00	5.674855010920000220e-01	2.708833369320000184e+00	1.628122619520000001e+02	7.389502180400000508e-01	-1.533580947540000017e-01	1.214768999449999942e+00	5.737017202999999954e-01	8.217817074879999240e+00	1.014676469280000048e-01	2.944512193950000079e+00	1.159654477629999958e-01	1.631918602720000000e-01	4.170467247360000185e-01	1.665332297149999974e+01	2.243527596699999904e+00	1.720869541200000086e+01
3.400000000000000000e+01	1.070241526230000018e+00	2.706057861369999817e-01	2.450000000000000000e+02	8.905345000000000000e+06	1.456325225149999980e+01	2.471341041080000167e+01	9.655022971870000660e+07	3.810000000000000000e+02	2.549559143230000018e+02	2.960000000000000000e+02	1.720000000000000000e+02	2.320120866809999960e+00	2.090000000000000000e+02	1.133791677769999978e+03	2.195999999999999943e+02	5.083951766200000222e+00	2.527226277370000105e+02	4.584711591029999589e+00	9.169423182070000067e+00	4.314118108509999772e+00	1.526304943759999944e+01	2.457627118640000052e-01	9.762434190209999807e-01	9.419261104810000562e-02	2.652542372880000165e+00	1.978680729549999961e+00	4.229920646159999742e-01	1.360524174490000071e+00	9.080315540910000038e-01	5.741916935799999955e-01	3.216277479799999894e-01	2.164710907599999956e+01	2.913416753859999986e+00	5.951876162560000294e-01	1.953755849540000034e+00	1.390896583729999918e+02	7.012087288599999635e-01	-1.493919198789999958e-01	1.123701476219999940e+00	6.131540621990000384e-01	5.162481025279999969e+00	5.778876815549999907e-02	2.306223944800000147e+00	6.915817901790000111e-02	2.113130613549999981e-01	1.103706937559999934e+00	2.009173443119999902e+01	3.237536812100000105e+00	1.978330533180000117e+01
5.800000000000000000e+01	-9.776402828289999791e-02	1.812644402440000135e-01	3.690000000000000000e+02	9.536154000000000000e+06	2.344770408160000130e+01	3.034782608700000139e+01	1.488806619429999888e+08	4.460000000000000000e+02	3.717595061790000273e+02	4.143999999999999773e+02	2.970000000000000000e+02	2.591190519430000005e+00	1.490000000000000000e+02	1.305130434780000087e+03	3.220000000000000000e+02	2.159524786159999987e+00	3.700000000000000000e+02	4.357738095240000220e+00	8.715476190480000440e+00	4.749239253069999833e+00	-1.933277683300000049e+00	8.601190476190000156e-02	9.496381854430000491e-01	4.448076105439999900e-02	2.795833333330000059e+00	1.912645823449999893e+00	4.142815806879999729e-01	9.657277494329999934e-01	8.544202441079999932e-01	4.864740896359999733e-01	3.597361647080000169e-01	1.979017857139999848e+01	3.214085389090000078e+00	5.126875921060000119e-01	2.196923717399999809e+00	9.019565505110000458e+01	7.150655416269999787e-01	-1.454953298299999920e-01	1.316666666669999985e+00	5.443849206349999914e-01	5.991861536280000067e+00	8.581545023339999523e-02	2.287595948659999934e+00	1.035757329710000063e-01	1.830887573170000004e-01	3.376872958070000208e-01	9.917951741650000486e+00	2.008785755319999922e+00	1.751173318609999896e+01
1.032500000000000000e+02	-1.250092545629999941e-01	1.011080332409999977e-01	3.220000000000000000e+02	7.939272000000000000e+06	4.086555555559999675e+01	5.760803324100000111e+01	1.138359494689999968e+08	4.490000000000000000e+02	3.232090736089999723e+02	4.120000000000000000e+02	1.500000000000000000e+02	3.423473942619999821e+00	2.990000000000000000e+02	4.957063019389999681e+03	2.230000000000000000e+02	2.472786332800000153e+00	3.154473684210000215e+02	6.948642965520000381e+00	1.389728593100000076e+01	6.061919983000000123e+00	-1.120046302589999954e+01	3.495535518890000026e-02	9.407851314830000256e-01	1.698855810620000101e-02	1.006423709899999963e+01	2.777857494280000061e+00	3.037902127689999787e-01	3.680353907050000206e+00	8.406060455270000231e-01	3.191852879939999776e-01	3.817820170849999806e-01	5.138984148170000310e+01	4.038417639200000409e+00	5.763546783059999568e-01	8.135759366460000308e+00	1.198944108099999994e+03	8.924704946789999704e-01	-2.333284703019999906e-01	2.514547861860000122e+00	4.051401151269999890e-01	2.247880036689999983e+01	5.415547555169999971e-02	8.104406070070000467e+00	5.971178052029999656e-02	1.008963060629999992e-01	1.384243687130000122e-01	6.759488132459999576e+00	1.426390773410000090e+00	5.404799905280000161e+01
5.400000000000000000e+01	-2.619669560110000073e-01	1.835473386969999898e-01	5.330000000000000000e+02	3.938433900000000000e+07	2.208837639929999952e+01	3.042250519470000114e+01	4.269987568289999962e+08	6.330000000000000000e+02	5.361687486299999819e+02	5.802000000000000455e+02	4.370000000000000000e+02	2.616350182960000215e+00	1.960000000000000000e+02	1.376876871440000059e+03	4.906000000000000227e+02	2.749027928479999883e+00	5.348832116790000555e+02	5.020127118639999608e+00	1.004025423729999922e+01	4.616747425559999840e+00	-4.083053934189999623e+00	1.154661016950000035e-01	9.787443409060000432e-01	5.411546301899999856e-02	1.862493165659999894e+00	1.762954004280000042e+00	4.990384089670000245e-01	8.622080311249999962e-01	9.080156089809999775e-01	5.870434601899999771e-01	5.641519813580000431e-01	2.642304538000000136e+01	3.301778225450000104e+00	6.248799836159999455e-01	2.150834435859999783e+00	1.123032061170000020e+02	7.836771594989999645e-01	-1.908915557670000096e-01	9.926872607979999596e-01	6.176411290319999692e-01	6.740844577789999903e+00	7.279348172459999822e-02	2.561223760849999920e+00	8.349134602360000490e-02	1.760837024540000129e-01	6.233431613430000517e-01	1.723033384729999895e+01	2.613229064700000048e+00	1.867434104359999836e+01
2.100000000000000000e+01	1.891982236039999876e-01	3.895252810490000273e-01	1.720000000000000000e+02	4.109957000000000000e+06	9.205622422359999391e+00	1.311588257230000032e+01	5.639559348189999908e+07	2.130000000000000000e+02	1.732041746939999882e+02	1.934000000000000057e+02	1.380000000000000000e+02	1.574684929440000047e+00	7.500000000000000000e+01	2.673546805899999868e+02	1.515999999999999943e+02	2.599427245219999794e+00	1.724306569340000124e+02	2.350088846359999817e+00	4.700177692729999634e+00	2.901700778149999937e+00	3.030460498990000251e-01	3.403499179880000169e-01	9.648071109250000443e-01	1.856524009590000135e-01	6.330645161290000544e-01	1.206630347209999954e+00	4.349589560170000202e-01	3.462858131900000136e-01	8.986022156270000449e-01	7.484622744669999772e-01	3.784067428469999883e-01	5.714974029520000443e+00	2.231886707090000144e+00	4.113325124739999894e-01	5.085313780460000155e-01	5.213623305229999616e+00	5.010320794620000129e-01	-1.169168214700000014e-01	5.247402952430000322e-01	7.551542281759999753e-01	1.401060996050000007e+00	1.650560418810000096e-01	7.048571897140000209e-01	2.612470773610000019e-01	3.245399530479999850e-01	1.845896318509999912e+00	2.375173549859999866e+01	5.633985390320000342e+00	4.788082426839999961e+00
nan	nan	nan	nan	nan	nan	nan	nan	nan	nan	nan	nan	nan	nan	nan	nan	nan	nan	nan	nan	nan	nan	nan	nan	nan	nan	nan	nan	nan	nan	nan	nan	nan	nan	nan	nan	nan	nan	nan	nan	nan	nan	nan	nan	nan	nan	nan	nan	nan	nan
1.800000000000000000e+01	3.039316555090000094e+00	5.048217805960000248e-01	2.900000000000000000e+02	1.209844400000000000e+07	7.667031394660000387e+00	1.553369918479999967e+01	1.311692637890000045e+08	4.450000000000000000e+02	2.971696657109999933e+02	3.176000000000000227e+02	2.640000000000000000e+02	1.523703235870000006e+00	1.810000000000000000e+02	6.419485321539999632e+02	2.776000000000000227e+02	1.478727420260000081e+01	2.960875912409999842e+02	2.436970338980000150e+00	4.873940677970000301e+00	2.763683866170000059e+00	1.672880956710000078e+01	5.266197375619999788e-01	9.856418533749999877e-01	3.047595192879999915e-01	1.036802897759999897e+00	1.391423174550000086e+00	3.279446494750000163e-01	7.248616532780000066e-01	9.432199346430000242e-01	7.675899448559999616e-01	5.426530602339999509e-01	6.552590213230000238e+00	2.173412861140000096e+00	6.516579737519999638e-01	1.131921529300000007e+00	1.302477211359999956e+02	6.863556866140000379e-01	-2.102896011819999911e-01	5.532736468019999743e-01	7.799699451949999585e-01	3.490883219440000129e+00	1.447352923059999907e-01	1.874943627319999973e+00	2.362409894699999957e-01	3.044530751080000153e-01	3.062778108899999907e+00	1.971596673250000009e+01	7.702665778510000116e+00	7.530030590650000022e+00
4.200000000000000000e+01	-2.685993244139999736e-01	1.875656374709999963e-01	4.550000000000000000e+02	1.419905800000000000e+07	2.014221938780000087e+01	2.907120352869999991e+01	2.216790074920000136e+08	5.530000000000000000e+02	4.536336068630000113e+02	4.960000000000000000e+02	3.490000000000000000e+02	2.589493922670000003e+00	2.040000000000000000e+02	1.400833018269999911e+03	4.038000000000000114e+02	3.212829079380000064e+00	4.520869565219999799e+02	5.521279761899999805e+00	1.104255952379999961e+01	4.677350259669999843e+00	-8.757099943649999663e-01	8.824404761899999616e-02	9.717190502889999637e-01	4.808903769839999870e-02	3.152678571430000076e+00	1.989422024050000015e+00	5.092703845429999987e-01	1.315173965420000091e+00	8.894443441710000453e-01	4.858866354229999795e-01	2.862607928299999993e-01	3.112232142859999939e+01	3.113808483660000181e+00	5.303857765470000318e-01	2.213501895549999876e+00	1.061958391529999943e+02	7.368239506829999952e-01	-1.587656798460000129e-01	1.348511904760000046e+00	5.332738095240000531e-01	5.701329010770000316e+00	5.000383887059999671e-02	2.537907318109999810e+00	5.626282142390000296e-02	1.846693166170000067e-01	2.540228652850000102e-01	1.047626709070000040e+01	1.747441630590000017e+00	2.949150666150000077e+01
7.975000000000000000e+01	1.161607159379999921e+00	1.298476454290000137e-01	3.340000000000000000e+02	8.743324000000000000e+06	3.144000000000000128e+01	4.778947368419999719e+01	1.253647172000000030e+08	5.660000000000000000e+02	3.391809794819999979e+02	3.970000000000000000e+02	2.240000000000000000e+02	3.207924539359999994e+00	3.420000000000000000e+02	4.067087950139999975e+03	2.610000000000000000e+02	5.182766440850000045e+00	3.331315789469999800e+02	5.802387439630000365e+00	1.160477487930000073e+01	5.488633128970000108e+00	8.910312983539999721e+01	5.805831546080000155e-02	9.775093304519999471e-01	2.710005267569999890e-02	5.497401190529999759e+00	2.373954263459999936e+00	3.980330742920000220e-01	2.364449184850000218e+00	9.024856654399999734e-01	4.316558514700000182e-01	5.569664002159999683e-01	3.713114778020000273e+01	3.786711684650000187e+00	7.650124851209999521e-01	6.209177802620000186e+00	1.821056890159999966e+03	9.018870903569999875e-01	-2.672510627329999777e-01	1.752981791919999921e+00	4.956140150910000042e-01	1.933931001990000098e+01	5.777254936750000208e-02	7.240112423160000255e+00	6.435582697399999663e-02	1.247691918080000018e-01	3.160883815650000206e-01	7.800819129989999823e+00	1.806237087870000035e+00	3.836224721189999798e+01
4.700000000000000000e+01	1.342371918420000032e-01	2.007032873360000136e-01	5.390000000000000000e+02	4.058474900000000000e+07	1.964178099489999951e+01	2.790196600779999869e+01	4.400134116570000052e+08	6.320000000000000000e+02	5.442784616310000274e+02	5.893999999999999773e+02	4.470000000000000000e+02	2.488903894069999900e+00	1.850000000000000000e+02	1.183905588999999964e+03	5.051999999999999886e+02	2.804449586280000073e+00	5.431897810220000338e+02	5.240619874250000088e+00	1.048123974850000018e+01	4.569403118690000376e+00	2.880625598970000034e+00	1.404797703660000119e-01	9.740571153449999464e-01	5.728666578129999742e-02	2.380228266810000104e+00	1.913071430210000035e+00	4.314811628820000022e-01	1.239256580279999964e+00	9.050242634280000198e-01	5.903883053580000206e-01	3.526425234939999931e-01	2.810555631489999939e+01	3.117687182010000058e+00	5.112903302979999731e-01	1.831221207000000017e+00	7.215580302329999540e+01	6.861720229650000169e-01	-1.341207474620000062e-01	1.055118917439999970e+00	6.258522579340000114e-01	4.944656561180000409e+00	4.292613479750000127e-02	2.253502902200000158e+00	5.451107031770000000e-02	1.885749120030000003e-01	6.510628491509999893e-01	1.763457276850000000e+01	2.813418625030000175e+00	2.284586089960000166e+01
3.700000000000000000e+01	-1.736891499179999965e-01	2.618679737869999968e-01	1.390000000000000000e+02	2.769858000000000000e+06	1.495345509640000081e+01	2.100591400709999945e+01	3.800715816990000010e+07	1.930000000000000000e+02	1.421898083750000126e+02	1.728000000000000114e+02	7.100000000000000000e+01	2.123777352629999893e+00	1.220000000000000000e+02	6.710442751350000208e+02	1.075999999999999943e+02	2.680787451750000105e+00	1.398102189779999946e+02	4.120762711860000316e+00	8.241525423729999744e+00	4.032144029890000425e+00	-1.190843760699999976e+00	1.653909240020000060e-01	9.640097488030000550e-01	8.112682501800000390e-02	1.458447238930000056e+00	1.637650390959999980e+00	4.660305039179999942e-01	6.713245211630000098e-01	8.860437983290000430e-01	6.249212041299999632e-01	3.781586705819999783e-01	1.742178102789999983e+01	2.816190851090000002e+00	4.652459084469999784e-01	1.170183263700000031e+00	3.040594894370000034e+01	5.738585673349999583e-01	-1.075462581909999993e-01	8.672088572989999911e-01	6.521909741210000222e-01	3.222285815879999848e+00	7.078516928549999365e-02	1.315813224670000059e+00	9.167793974479999941e-02	2.429594111289999914e-01	7.707462992139999525e-01	2.216249032640000038e+01	3.079867413580000157e+00	1.341191422930000066e+01
5.000000000000000000e+01	3.514464979589999871e-02	1.814161649530000031e-01	3.680000000000000000e+02	1.927648900000000000e+07	2.235570247929999965e+01	3.196973733280000118e+01	3.265510204769999981e+08	4.810000000000000000e+02	3.751057174590000045e+02	4.220000000000000000e+02	2.760000000000000000e+02	2.680331687439999833e+00	2.050000000000000000e+02	1.597079439500000035e+03	3.266000000000000227e+02	3.226590630370000046e+00	3.729708029199999828e+02	4.508474576270000256e+00	9.016949152540000512e+00	4.691339737219999861e+00	9.250718883310000251e+00	1.112288135589999949e-01	9.766940969649999804e-01	5.500838495270000267e-02	2.078253143790000035e+00	1.830807453850000099e+00	4.276657516249999791e-01	1.030878782350000078e+00	9.084519516160000085e-01	5.982822314689999477e-01	5.846455215139999551e-01	2.179500410059999993e+01	3.392795461329999984e+00	6.647216341949999663e-01	2.506614879819999864e+00	2.003532576119999931e+02	8.253421387349999527e-01	-2.263267957410000086e-01	1.003895571349999960e+00	6.332723938400000030e-01	7.948206375489999864e+00	1.004666232360000022e-01	3.010199931899999903e+00	1.231723204689999934e-01	1.676415982289999884e-01	9.667745346230000036e-01	1.546649889140000056e+01	3.345471989350000008e+00	1.719338301690000037e+01
2.500000000000000000e+01	1.102377583170000008e+00	3.593691725720000174e-01	2.560000000000000000e+02	9.413205000000000000e+06	1.062941398869999965e+01	1.391837604560000052e+01	1.020563611110000014e+08	3.390000000000000000e+02	2.621250189269999851e+02	2.840000000000000000e+02	2.310000000000000000e+02	1.635162933389999962e+00	1.080000000000000000e+02	2.910043156269999827e+02	2.430000000000000000e+02	4.929825601940000190e+00	2.615693430659999876e+02	1.989868097320000029e+00	3.979736194640000058e+00	3.041270362430000151e+00	1.106301309030000013e+00	2.497949699289999936e-01	9.755102393040000486e-01	1.455111600139999961e-01	6.594792236190000212e-01	1.190496382659999908e+00	4.970023844240000210e-01	3.305180357329999818e-01	9.075330651670000526e-01	7.254544833239999768e-01	4.477607372769999983e-01	4.226797430290000435e+00	2.363247693469999966e+00	4.961831393619999808e-01	5.968233853979999504e-01	8.881757582240000559e+00	5.689778632990000196e-01	-1.320665541899999906e-01	5.674890650630000088e-01	7.305278385269999841e-01	1.727814317970000069e+00	2.903781211970000165e-01	7.150965795129999858e-01	4.478574321189999763e-01	3.429330506200000128e-01	1.120241679480000085e+00	2.721910776500000040e+01	4.181307396380000263e+00	3.058743479879999949e+00
2.000000000000000000e+01	-8.885833390830000234e-01	4.513757613950000191e-01	4.140000000000000000e+02	1.176100100000000000e+07	8.154049586779999359e+00	1.265868515020000018e+01	1.836154925760000050e+08	4.410000000000000000e+02	4.128550470260000225e+02	4.341999999999999886e+02	3.540000000000000000e+02	1.444008017500000074e+00	8.700000000000000000e+01	2.870615416929999810e+02	3.938000000000000114e+02	4.731011595370000045e+00	4.125072463770000013e+02	3.038839285709999949e+00	6.077678571429999899e+00	2.498681755399999815e+00	-8.776100659009999916e-01	4.648809523810000233e-01	9.739145658260000005e-01	2.654999291380000237e-01	4.514880952379999868e-01	1.035271696279999931e+00	4.012648809520000248e-01	2.638899518139999900e-01	9.159523809520000448e-01	7.903273809519999471e-01	4.368208019440000256e-01	9.412202380949999281e+00	2.020514920030000106e+00	5.090653376510000383e-01	4.029651183390000058e-01	5.710169501830000272e+00	5.557563652370000051e-01	-1.514709263100000036e-01	4.247023809520000248e-01	7.921130952379999979e-01	1.160372378119999937e+00	1.165884989579999975e-01	6.853099902339999661e-01	1.723647687190000000e-01	3.365776789750000164e-01	2.212728514270000169e+00	1.170256132759999979e+01	6.417027417029999903e+00	5.329028127870000020e+00
3.050000000000000000e+01	7.734259727160000021e-03	2.773545706369999753e-01	2.690000000000000000e+02	5.495214000000000000e+06	1.243999999999999950e+01	1.871468144039999970e+01	7.879222468060000241e+07	3.270000000000000000e+02	2.688967224950000059e+02	2.945000000000000000e+02	2.120000000000000000e+02	2.060918707519999948e+00	1.150000000000000000e+02	5.660540166199999703e+02	2.345000000000000000e+02	3.033641359439999796e+00	2.678421052630000077e+02	3.245128827999999910e+00	6.490257655999999820e+00	3.810209614330000161e+00	2.205240092909999949e-01	1.558373820049999969e-01	9.669662456919999594e-01	9.247297337740000012e-02	1.307345238619999961e+00	1.528800284579999946e+00	5.070276772699999768e-01	5.536338396159999897e-01	8.863502406619999663e-01	6.203392859749999877e-01	3.464474365299999858e-01	1.088231131729999923e+01	2.674949271940000095e+00	4.697183158509999901e-01	1.004679204159999895e+00	2.279233301240000031e+01	6.277703718830000001e-01	-1.278763998280000036e-01	8.506587298109999917e-01	6.448588557700000168e-01	2.711371578010000061e+00	1.340890063830000034e-01	1.181770954489999914e+00	1.632458159179999979e-01	2.586892601290000093e-01	6.885699118520000050e-01	1.376351097180000060e+01	2.750376175550000024e+00	9.013799568970000564e+00
3.900000000000000000e+01	-5.055179568319999595e-01	2.132772124250000012e-01	4.940000000000000000e+02	3.308373900000000000e+07	1.868933591449999909e+01	2.887154350260000157e+01	3.586886509449999928e+08	5.690000000000000000e+02	4.914134165699999812e+02	5.356000000000000227e+02	3.750000000000000000e+02	2.504270724159999961e+00	1.940000000000000000e+02	1.422911076780000030e+03	4.316000000000000227e+02	3.133629957240000152e+00	4.899635036500000069e+02	5.173557955169999723e+00	1.034711591029999944e+01	4.548607294359999997e+00	-7.034936565709999812e+00	1.592400218699999981e-01	9.665150717830000016e-01	6.772641716989999394e-02	2.505672498630000078e+00	1.913188408019999898e+00	4.599945610080000136e-01	1.236607383069999955e+00	8.914855571499999964e-01	5.758796768770000352e-01	3.883611577589999864e-01	2.754466238379999865e+01	3.150687193810000064e+00	5.554757470379999562e-01	2.031715892719999861e+00	1.119097767119999958e+02	7.032526574949999887e-01	-1.437776471520000043e-01	1.097662657189999891e+00	6.110769123120000090e-01	5.621191072260000254e+00	5.983180996569999882e-02	2.569488888069999977e+00	6.988450144360000560e-02	1.846501887049999957e-01	6.946312405610000074e-01	1.790298934149999965e+01	2.715466492890000083e+00	2.151909166340000112e+01
3.000000000000000000e+01	-3.156764816290000275e-01	3.091800309020000248e-01	2.050000000000000000e+02	5.699643000000000000e+06	1.250029458799999915e+01	1.911556289629999839e+01	7.820878652019999921e+07	2.710000000000000000e+02	2.039687073469999916e+02	2.304000000000000057e+02	1.290000000000000000e+02	1.973645045919999896e+00	1.420000000000000000e+02	6.073296392989999504e+02	1.671999999999999886e+02	3.426822055550000190e+00	2.024744525549999992e+02	3.563935210499999950e+00	7.127870420999999901e+00	3.434848668389999915e+00	-2.834859715519999934e+00	2.599781301260000177e-01	9.815005615240000036e-01	1.373207584299999950e-01	7.100191361400000067e-01	1.274057305039999921e+00	4.378512089180000011e-01	3.841703314500000133e-01	9.227044768150000076e-01	7.352856752319999467e-01	5.944573597769999829e-01	1.322433706940000064e+01	2.676942203789999919e+00	6.949438404509999945e-01	8.775521213379999796e-01	2.900522057139999887e+01	7.186419673510000550e-01	-2.012528313239999866e-01	5.595270639689999825e-01	7.442591580099999771e-01	2.800189349210000067e+00	8.491670802629999737e-02	1.193026693810000038e+00	1.342132963140000024e-01	2.660272377719999914e-01	1.478309993939999956e+00	2.002473705110000068e+01	4.946875231319999955e+00	8.946299091089999322e+00
nan	nan	nan	nan	nan	nan	nan	nan	nan	nan	nan	nan	nan	nan	nan	nan	nan	nan	nan	nan	nan	nan	nan	nan	nan	nan	nan	nan	nan	nan	nan	nan	nan	nan	nan	nan	nan	nan	nan	nan	nan	nan	nan	nan	nan	nan	nan	nan	nan	nan
1.500000000000000000e+01	-1.218769055509999921e+00	4.965454194939999955e-01	2.530000000000000000e+02	2.554015400000000000e+07	6.659579332419999886e+00	1.029732402159999971e+01	8.062015724179999530e+07	2.810000000000000000e+02	2.523710702660000038e+02	2.670000000000000000e+02	1.980000000000000000e+02	1.256372242489999902e+00	8.300000000000000000e+01	2.022385059789999957e+02	2.360000000000000000e+02	5.236777923380000033e+00	2.519700748129999965e+02	3.594247819250000031e+00	7.188495638500000062e+00	1.926670847140000031e+00	-1.992164255320000077e+00	5.733948233950000306e-01	9.934558184559999505e-01	3.886653053129999758e-01	1.701487201490000101e-01	6.481073363149999489e-01	1.701487201490000101e-01	1.393218947740000047e-01	9.716418799749999557e-01	9.149256399259999561e-01	7.804034926959999563e-01	1.322037037039999952e+01	1.756522126989999988e+00	8.010209615569999775e-01	3.868105832079999917e-01	8.088402540220000603e+00	8.139403622419999484e-01	-4.485108624249999898e-01	1.701487201490000101e-01	9.149256399259999561e-01	1.377093612679999968e+00	4.943020499470000134e-02	6.069483226620000504e-01	1.177886533930000007e-01	3.754454147199999814e-01	1.560005055489999926e+01	3.393374546310000284e+01	3.838951207040000213e+01	3.320001234479999841e+00
3.500000000000000000e+01	5.854067103250000237e-01	3.177654367819999770e-01	2.510000000000000000e+02	2.668550300000000000e+07	1.473971193420000070e+01	1.963267641370000050e+01	8.885026860279999673e+07	3.340000000000000000e+02	2.579678061839999827e+02	2.900000000000000000e+02	2.090000000000000000e+02	1.896658101759999937e+00	1.250000000000000000e+02	5.445256061840000257e+02	2.310000000000000000e+02	2.662558509350000158e+00	2.569102244389999896e+02	2.775403975400000167e+00	5.550807950810000335e+00	3.161681038999999860e+00	3.038649149689999884e+00	3.568354068349999797e-01	9.870807100539999990e-01	1.764219951700000122e-01	4.903903903899999861e-01	1.097661724910000025e+00	3.431896181899999898e-01	3.106757172890000085e-01	9.426901391190000146e-01	8.024195624200000099e-01	7.394630876100000139e-01	8.401118976119999360e+00	2.636462573669999809e+00	7.627943363600000470e-01	9.433872290300000518e-01	2.609473277420000059e+01	8.248859000749999559e-01	-3.263184076519999866e-01	4.110324610319999739e-01	8.075411721249999841e-01	3.283158525730000221e+00	8.666343487189999417e-02	1.151307834790000095e+00	1.805435053349999930e-01	2.587440552210000244e-01	4.041345993610000242e+00	4.288142385940000167e+01	1.029212476610000060e+01	6.016583329280000392e+00
1.300000000000000000e+01	-2.317359566649999925e-01	4.433890798899999819e-01	2.280000000000000000e+02	2.029423300000000000e+07	6.289824218749999751e+00	9.764440041700000350e+00	5.732253329399999976e+07	2.620000000000000000e+02	2.272427550440000061e+02	2.420000000000000000e+02	1.910000000000000000e+02	1.387229340760000040e+00	7.100000000000000000e+01	1.703234595239999862e+02	2.100000000000000000e+02	3.574212171620000156e+00	2.268676844780000010e+02	2.615421084069999846e+00	5.230842168129999692e+00	2.270329912939999861e+00	-5.366442085870000156e-01	4.512804240700000191e-01	9.856148494940000226e-01	2.913678619289999938e-01	2.449529640139999909e-01	7.970029943730000399e-01	2.424191802300000032e-01	1.835978027240000032e-01	9.513247225130000428e-01	8.783343288039999752e-01	6.880491169219999925e-01	7.111060922800000128e+00	2.021419975350000175e+00	7.261064776760000061e-01	3.931035939029999815e-01	5.415597468029999639e+00	7.681741190669999497e-01	-3.351677040270000241e-01	2.436016126620000055e-01	8.784244188940000253e-01	1.327461411600000085e+00	7.399743758429999652e-02	5.489924258989999917e-01	2.073353808379999885e-01	3.757065777070000001e-01	7.186804829329999755e+00	4.365716310589999694e+01	1.982525277339999903e+01	2.712161300550000043e+00
5.200000000000000000e+01	5.233286440579999477e-01	1.706892370070000053e-01	3.770000000000000000e+02	5.740108100000000000e+07	2.229570618420000017e+01	3.396434101780000248e+01	1.621335172770000100e+08	5.970000000000000000e+02	3.783448696610000184e+02	4.260000000000000000e+02	2.660000000000000000e+02	2.872184556640000164e+00	3.310000000000000000e+02	2.040629846829999906e+03	3.170000000000000000e+02	4.646071628209999638e+00	3.756384039899999721e+02	5.547198984699999613e+00	1.109439796939999923e+01	4.781254511540000252e+00	1.128442268220000066e+01	1.783748033750000017e-01	9.928220394519999825e-01	6.361730599470000191e-02	1.485889460889999958e+00	1.624092352749999968e+00	4.349890577730000096e-01	8.662736622240000406e-01	9.510255488979999505e-01	6.743296371289999591e-01	7.673703810080000354e-01	3.321161876160000048e+01	3.682661973870000161e+00	7.903727050900000162e-01	3.182999501369999873e+00	4.719013670319999960e+02	9.012701736060000357e-01	-3.087536122969999908e-01	7.746210496209999796e-01	6.943616192720000191e-01	1.124610854460000020e+01	4.408939365399999755e-02	4.279921694699999613e+00	6.166911369159999712e-02	1.447144703740000093e-01	1.892329626980000068e+00	3.385213615109999807e+01	4.917976310700000298e+00	2.575939805659999848e+01
1.020000000000000000e+02	1.165623994429999977e+00	1.251367512990000097e-01	3.080000000000000000e+02	6.216303300000000000e+07	4.522723262430000091e+01	6.776110577389999889e+01	2.650243265149999857e+08	6.650000000000000000e+02	3.508491340329999844e+02	4.766000000000000227e+02	1.760000000000000000e+02	3.470671167739999952e+00	4.890000000000000000e+02	7.262046999309999592e+03	2.600000000000000000e+02	3.878421165419999816e+00	3.403425742570000239e+02	7.161591312059999659e+00	1.432318262409999932e+01	6.045358113329999838e+00	2.862575735039999927e+02	1.198249113479999961e-01	9.874736389110000401e-01	3.405831543389999799e-02	5.315447695039999587e+00	2.321646528950000121e+00	3.902531106480000012e-01	2.633265586489999865e+00	9.323704545290000256e-01	5.066212069059999878e-01	7.696459393679999650e-01	6.013923980500000255e+01	4.333155302609999815e+00	7.940866060779999680e-01	1.150730800510000051e+01	6.091582099180000114e+03	8.988926721959999977e-01	-2.645885634530000252e-01	1.570390070920000047e+00	5.564975001730000370e-01	4.071378432529999714e+01	2.828631942939999894e-02	1.271588373199999999e+01	3.705725017650000203e-02	1.009775828710000045e-01	8.202887367300000232e-01	3.700320088579999833e+01	2.878198867900000124e+00	6.052567650169999780e+01
5.300000000000000000e+01	9.832747665900000156e-01	1.637738571279999944e-01	3.160000000000000000e+02	4.357063500000000000e+07	2.384891450980000016e+01	3.850334264090000147e+01	1.607422395539999902e+08	5.340000000000000000e+02	3.296285032040000260e+02	3.960000000000000000e+02	2.180000000000000000e+02	2.957242007790000127e+00	3.160000000000000000e+02	2.666545817499999885e+03	2.720000000000000000e+02	4.472152718190000265e+00	3.255586034909999853e+02	5.541355641360000028e+00	1.108271128270000006e+01	5.016736014990000214e+00	4.646196215289999998e+01	1.281996281999999987e-01	9.913633259309999612e-01	5.301867854759999971e-02	1.761904761899999894e+00	1.743534301850000023e+00	4.534685677740000198e-01	9.222530214430000317e-01	9.432518309999999850e-01	6.302272196549999483e-01	7.831506062849999950e-01	3.390184112680000084e+01	3.820717622830000160e+00	7.952275530469999909e-01	4.075828093500000193e+00	8.584445496319999620e+02	8.985151687289999467e-01	-2.938418701259999932e-01	9.012941512940000344e-01	6.566381858049999964e-01	1.454140761210000043e+01	3.985828207139999885e-02	5.233249197450000167e+00	5.384361858290000191e-02	1.381097547460000130e-01	1.384540685920000014e+00	3.513035772180000293e+01	3.939609836439999846e+00	3.192471700180000127e+01
1.500000000000000000e+01	-1.214373758500000067e+00	3.907127443239999942e-01	2.520000000000000000e+02	2.511473900000000000e+07	6.630620332270000361e+00	1.293251907640000020e+01	7.927729046850000322e+07	3.000000000000000000e+02	2.502604080160000137e+02	2.680000000000000000e+02	1.690000000000000000e+02	1.675758369580000018e+00	1.310000000000000000e+02	3.930872196070000086e+02	2.300000000000000000e+02	6.627282315579999583e+00	2.494738154609999867e+02	4.500625625629999682e+00	9.001251251250000252e+00	2.694759429999999956e+00	-4.182462278510000075e+00	3.974796224800000166e-01	9.924633069730000035e-01	2.474385579939999968e-01	3.847347347349999724e-01	9.732567507860000466e-01	2.538896038899999819e-01	2.749046573689999939e-01	9.616003900730000220e-01	8.495030745029999997e-01	7.425737045479999798e-01	2.080857643359999898e+01	2.323529441329999834e+00	8.363820511539999947e-01	7.452945502090000396e-01	3.714927967170000045e+01	8.451377786070000120e-01	-3.980780714350000138e-01	3.149506649509999923e-01	8.541553458220000339e-01	2.596443466100000208e+00	4.685011860970000191e-02	1.160855541110000111e+00	8.171472221009999648e-02	3.078027751819999991e-01	8.386206219070000856e+00	4.043836442239999940e+01	2.065358929010000111e+01	7.477724197649999738e+00
7.100000000000000000e+01	1.415176855439999937e+00	2.225794615710000035e-01	3.310000000000000000e+02	5.206502400000000000e+07	3.166597762059999965e+01	4.921752974169999817e+01	1.733522267579999864e+08	5.600000000000000000e+02	3.603303554899999881e+02	4.600000000000000000e+02	2.740000000000000000e+02	2.749753070330000160e+00	2.860000000000000000e+02	3.959879851489999965e+03	3.030000000000000000e+02	4.093296597460000186e+00	3.547930174559999728e+02	4.765685328190000014e+00	9.531370656369999139e+00	4.604672127019999728e+00	1.548909066409999866e+02	3.086586586589999959e-01	9.888583244899999958e-01	1.156161799579999983e-01	2.009141284140000039e+00	1.801406309190000110e+00	3.469013653679999809e-01	1.205345106350000028e+00	9.425662062959999643e-01	6.654737064060000096e-01	8.412750015300000106e-01	2.803544258539999845e+01	3.544905326949999935e+00	8.524466651959999863e-01	6.327846557650000037e+00	2.142966140040000028e+03	9.048961448619999848e-01	-3.268001496310000142e-01	8.725260975259999663e-01	6.947591937179999899e-01	2.330224494650000011e+01	4.485133287359999860e-02	7.372147603480000200e+00	6.718609808070000189e-02	1.338461340459999871e-01	3.433044175350000060e+00	2.978895855680000082e+01	6.842856845930000098e+00	3.043646423199999873e+01
2.800000000000000000e+01	-1.091812982049999992e+00	2.582276350120000230e-01	3.800000000000000000e+02	5.539809500000000000e+07	1.368733686070000033e+01	2.356477542749999898e+01	1.564759380200000107e+08	4.380000000000000000e+02	3.754491627259999973e+02	4.090000000000000000e+02	2.640000000000000000e+02	2.335550498949999998e+00	1.740000000000000000e+02	1.065136621150000110e+03	3.251999999999999886e+02	4.481623608289999616e+00	3.740279898219999950e+02	5.430612587729999774e+00	1.086122517549999955e+01	3.704422390469999993e+00	-1.827349862080000165e+01	2.962595191879999756e-01	9.919781755090000264e-01	1.319888663019999908e-01	5.321076601459999722e-01	1.130396098220000090e+00	3.796628724719999792e-01	3.239736241130000138e-01	9.516046759970000490e-01	7.866902432169999848e-01	8.571324225230000371e-01	3.107651933700000058e+01	3.166494901180000099e+00	8.831824361050000238e-01	1.850983545370000094e+00	1.966110830860000078e+02	9.166565078949999723e-01	-4.069349751390000103e-01	4.440383753919999732e-01	7.912432805729999741e-01	6.871826521320000047e+00	4.271925333880000064e-02	2.331544289009999993e+00	6.858872688639999771e-02	2.049739929349999878e-01	3.396750697229999894e+00	3.604776816470000256e+01	8.743247408800000287e+00	1.524348155250000048e+01
1.360000000000000000e+02	5.634518248350000036e-01	8.486887519359999354e-02	4.980000000000000000e+02	1.099329340000000000e+08	5.571042594699999739e+01	7.597707725700000481e+01	3.105135468450000286e+08	7.780000000000000000e+02	5.235904578780000520e+02	6.500000000000000000e+02	3.170000000000000000e+02	3.794699209150000030e+00	4.610000000000000000e+02	8.487700188430000708e+03	4.120000000000000000e+02	2.648618413239999914e+00	5.154214463839999780e+02	9.127436364939999436e+00	1.825487272990000065e+01	6.666318632990000381e+00	1.860135186489999910e+02	6.210853710849999904e-02	9.854934207569999716e-01	1.487529456589999945e-02	6.074141999140000081e+00	2.452772633209999942e+00	3.783263634240000006e-01	2.332466644550000190e+00	9.184343557949999903e-01	4.060688994259999962e-01	7.705196683589999873e-01	9.349248891749999757e+01	4.635305946819999967e+00	7.848549570199999659e-01	1.321917250669999966e+01	5.743861101720000079e+03	8.988376072129999894e-01	-2.340373304059999993e-01	1.884938509940000007e+00	4.755355397909999948e-01	4.680254802780000034e+01	2.029644603419999971e-02	1.392700371679999982e+01	2.310709107420000005e-02	7.942744548379999936e-02	3.686156294349999807e-01	2.616723044869999981e+01	1.878007674910000091e+00	9.063688254650000431e+01
5.300000000000000000e+01	1.423673821850000021e+00	1.846132732090000061e-01	2.460000000000000000e+02	3.556079200000000000e+07	2.437341607859999826e+01	3.890273502600000199e+01	1.516089948529999852e+08	4.780000000000000000e+02	2.653627892169999996e+02	3.270000000000000000e+02	1.410000000000000000e+02	2.872010566230000173e+00	3.370000000000000000e+02	2.767975124009999945e+03	2.100000000000000000e+02	5.461405291230000181e+00	2.600950495050000200e+02	5.956898271280000046e+00	1.191379654260000009e+01	4.941126202390000444e+00	9.487902877049999972e+01	1.861591312060000003e-01	9.910956050120000027e-01	6.555784923219999671e-02	2.095910904260000152e+00	1.819611774039999963e+00	4.100110261520000243e-01	1.127855935689999978e+00	9.446840428530000056e-01	6.307683651959999915e-01	7.706881434069999814e-01	3.901212322699999646e+01	3.707417787409999832e+00	7.785358421420000008e-01	4.575265732840000155e+00	1.427145426219999990e+03	8.595975012509999846e-01	-2.699536765500000213e-01	9.471298758870000389e-01	6.605596451790000101e-01	1.620515202709999869e+01	2.841386861000000028e-02	5.856058985749999835e+00	4.118819170480000208e-02	1.462345646310000136e-01	1.649565717620000038e+00	4.536882845440000267e+01	4.545791754549999730e+00	3.667412667859999686e+01
2.600000000000000000e+01	1.772205265379999950e-01	3.453150166980000213e-01	1.930000000000000000e+02	1.533005100000000000e+07	1.084933181939999969e+01	1.656871536870000128e+01	5.655613534690000117e+07	2.710000000000000000e+02	1.955237929660000020e+02	2.220000000000000000e+02	1.220000000000000000e+02	1.854669940179999976e+00	1.490000000000000000e+02	4.744470618959999797e+02	1.710000000000000000e+02	3.864696301549999990e+00	1.943067331670000044e+02	4.307169669670000367e+00	8.614339339340000734e+00	3.208912109539999946e+00	9.746532622150000380e-01	3.687973687969999803e-01	9.899386809900000417e-01	1.841241685749999968e-01	5.138674388670000370e-01	1.138944426529999943e+00	3.507400257400000165e-01	3.272114270200000008e-01	9.480751684220000142e-01	7.962880737880000392e-01	6.795205923879999999e-01	1.909519162020000138e+01	2.625131611280000055e+00	6.866808224249999482e-01	8.003845504130000510e-01	2.761420515129999842e+01	7.799934042049999627e-01	-2.667303767209999732e-01	4.251644501640000073e-01	8.018637685299999651e-01	2.687670762779999833e+00	3.951776729340000099e-02	1.122095917280000021e+00	6.947465160330000555e-02	2.690896999060000128e-01	3.515784890469999979e+00	4.564965653819999858e+01	9.431963551180000849e+00	1.045549733330000031e+01
1.400000000000000000e+01	7.896061223039999577e-01	4.857494667319999793e-01	2.490000000000000000e+02	2.543873700000000000e+07	5.679118457300000422e+00	7.855063090399999837e+00	8.030002391429999471e+07	2.820000000000000000e+02	2.518695036780000009e+02	2.670000000000000000e+02	2.340000000000000000e+02	1.096621103930000007e+00	4.800000000000000000e+01	9.376752632139999832e+01	2.420000000000000000e+02	2.923309804480000107e+00	2.516832917710000004e+02	1.491625554130000086e+00	2.983251108250000172e+00	1.717348027829999957e+00	2.433623387080000033e-01	4.483876733880000076e-01	9.843911768909999749e-01	3.647439686780000190e-01	1.560882310879999901e-01	6.168250619009999491e-01	1.560882310879999901e-01	1.302265079419999971e-01	9.609779422280000372e-01	9.219558844559999633e-01	7.140586928840000347e-01	2.420899470899999795e+00	1.561259796739999928e+00	7.186935815389999815e-01	2.738431511709999988e-01	1.525028954930000014e+00	7.572578543800000395e-01	-4.079316216069999723e-01	1.560882310879999901e-01	9.219558844559999633e-01	9.392843735950000550e-01	1.041709376929999958e-01	3.191217903760000252e-01	5.556122789459999600e-01	4.687471213200000153e-01	1.265271784349999962e+01	4.001495264500000104e+01	3.754001732500000088e+01	8.029653909459999461e-01
2.200000000000000000e+01	6.484358514520000005e-01	3.983370750179999753e-01	2.460000000000000000e+02	2.472914000000000000e+07	9.578898147369999450e+00	1.396077138819999952e+01	8.233649301330000162e+07	3.160000000000000000e+02	2.483317907640000044e+02	2.730000000000000000e+02	2.010000000000000000e+02	1.591967679249999934e+00	1.150000000000000000e+02	3.327827314510000178e+02	2.270000000000000000e+02	3.848556591159999929e+00	2.476608478800000057e+02	2.473934648929999813e+00	4.947869297869999627e+00	2.665624960390000187e+00	1.744322529810000022e+00	4.115830115829999802e-01	9.871983484049999813e-01	2.388596429260000098e-01	3.361861861859999911e-01	9.387838595270000530e-01	3.058880308879999843e-01	2.310874876629999963e-01	9.470468768090000156e-01	8.416023166020000223e-01	6.990918313449999699e-01	6.511733161729999608e+00	2.310694453460000020e+00	7.024821437970000249e-01	5.594646691850000408e-01	1.332919975679999958e+01	7.803053414399999665e-01	-3.069575974800000107e-01	3.200271700269999853e-01	8.426795843459999880e-01	1.901672490549999983e+00	9.274136949479999670e-02	7.751387790170000125e-01	2.218011101900000115e-01	3.241417876589999802e-01	5.503182758530000385e+00	4.654376405760000068e+01	1.376566923999999936e+01	3.914613350609999820e+00
3.600000000000000000e+01	1.054589984449999962e+00	2.724977176930000189e-01	2.520000000000000000e+02	2.714231400000000000e+07	1.649464024370000104e+01	2.532485156910000157e+01	7.666543485240000486e+07	3.880000000000000000e+02	2.628010886839999785e+02	3.073999999999999773e+02	1.650000000000000000e+02	2.260680319500000035e+00	2.230000000000000000e+02	1.117301102630000059e+03	2.280000000000000000e+02	4.530322998099999943e+00	2.606666666670000154e+02	4.947735926530000050e+00	9.895471853069999213e+00	3.582776648859999913e+00	1.864664252960000113e+01	3.106726892639999904e-01	9.947398407099999895e-01	1.531333984330000009e-01	5.374085411379999622e-01	1.162904301059999979e+00	3.552903041159999886e-01	3.400198998060000033e-01	9.608751509299999771e-01	7.906058682990000364e-01	8.453194966679999922e-01	2.595401672390000058e+01	3.029274054810000116e+00	8.609061221449999524e-01	1.742590530249999992e+00	1.892460256569999899e+02	9.072372889569999543e-01	-3.988114564799999928e-01	4.385583096910000145e-01	7.968543128759999483e-01	6.432953579860000382e+00	3.251920517660000093e-02	2.548077510949999791e+00	5.268536868780000076e-02	1.918222322149999992e-01	4.608406538079999670e+00	3.264839375420000067e+01	1.017398737569999945e+01	1.934672926680000060e+01
8.000000000000000000e+01	6.678532680109999786e-01	1.227666494609999936e-01	3.820000000000000000e+02	6.295454400000000000e+07	3.369671308979999935e+01	4.948374699160000034e+01	1.778196763799999952e+08	5.880000000000000000e+02	3.962245263880000152e+02	4.800000000000000000e+02	2.570000000000000000e+02	3.285337108349999813e+00	3.310000000000000000e+02	3.939264954820000185e+03	3.220000000000000000e+02	3.191051787590000188e+00	3.912219451369999774e+02	6.186245173749999715e+00	1.237249034749999943e+01	5.766954250350000422e+00	6.355696547099999805e+01	7.408479908479999321e-02	9.852296463699999896e-01	2.806585504730000138e-02	3.086282711279999980e+00	2.073494595700000165e+00	4.311627000439999802e-01	1.479438486050000057e+00	9.238242718510000229e-01	5.399077825620000048e-01	7.571674620320000271e-01	4.307971185470000108e+01	4.145585653200000387e+00	7.808042770169999480e-01	6.352911101500000157e+00	1.474556379520000064e+03	8.883734283340000148e-01	-2.458321713849999923e-01	1.246307021310000041e+00	5.839905509249999627e-01	2.232536169469999976e+01	4.664524005500000209e-02	6.709328435429999793e+00	5.876183607819999988e-02	1.145640977980000030e-01	6.947558868259999798e-01	3.277312023460000034e+01	2.706167155430000193e+00	3.849282232859999908e+01
3.200000000000000000e+01	9.830005746769999719e-01	2.670287226740000186e-01	3.010000000000000000e+02	4.808851100000000000e+07	1.435778060840000059e+01	2.314111949810000013e+01	2.050193599930000007e+08	4.400000000000000000e+02	3.085851167139999802e+02	3.500000000000000000e+02	2.240000000000000000e+02	2.287983965220000027e+00	2.160000000000000000e+02	9.903637917849999894e+02	2.760000000000000000e+02	4.894516701029999695e+00	3.069762376240000208e+02	4.812389184399999742e+00	9.624778368790000371e+00	3.944107059639999857e+00	1.380054119160000070e+01	2.461657801419999958e-01	9.915420202369999991e-01	1.134515749570000065e-01	8.763741134750000494e-01	1.386821217300000075e+00	4.344843134360000247e-01	4.797511944110000037e-01	9.457748922180000406e-01	7.169577757449999700e-01	7.384427646229999587e-01	2.439966755320000047e+01	3.117548115119999963e+00	7.796792055950000355e-01	1.678681338290000102e+00	1.588545411489999992e+02	8.213391326219999788e-01	-2.648576082660000219e-01	6.172650709220000032e-01	7.296636746450000377e-01	5.838351239679999694e+00	3.556942221909999841e-02	2.074404922619999869e+00	5.655228588589999994e-02	2.209103978170000038e-01	2.019964086269999903e+00	5.983273818749999862e+01	5.745919941430000399e+00	1.782928350190000089e+01
3.800000000000000000e+01	1.070073275980000016e+00	2.430892842709999890e-01	3.000000000000000000e+02	3.735309000000000000e+07	1.622417544500000020e+01	2.495307864999999836e+01	1.378042652089999914e+08	4.430000000000000000e+02	3.052046041169999739e+02	3.460000000000000000e+02	2.320000000000000000e+02	2.344817905729999818e+00	2.110000000000000000e+02	1.103435239830000000e+03	2.670000000000000000e+02	4.610389316350000044e+00	3.033915211969999746e+02	3.620967395970000169e+00	7.241934791930000337e+00	3.832424345639999785e+00	1.573286627210000077e+01	1.936722436720000051e-01	9.917414133819999478e-01	1.060388935850000020e-01	6.953167453170000512e-01	1.264414972430000006e+00	4.317421588249999997e-01	4.015273179039999807e-01	9.476819451819999962e-01	7.470523044050000339e-01	7.957771775249999902e-01	1.446560131560000073e+01	3.165972818559999791e+00	8.058084369739999531e-01	1.701827825380000103e+00	1.708744570300000021e+02	8.752035348419999750e-01	-3.252912415820000125e-01	5.368296868299999858e-01	7.541590399919999577e-01	6.111994556199999984e+00	6.366014451630000459e-02	2.350083698680000222e+00	1.107562177819999966e-01	2.092814652630000105e-01	2.251298262090000168e+00	4.277327580539999730e+01	6.251991544050000016e+00	1.228057468459999946e+01
1.300000000000000000e+01	1.614995496809999986e-01	5.455874030630000204e-01	2.420000000000000000e+02	2.398473100000000000e+07	5.932327148179999732e+00	1.032672682379999962e+01	7.571030247599999607e+07	2.950000000000000000e+02	2.445655265119999910e+02	2.630000000000000000e+02	1.510000000000000000e+02	1.270125394039999911e+00	1.440000000000000000e+02	2.288259525750000023e+02	2.320000000000000000e+02	8.100008737630000510e+00	2.440972568580000086e+02	4.246973759470000331e+00	8.493947518949999775e+00	1.968226386600000044e+00	1.491575399710000083e+00	6.529851279849999690e-01	9.932042006369999898e-01	4.475029780959999814e-01	2.671921921920000220e-01	7.784624670109999700e-01	1.770309744269999985e-01	2.220800065559999925e-01	9.709890502750000429e-01	9.007251999900000028e-01	6.549378326010000251e-01	1.828969683969999949e+01	1.706697713959999918e+00	7.366709128259999462e-01	3.864728003910000154e-01	8.333827158860000139e+00	7.624393162189999629e-01	-3.677814597660000184e-01	2.095130845129999919e-01	9.027389889889999575e-01	1.278699009369999917e+00	3.406076407019999891e-02	8.929291936209999836e-01	6.687354164860000172e-02	3.231852043369999872e-01	1.841649479180000171e+01	3.153066610000000125e+01	3.619271445260000064e+01	9.078936752489999762e+00
2.400000000000000000e+01	3.426092917910000146e+00	3.411359382090000114e-01	2.990000000000000000e+02	3.818707500000000000e+07	1.078330008660000061e+01	2.093340215550000138e+01	1.271451346040000021e+08	5.980000000000000000e+02	3.085929575769999929e+02	3.420000000000000000e+02	2.150000000000000000e+02	1.997544205290000097e+00	3.830000000000000000e+02	1.204032027160000098e+03	2.830000000000000000e+02	2.450468778080000121e+01	3.066359102239999856e+02	4.727557915060000227e+00	9.455115830120000453e+00	3.199259246090000008e+00	3.717261524850000143e+01	4.076147576149999896e-01	9.962674149510000188e-01	2.140981836470000066e-01	1.059420134420000048e+00	1.264792672910000082e+00	3.067680203029999886e-01	8.159700497930000296e-01	9.732261745560000232e-01	7.993900933919999563e-01	6.778490097830000005e-01	2.351772129269999922e+01	2.629634449200000113e+00	8.027109945170000094e-01	1.697367283029999951e+00	6.018158672519999755e+02	8.533660216130000142e-01	-3.517403452060000046e-01	4.814207064209999887e-01	8.076702509240000216e-01	5.730048997689999979e+00	3.852693448120000225e-02	3.782233480319999952e+00	5.860795860169999705e-02	2.319400476369999908e-01	8.803082157720000467e+00	3.759191986569999955e+01	1.575164140010000047e+01	2.137071965180000177e+01
6.100000000000000000e+01	7.932286193199999946e-01	1.594247939450000040e-01	3.960000000000000000e+02	6.419863800000000000e+07	2.530559666830000154e+01	3.778335890809999853e+01	1.813337101329999864e+08	5.660000000000000000e+02	4.041723802750000232e+02	4.708000000000000114e+02	3.190000000000000000e+02	2.878023732780000010e+00	2.470000000000000000e+02	2.393056283949999852e+03	3.451999999999999886e+02	3.458866294039999900e+00	4.012010178119999750e+02	4.563862550399999662e+00	9.127725100790000212e+00	4.462910262620000346e+00	4.308548446060000003e+01	1.494213827089999891e-01	9.936002608180000140e-01	6.923483564889999775e-02	7.966813498579999875e-01	1.349856679509999990e+00	4.042145996129999919e-01	4.666710832029999922e-01	9.542731430509999724e-01	7.400357710649999587e-01	8.929719536369999933e-01	2.415312080039999998e+01	3.738327959619999863e+00	9.016928098730000452e-01	3.722193234660000183e+00	6.969828597760000548e+02	9.543620326980000179e-01	-4.350585931570000175e-01	5.658914439300000154e-01	7.511833656859999708e-01	1.409209158880000068e+01	4.705321829720000154e-02	4.513965834979999592e+00	8.124314904820000016e-02	1.368725530019999914e-01	2.241143250569999967e+00	2.720973545329999865e+01	6.318374425300000041e+00	2.098202810969999987e+01
5.500000000000000000e+01	4.749398984889999786e-01	1.692464599100000078e-01	5.130000000000000000e+02	1.078926930000000000e+08	2.280830214879999929e+01	3.363971617090000166e+01	3.047507381370000243e+08	6.890000000000000000e+02	5.187090560110000297e+02	5.740000000000000000e+02	4.110000000000000000e+02	2.815197553289999988e+00	2.780000000000000000e+02	1.888685095240000010e+03	4.690000000000000000e+02	3.777032344249999785e+00	5.168852867829999695e+02	5.153315815820000090e+00	1.030663163160000018e+01	4.725372872570000382e+00	8.634887474370000149e+00	1.174460174460000006e-01	9.917218054280000361e-01	5.313838214629999779e-02	1.224806949810000045e+00	1.527178291020000023e+00	4.961381768670000136e-01	5.565136452159999969e-01	9.407065365990000538e-01	6.420336512980000521e-01	7.842233279979999860e-01	2.879741884739999946e+01	3.662210826809999986e+00	7.943691845800000539e-01	2.852781575999999930e+00	3.563850892510000108e+02	8.790808282859999823e-01	-2.892479107209999789e-01	8.002681252679999524e-01	6.632789932789999732e-01	1.018631935420000012e+01	5.362949011729999799e-02	3.533180953340000041e+00	7.135483176309999342e-02	1.554626065030000059e-01	1.129462086300000001e+00	4.002554878849999653e+01	3.677985375140000013e+00	2.386358660470000004e+01
4.100000000000000000e+01	-2.882008885740000026e-01	2.469914714239999920e-01	2.300000000000000000e+02	2.853171100000000000e+07	1.685805285249999841e+01	2.521443780019999892e+01	1.216413860000000000e+08	3.450000000000000000e+02	2.376939999740000076e+02	2.780000000000000000e+02	9.500000000000000000e+01	2.342547946659999880e+00	2.500000000000000000e+02	1.135609159890000001e+03	2.060000000000000000e+02	5.422372268720000221e+00	2.352930693069999961e+02	6.955091976950000365e+00	1.391018395390000073e+01	3.902812465859999858e+00	-9.182545603049999672e-01	2.456560283689999957e-01	9.934127771570000487e-01	1.111372380019999967e-01	8.246786347519999838e-01	1.342939650950000008e+00	4.093817720649999825e-01	4.811595590439999848e-01	9.538713613510000355e-01	7.385187865040000466e-01	7.611938699219999993e-01	4.970434397159999662e+01	3.144203202159999933e+00	7.981618679819999507e-01	1.743136275949999980e+00	1.773908972430000119e+02	8.603776615889999757e-01	-3.096619028909999849e-01	5.719968971629999510e-01	7.493637337470000492e-01	6.147866469070000228e+00	2.187924215580000151e-02	2.529019452980000082e+00	3.075049063910000047e-02	2.020159945309999983e-01	2.966138354759999984e+00	5.140841851540000107e+01	7.168277377729999955e+00	3.325395156500000127e+01
2.900000000000000000e+01	1.038518283999999986e-01	3.264096616309999921e-01	1.960000000000000000e+02	1.555385400000000000e+07	1.280872651520000005e+01	1.849481035570000031e+01	5.738179683749999851e+07	3.010000000000000000e+02	1.969458449310000105e+02	2.210000000000000000e+02	1.200000000000000000e+02	1.916546614850000108e+00	1.810000000000000000e+02	5.610776674270000512e+02	1.680000000000000000e+02	4.565455294959999577e+00	1.955162094760000002e+02	4.333156370660000256e+00	8.666312741309999623e+00	3.163414531589999967e+00	1.125419427499999986e-01	2.812419562419999908e-01	9.943702992809999586e-01	1.764339890949999934e-01	4.669848419850000099e-01	1.093344576320000039e+00	3.415960603459999856e-01	3.024862166310000045e-01	9.607763607760000379e-01	8.076530101529999506e-01	7.233629851970000413e-01	1.938921778919999994e+01	2.655877283070000150e+00	7.459057801730000214e-01	8.462634823469999956e-01	3.680963799050000063e+01	8.224344883130000339e-01	-3.152484509619999931e-01	3.984091234089999767e-01	8.118868868869999478e-01	2.918069087400000150e+00	4.144524328980000311e-02	1.447097977309999894e+00	7.283449242829999337e-02	2.529277948029999834e-01	4.384315025760000317e+00	4.150904424659999847e+01	1.083910762670000061e+01	1.135122052300000028e+01
1.300000000000000000e+01	-1.384776418970000034e+00	6.051641469890000069e-01	2.410000000000000000e+02	2.288670400000000000e+07	5.524408144829999756e+00	8.974334736719999484e+00	7.224426584219999611e+07	2.620000000000000000e+02	2.389018099829999926e+02	2.520000000000000000e+02	1.910000000000000000e+02	1.100733667140000094e+00	7.100000000000000000e+01	1.543485674840000001e+02	2.250000000000000000e+02	5.766328010919999691e+00	2.385785536159999936e+02	3.026748176749999963e+00	6.053496353499999927e+00	1.760690740790000097e+00	-8.996578261980000546e-01	6.870298870300000083e-01	9.903887080359999873e-01	4.901817535290000083e-01	1.633919633919999892e-01	6.350662337719999995e-01	1.633919633919999892e-01	1.352494856610000074e-01	9.673216073220000100e-01	9.183040183039999915e-01	7.348508938709999994e-01	9.386954811949999922e+00	1.597298777400000036e+00	7.649615429449999615e-01	3.074341826399999977e-01	7.007807155330000093e+00	7.713551271209999616e-01	-4.146585417129999840e-01	1.633919633919999892e-01	9.183040183039999915e-01	1.066344767169999930e+00	7.026456235849999621e-02	6.237466121410000230e-01	1.757019925059999932e-01	3.834077520640000181e-01	1.755055677709999884e+01	3.361700826980000301e+01	4.036361517510000141e+01	2.489359046360000161e+00
2.600000000000000000e+01	1.026357691679999906e+00	4.294438467419999794e-01	2.430000000000000000e+02	2.485804600000000000e+07	1.070252758100000001e+01	1.492902407320000080e+01	8.276568982189999521e+07	3.200000000000000000e+02	2.489781911149999871e+02	2.730000000000000000e+02	2.190000000000000000e+02	1.511979143320000052e+00	1.010000000000000000e+02	3.425746730430000184e+02	2.290000000000000000e+02	3.894371837710000062e+00	2.482892768080000110e+02	2.471231946230000087e+00	4.942463892460000174e+00	2.515435740720000091e+00	2.681849806189999796e+00	4.804340054339999999e-01	9.878363205950000392e-01	2.854613876459999866e-01	3.215501215500000121e-01	9.208855635770000214e-01	2.735691048189999863e-01	2.306960534520000050e-01	9.512825750919999823e-01	8.545788645790000082e-01	7.077689984310000515e-01	6.497486772490000284e+00	2.171106175109999814e+00	7.207650516139999519e-01	5.512354055449999457e-01	1.412665786950000069e+01	7.765478523850000148e-01	-3.208817059569999963e-01	2.959602459599999791e-01	8.562848562849999512e-01	1.883391500629999937e+00	8.581585488640000592e-02	8.634461420919999908e-01	2.014115104610000040e-01	3.114056313090000083e-01	6.525693459170000210e+00	4.144604325699999947e+01	1.646160941480000162e+01	4.455012167739999640e+00
3.000000000000000000e+01	7.652600236790000343e-01	3.467876127389999952e-01	2.430000000000000000e+02	2.415616400000000000e+07	1.243591796880000011e+01	1.717052230830000070e+01	6.823083755589999259e+07	3.260000000000000000e+02	2.479235086829999943e+02	2.750000000000000000e+02	2.070000000000000000e+02	1.797788184769999908e+00	1.190000000000000000e+02	4.482668583160000253e+02	2.240000000000000000e+02	3.495358424399999997e+00	2.470178117050000139e+02	2.437863968939999904e+00	4.875727937879999807e+00	2.889051842809999826e+00	2.873883250050000004e+00	3.871098999550000030e-01	9.911720354819999468e-01	2.085651573510000079e-01	3.284903688220000006e-01	9.266781859620000228e-01	3.052943482159999888e-01	2.260519407119999935e-01	9.550610347919999965e-01	8.431775421830000061e-01	7.783865352340000321e-01	6.521576825440000391e+00	2.541706369039999913e+00	7.880020942859999877e-01	7.424058397049999591e-01	2.461939332089999866e+01	8.542331814970000048e-01	-3.753073678359999943e-01	3.161191578320000084e-01	8.440022895819999649e-01	2.641132990000000014e+00	1.101269269109999976e-01	1.081668317279999902e+00	2.720781202170000079e-01	2.743678571140000244e-01	5.109474494519999688e+00	3.853131887050000159e+01	1.344473140500000063e+01	4.010844609730000343e+00
8.800000000000000000e+01	1.110452745159999921e+00	1.157144545120000062e-01	3.290000000000000000e+02	5.084043800000000000e+07	3.937634533829999839e+01	5.971033762230000264e+01	1.436025052010000050e+08	6.700000000000000000e+02	3.560675984459999768e+02	4.460000000000000000e+02	1.910000000000000000e+02	3.486456087390000125e+00	4.790000000000000000e+02	5.999285713399999622e+03	2.690000000000000000e+02	4.930668220320000295e+00	3.475411471319999919e+02	7.409698984700000324e+00	1.481939796940000065e+01	5.909506692749999957e+00	2.233356078909999951e+02	1.228800228799999950e-01	9.916446828099999555e-01	3.204326433230000187e-02	3.477027027030000106e+00	2.147452913019999965e+00	4.139966361019999930e-01	1.753561023590000101e+00	9.428922880029999565e-01	5.411443044749999487e-01	8.181617114610000296e-01	6.274373659369999956e+01	4.347882556100000073e+00	8.416017551990000456e-01	9.578359758859999573e+00	5.789380933720000030e+03	9.295139795010000094e-01	-3.008384286620000014e-01	1.289911339909999954e+00	5.857758608950000001e-01	3.483641200840000351e+01	2.592759540400000132e-02	1.085895984559999938e+01	3.336432110580000304e-02	9.860112661500000653e-02	9.647191561769999923e-01	2.789924744789999878e+01	3.033281681580000111e+00	5.974078838650000023e+01
5.400000000000000000e+01	8.270583059289999817e-01	1.820331340059999914e-01	3.070000000000000000e+02	5.295986200000000000e+07	2.388684124650000129e+01	3.556745417119999786e+01	2.257877565090000033e+08	4.540000000000000000e+02	3.238379438260000143e+02	3.916000000000000227e+02	2.330000000000000000e+02	2.749941143860000103e+00	2.210000000000000000e+02	1.991404081950000091e+03	2.713999999999999773e+02	3.101858618940000145e+00	3.207485148509999817e+02	4.346005097519999971e+00	8.692010195039999942e+00	4.491961664749999805e+00	3.194201261339999931e+01	1.750997340429999993e-01	9.910661453960000200e-01	7.134337663589999934e-02	9.197140957449999599e-01	1.415255911200000050e+00	4.546086977939999829e-01	4.706837789339999856e-01	9.417796779170000132e-01	6.949966755319999523e-01	8.563282096709999847e-01	2.163604831560000008e+01	3.630720966460000199e+00	8.633298605989999652e-01	3.207533319219999957e+00	4.393811497870000267e+02	9.209259137649999927e-01	-3.548001658709999950e-01	6.616245567380000248e-01	7.102107343379999715e-01	1.191041918109999997e+01	4.730411226749999670e-02	3.580842911560000008e+00	8.525489450819999371e-02	1.541698829929999959e-01	1.616169963579999980e+00	4.422956987269999729e+01	4.813490033779999955e+00	1.893872411839999970e+01
5.200000000000000000e+01	-2.286412608289999926e-01	1.833881630089999881e-01	3.740000000000000000e+02	5.604883300000000000e+07	2.102343727250000072e+01	3.085811655399999864e+01	2.067772237150000036e+08	4.670000000000000000e+02	3.738618071870000108e+02	4.180000000000000000e+02	2.660000000000000000e+02	2.673504825929999829e+00	2.010000000000000000e+02	1.542603043509999907e+03	3.210000000000000000e+02	2.970365425119999792e+00	3.717930174559999728e+02	5.388384813380000082e+00	1.077676962680000017e+01	4.644120036360000370e+00	-7.681416594229999895e+00	1.148148148149999992e-01	9.857466386800000091e-01	5.616747298770000119e-02	1.211940511939999965e+00	1.539762145180000097e+00	4.567902724149999760e-01	5.849979898589999783e-01	9.267183629680000312e-01	6.581375493140000366e-01	7.596933111639999625e-01	3.094583512080000176e+01	3.554743836210000119e+00	7.926273933159999618e-01	2.517076083940000153e+00	2.350519630180000092e+02	8.533916363710000175e-01	-2.650141194349999729e-01	7.714428714429999445e-01	6.800580938079999749e-01	8.856363823829999760e+00	3.922302122699999893e-02	2.538611124700000055e+00	5.566548293259999947e-02	1.783225753359999888e-01	1.482647245929999968e+00	4.354184507930000336e+01	4.356576651600000183e+00	2.217339072960000124e+01
1.600000000000000000e+01	1.288535021069999953e+00	5.196796039829999492e-01	2.440000000000000000e+02	2.431384500000000000e+07	7.085030976919999723e+00	1.034907743109999956e+01	7.674918510879999399e+07	2.970000000000000000e+02	2.462377508120000016e+02	2.620000000000000000e+02	2.230000000000000000e+02	1.173660958579999969e+00	7.400000000000000000e+01	1.918496775520000028e+02	2.310000000000000000e+02	5.105967862139999980e+00	2.458478802989999963e+02	2.375330687830000009e+00	4.750661375660000019e+00	1.895570686159999907e+00	1.643746973779999898e+00	5.881166881170000194e-01	9.881680840500000063e-01	3.925311995619999994e-01	2.015479765479999963e-01	7.211941596509999775e-01	1.990141927640000086e-01	1.602540067899999865e-01	9.600057200060000406e-01	9.000368225370000141e-01	7.079289426599999491e-01	5.887487487489999616e+00	1.691125299539999904e+00	7.323932983909999805e-01	3.460330027149999821e-01	5.466115171470000256e+00	7.369141427719999582e-01	-3.490798348479999813e-01	2.001966251969999888e-01	9.001269126269999532e-01	1.182584034310000032e+00	5.367500618280000163e-02	4.513898327970000124e-01	1.852614927900000097e-01	4.081848267389999729e-01	1.016583308070000058e+01	4.142289507489999778e+01	2.689651514719999881e+01	2.407743529819999839e+00
4.900000000000000000e+01	2.547994664419999999e+00	2.174302398619999965e-01	2.950000000000000000e+02	4.108872200000000000e+07	2.022563252550000001e+01	4.055477266930000013e+01	1.368062646689999998e+08	6.410000000000000000e+02	3.201025474720000261e+02	3.740000000000000000e+02	2.190000000000000000e+02	2.704142245579999937e+00	4.220000000000000000e+02	3.806987556049999966e+03	2.700000000000000000e+02	1.054888931420000020e+01	3.140997506229999772e+02	5.117387029889999717e+00	1.023477405979999943e+01	4.571808881569999983e+00	2.751973484669999834e+02	2.190762190760000006e-01	9.930304574239999793e-01	8.363780582589999679e-02	2.402370227370000055e+00	1.803643706259999924e+00	4.364564463130000127e-01	1.498154779819999893e+00	9.545252461209999817e-01	6.510170089179999620e-01	8.165705941959999770e-01	3.150038610040000009e+01	3.577802475599999976e+00	8.408427890399999827e-01	6.513812669170000014e+00	5.330041447130000051e+03	9.032073417699999496e-01	-3.225642456880000175e-01	9.285106535110000392e-01	6.734655233459999613e-01	2.365288044929999955e+01	3.731999189469999839e-02	8.067368551230000406e+00	5.531546220450000301e-02	1.696217897420000120e-01	1.479252765640000078e+00	4.121045818950000239e+01	4.269203514870000049e+00	3.242775033009999675e+01
2.700000000000000000e+01	2.192770851800000198e+00	3.385777829569999731e-01	3.250000000000000000e+02	4.418810500000000000e+07	1.160972047549999964e+01	2.068615530050000118e+01	1.248125080690000057e+08	4.810000000000000000e+02	3.353176497119999908e+02	3.648000000000000114e+02	2.910000000000000000e+02	1.954391011360000041e+00	1.900000000000000000e+02	9.040218065510000542e+02	3.090000000000000000e+02	9.018079994760000773e+00	3.339669211199999950e+02	2.800169852169999807e+00	5.600339704349999614e+00	3.115156495939999992e+00	2.576666481239999840e+01	3.748581454380000011e-01	9.938881699449999552e-01	2.037509141340000107e-01	5.169142899809999747e-01	1.105479844109999998e+00	3.128791083899999936e-01	3.548295260859999911e-01	9.620116994770000485e-01	8.169300784370000512e-01	8.168329963679999972e-01	9.020214275049999841e+00	2.651041268230000192e+00	8.504560640260000470e-01	1.437611823869999972e+00	2.480463453650000076e+02	8.588287112870000017e-01	-3.713548816689999921e-01	3.906189338509999942e-01	8.219796799559999645e-01	5.233533005510000002e+00	8.154858606940000587e-02	2.404458752700000090e+00	1.725129851180000062e-01	2.513320957499999841e-01	6.376806926699999600e+00	3.834543420789999857e+01	1.357343973450000085e+01	8.455263272919999906e+00
1.100000000000000000e+02	-2.982299395460000224e-01	8.547832413979999933e-02	4.380000000000000000e+02	7.815920500000000000e+07	4.608965703479999831e+01	6.833349295089999487e+01	2.207663443519999981e+08	6.680000000000000000e+02	4.414869597859999999e+02	5.360000000000000000e+02	1.940000000000000000e+02	3.805286390400000052e+00	4.740000000000000000e+02	7.689430563240000083e+03	3.200000000000000000e+02	3.131417740529999882e+00	4.326907730670000092e+02	1.084423351919999945e+01	2.168846703850000068e+01	6.391296297440000274e+00	-1.121895628359999932e+02	4.405119405119999748e-02	9.916781992400000023e-01	1.674582531299999982e-02	3.423559273560000005e+00	2.099607382829999924e+00	4.430650084609999984e-01	1.374296618840000095e+00	9.377961307409999892e-01	4.882001303699999850e-01	8.645697921649999618e-01	1.284653510649999930e+02	4.703647695599999956e+00	8.847515785399999722e-01	1.257819267360000026e+01	6.691588586150000083e+03	9.509520236759999579e-01	-3.240624679490000104e-01	1.392606892609999925e+00	5.408637038400000430e-01	4.688921142089999705e+01	1.735565611940000086e-02	1.328826595880000028e+01	2.028479469430000126e-02	8.169420092960000268e-02	4.922262717979999924e-01	2.529135459800000163e+01	2.193399786330000101e+00	1.094139950739999989e+02
3.100000000000000000e+01	1.265881752120000092e+00	2.712400745019999948e-01	2.200000000000000000e+02	2.619258500000000000e+07	1.415256210939999981e+01	2.364611312619999950e+01	1.116688144759999961e+08	3.660000000000000000e+02	2.277421896589999903e+02	2.650000000000000000e+02	1.470000000000000000e+02	2.297999447280000052e+00	2.190000000000000000e+02	1.080981864520000045e+03	1.940000000000000000e+02	5.864522920209999768e+00	2.253564356439999870e+02	4.553396498229999700e+00	9.106792996450000288e+00	3.840826282070000097e+00	1.879943083459999897e+01	3.072362588650000004e-01	9.920771725639999650e-01	1.342599890249999983e-01	8.278701241129999833e-01	1.364245772489999897e+00	3.620703186559999787e-01	5.188991093689999667e-01	9.524280886810000402e-01	7.546687816899999568e-01	7.688104078520000551e-01	2.210859929080000086e+01	3.094424724480000055e+00	7.775072314909999838e-01	1.788960970480000023e+00	2.242541869869999971e+02	8.621534897050000534e-01	-3.137719080299999908e-01	5.455784574469999537e-01	7.669643912529999774e-01	6.327973757819999712e+00	3.874190869070000265e-02	2.576590304679999832e+00	6.558896424599999775e-02	1.998307705719999938e-01	3.765028236540000073e+00	4.715288332669999960e+01	8.530079652510000443e+00	1.718037921519999855e+01
2.700000000000000000e+01	3.551528283629999949e-01	3.296185968990000270e-01	1.830000000000000000e+02	1.377367900000000000e+07	1.201863354039999976e+01	1.679428610520000120e+01	5.081431586550000310e+07	2.460000000000000000e+02	1.853330156320000128e+02	2.110000000000000000e+02	1.410000000000000000e+02	1.807757424839999905e+00	1.050000000000000000e+02	4.308124825090000058e+02	1.580000000000000000e+02	2.837963159930000145e+00	1.841670822940000107e+02	2.847583297579999950e+00	5.695166595169999901e+00	3.074707506469999796e+00	1.797252511990000023e+00	2.999606749609999845e-01	9.838333920480000216e-01	1.687342492280000106e-01	4.287287287289999749e-01	1.042002282749999953e+00	3.595926283429999870e-01	2.716446962169999924e-01	9.357185629509999769e-01	8.082696982699999477e-01	7.083607932640000326e-01	8.629150579150000056e+00	2.602110457719999825e+00	7.196437970190000533e-01	7.347667291249999622e-01	1.877997125750000151e+01	7.945910327540000040e-01	-2.882343326740000045e-01	3.910052910049999775e-01	8.106156751990000187e-01	2.510338187769999951e+00	9.009564566559999377e-02	9.183777874380000261e-01	1.804818044369999874e-01	2.877658839400000224e-01	3.303630099439999857e+00	4.786486224930000333e+01	9.413590670799999671e+00	4.857939094109999800e+00
2.900000000000000000e+01	1.045043199089999986e+00	3.461359071149999744e-01	2.730000000000000000e+02	3.133467200000000000e+07	1.270505015470000032e+01	1.845658920030000161e+01	9.891115706509999931e+07	3.660000000000000000e+02	2.795377017210000190e+02	3.140000000000000000e+02	2.330000000000000000e+02	1.834060707549999947e+00	1.330000000000000000e+02	5.603236795789999860e+02	2.530000000000000000e+02	3.927256025070000156e+00	2.785336658350000221e+02	2.664723652220000183e+00	5.329447304450000367e+00	3.146094799420000143e+00	5.367320924859999565e+00	3.547654797650000025e-01	9.850583981670000266e-01	1.804463209459999939e-01	5.673780923779999652e-01	1.155803981260000057e+00	4.081653081650000181e-01	3.255038799600000199e-01	9.329788972650000511e-01	7.687905762910000051e-01	6.719160135859999494e-01	7.688903188900000352e+00	2.575533117580000031e+00	6.838421175840000421e-01	8.715315350719999854e-01	3.404057079750000270e+01	7.389311465750000307e-01	-2.439415528080000062e-01	4.799120549120000079e-01	7.741148886980000476e-01	2.918748047909999865e+00	1.168023288510000035e-01	1.166015030420000098e+00	1.966720827079999900e-01	2.661915195119999855e-01	3.744107493750000071e+00	5.081846914359999801e+01	8.375545726520000400e+00	6.576082985970000294e+00
8.200000000000000000e+01	8.709454149909999776e-01	1.377292429770000104e-01	3.130000000000000000e+02	4.558992700000000000e+07	3.482126532160000210e+01	4.917709466979999888e+01	1.517931762249999940e+08	5.090000000000000000e+02	3.371803538500000172e+02	4.160000000000000000e+02	2.270000000000000000e+02	3.128367986279999791e+00	2.820000000000000000e+02	3.630460245889999896e+03	2.680000000000000000e+02	3.135927430250000203e+00	3.317531172070000025e+02	4.782981195479999670e+00	9.565962390959999340e+00	5.330513937990000173e+00	7.897431641590000595e+01	1.128878878879999992e-01	9.866011397620000345e-01	4.007423019740000147e-02	2.054972829970000081e+00	1.844303296269999892e+00	4.321242685430000119e-01	1.036881597080000050e+00	9.291690693249999855e-01	6.022699385819999529e-01	8.248460210110000190e-01	2.771871156870000164e+01	4.018310565470000206e+00	8.385883610330000515e-01	5.868853614969999910e+00	1.348113941970000042e+03	9.092942966400000548e-01	-2.943774482250000046e-01	9.902724152720000506e-01	6.361205252870000271e-01	2.142044162990000089e+01	6.223101073609999673e-02	6.438973679100000069e+00	9.487536701660000127e-02	1.232116913689999954e-01	1.155787674809999999e+00	3.236230819810000270e+01	3.556803338950000004e+00	2.680251633760000018e+01
7.000000000000000000e+01	1.212990111229999890e+00	1.694863676679999875e-01	2.690000000000000000e+02	3.354595800000000000e+07	2.949523313570000127e+01	4.363846965670000344e+01	9.475299186390000582e+07	4.950000000000000000e+02	2.921620641970000065e+02	3.688000000000000114e+02	2.020000000000000000e+02	2.911640176330000163e+00	2.930000000000000000e+02	3.067063237700000172e+03	2.330000000000000000e+02	4.058113317730000169e+00	2.868651399490000244e+02	3.947832984919999788e+00	7.895665969839999576e+00	4.890626660449999719e+00	8.459763083229999836e+01	1.835336717930000083e-01	9.882218913400000471e-01	6.544472441340000446e-02	1.783959235480000016e+00	1.760256349739999893e+00	3.942686038939999804e-01	9.372811928249999980e-01	9.362890673149999454e-01	6.416321635880000152e-01	8.200091044559999487e-01	1.963935717489999888e+01	3.754942296899999921e+00	8.280363795880000266e-01	4.945783140189999649e+00	1.194724039619999985e+03	8.993200755450000417e-01	-3.142520580920000195e-01	8.879087651189999653e-01	6.716624981330000521e-01	1.799917332529999925e+01	7.930934804399999982e-02	5.908413885299999890e+00	1.286310563380000105e-01	1.334824804660000030e-01	2.263004305409999972e+00	3.152851890000000168e+01	5.341063093279999840e+00	2.215324885920000142e+01
8.700000000000000000e+01	1.147245946900000035e+00	1.170204165400000051e-01	5.160000000000000000e+02	1.145455300000000000e+08	3.547878346379999925e+01	5.661718521649999758e+01	3.235421588539999723e+08	8.140000000000000000e+02	5.344620667059999732e+02	6.260000000000000000e+02	3.670000000000000000e+02	3.460673134499999914e+00	4.470000000000000000e+02	5.864104489399999693e+03	4.490000000000000000e+02	4.722019276010000155e+00	5.289476309230000197e+02	7.629643929640000266e+00	1.525928785930000053e+01	5.839112031270000003e+00	2.366157913680000036e+02	8.016588016589999699e-02	9.908866576899999501e-01	2.937393507789999927e-02	3.466838266839999960e+00	2.093397984560000147e+00	4.366045577659999899e-01	1.714438924330000003e+00	9.408887838460000541e-01	5.417750974280000076e-01	8.100395140789999893e-01	6.572476762479999479e+01	4.314575161479999643e+00	8.415262322250000038e-01	9.245328961289999370e+00	5.591045030489999590e+03	9.271752718739999510e-01	-3.026119828989999871e-01	1.275582725580000076e+00	5.843025891540000183e-01	3.351447757830000285e+01	2.794827530340000116e-02	1.057834430359999978e+01	3.331506908750000301e-02	1.047087313160000033e-01	9.244378920079999729e-01	3.004703070040000057e+01	2.912061005710000039e+00	6.023256353320000045e+01
8.700000000000000000e+01	7.195967476339999447e-01	1.167375747480000059e-01	3.960000000000000000e+02	8.444510800000000000e+07	3.630593132149999747e+01	5.116244289779999832e+01	3.600211700609999895e+08	6.260000000000000000e+02	4.089230192150000107e+02	4.856000000000000227e+02	2.930000000000000000e+02	3.292479446260000220e+00	3.330000000000000000e+02	4.072428052149999985e+03	3.283999999999999773e+02	3.247521538360000015e+00	4.039128712869999731e+02	5.648371010640000023e+00	1.129674202130000005e+01	5.759897412079999945e+00	8.141953095659999917e+01	4.841533687940000052e-02	9.884876772370000397e-01	2.427377957439999859e-02	2.687610815599999814e+00	1.949787438930000061e+00	4.713197491869999811e-01	1.066051356160000019e+00	9.275871905229999825e-01	5.178230701039999717e-01	7.955558986920000519e-01	3.712957668439999992e+01	4.188975489819999787e+00	8.001502470160000158e-01	6.568978934179999563e+00	1.807037238310000021e+03	8.844882486330000182e-01	-2.506729043900000065e-01	1.238541666669999985e+00	5.634358377660000361e-01	2.358830492110000066e+01	4.739269152170000332e-02	6.768528927710000254e+00	6.102202992090000055e-02	1.136537155559999984e-01	5.444544476010000356e-01	4.324424460190000019e+01	2.331129904700000033e+00	3.503901091929999723e+01
6.200000000000000000e+01	2.440367956399999982e-01	1.446073096559999938e-01	3.730000000000000000e+02	5.723165400000000000e+07	2.692279772130000026e+01	4.035234855499999895e+01	2.111409263899999857e+08	5.300000000000000000e+02	3.777860891789999869e+02	4.440000000000000000e+02	2.350000000000000000e+02	3.066270484469999946e+00	2.950000000000000000e+02	2.682131392220000180e+03	3.130000000000000000e+02	3.103346285269999782e+00	3.742194513719999804e+02	6.509078721579999893e+00	1.301815744319999979e+01	5.422818305479999879e+00	1.719357847859999922e+01	9.089089089089999463e-02	9.881459913069999823e-01	3.423800940840000112e-02	2.084259259259999997e+00	1.834609884240000044e+00	4.745202593469999841e-01	8.995764235259999797e-01	9.278889859250000205e-01	5.605625130629999786e-01	7.682543344700000221e-01	4.582124982119999856e+01	3.973016210950000016e+00	7.759640924470000423e-01	4.494784411120000378e+00	7.647967322680000279e+02	8.739408519229999728e-01	-2.455725524569999929e-01	1.073212498209999977e+00	5.987069212069999757e-01	1.589487838520000018e+01	3.041524371689999923e-02	4.745636318409999888e+00	3.893010400110000213e-02	1.340148384529999959e-01	7.884910603020000019e-01	3.841583650220000123e+01	2.763903315829999929e+00	3.857329372870000128e+01
3.300000000000000000e+01	2.011921209310000069e+00	3.039222392900000069e-01	2.710000000000000000e+02	3.208718800000000000e+07	1.487447947649999946e+01	2.504282933560000046e+01	1.012865522269999981e+08	4.660000000000000000e+02	2.828743982529999812e+02	3.170000000000000000e+02	1.990000000000000000e+02	2.201034080539999938e+00	2.670000000000000000e+02	1.271208537259999957e+03	2.500000000000000000e+02	9.100614092249999842e+00	2.806184538649999922e+02	4.782814957810000323e+00	9.565629915629999758e+00	3.726644729619999818e+00	3.800165738500000145e+01	3.587909337910000218e-01	9.932243030590000021e-01	1.622580554339999870e-01	1.025647075650000017e+00	1.418724622750000108e+00	3.563431784960000015e-01	6.726157530740000112e-01	9.577504055450000164e-01	7.525546522610000455e-01	7.613222150849999759e-01	2.450262047760000073e+01	3.007860568609999952e+00	7.834015959179999600e-01	2.139999499430000007e+00	4.560947066819999804e+02	8.651323621349999993e-01	-3.247133531240000148e-01	5.785356785359999643e-01	7.652183731349999629e-01	7.534350922089999791e+00	3.599437206509999848e-02	3.192662974510000140e+00	5.763708017690000185e-02	2.083753483480000057e-01	3.405035595589999797e+00	3.936969045699999725e+01	8.254108556500000304e+00	1.944145257839999985e+01
9.200000000000000000e+01	1.217600144709999999e+00	9.724442012179999872e-02	3.870000000000000000e+02	6.964842800000000000e+07	4.269558799570000218e+01	6.797916679620000480e+01	2.318967544120000005e+08	7.690000000000000000e+02	4.167575468640000054e+02	5.330000000000000000e+02	2.450000000000000000e+02	3.696673156160000140e+00	5.240000000000000000e+02	8.340173655639999197e+03	3.130000000000000000e+02	4.934586490180000062e+00	4.066284289280000053e+02	7.862067424570000185e+00	1.572413484910000037e+01	6.319059080099999726e+00	4.062118967200000270e+02	5.946303446299999740e-02	9.893676783260000329e-01	2.080232085470000089e-02	5.430927355929999756e+00	2.355000395669999858e+00	4.070650522159999785e-01	2.704292139830000163e+00	9.367862879380000063e-01	4.931361810689999792e-01	8.072525440669999774e-01	7.317753110249999793e+01	4.629117267779999878e+00	8.261946512990000491e-01	1.408014968340000017e+01	1.195937777129999995e+04	9.373585534530000096e-01	-3.012834786029999767e-01	1.595077220080000080e+00	5.443274839210000549e-01	5.088967137779999916e+01	2.829057389010000007e-02	1.488283953760000067e+01	3.644792938279999700e-02	8.881825687559999349e-02	5.889848926540000029e-01	2.663404221029999874e+01	2.403475431850000010e+00	7.003707874619999529e+01
3.600000000000000000e+01	4.827774309430000188e-01	2.542910604799999974e-01	3.120000000000000000e+02	3.948287500000000000e+07	1.503470031550000030e+01	2.155360021750000143e+01	1.115222446069999933e+08	4.060000000000000000e+02	3.169626646610000194e+02	3.520000000000000000e+02	2.510000000000000000e+02	2.210186833629999903e+00	1.550000000000000000e+02	7.459761215680000532e+02	2.861999999999999886e+02	3.265047524449999905e+00	3.157837150130000055e+02	3.167016947890000100e+00	6.334033895770000200e+00	3.758728646319999811e+00	5.134918221250000414e+00	2.279453486640000137e-01	9.866157489119999902e-01	1.083390034340000058e-01	6.882671345380000361e-01	1.257158757790000081e+00	4.290984354519999933e-01	3.800906271980000195e-01	9.339695012690000242e-01	7.424529640139999609e-01	7.314877253049999473e-01	1.096626847839999996e+01	3.030930742029999791e+00	7.423976942900000209e-01	1.280348630620000039e+00	6.440589843370000267e+01	8.228314942759999973e-01	-2.763702392060000124e-01	5.439562490670000194e-01	7.508651261759999862e-01	4.433127387959999943e+00	1.005993422010000027e-01	1.539976024700000057e+00	1.709864377610000041e-01	2.267145875459999904e-01	2.644077624899999979e+00	4.560331443559999798e+01	6.670396823949999998e+00	8.187371794820000659e+00
8.700000000000000000e+01	2.523284470270000246e-01	1.040602981320000037e-01	6.310000000000000000e+02	1.618546780000000000e+08	3.665012956009999812e+01	5.715402267399999658e+01	4.571702792829999924e+08	9.000000000000000000e+02	6.353169491959999959e+02	7.200000000000000000e+02	4.390000000000000000e+02	3.572353045569999885e+00	4.610000000000000000e+02	5.784422845629999756e+03	5.350000000000000000e+02	3.712986972139999953e+00	6.307481296759999623e+02	8.595104032600000110e+00	1.719020806520000022e+01	6.172700174320000066e+00	1.242220374719999931e+01	5.745030745029999775e-02	9.901203182429999528e-01	1.993291863389999932e-02	4.118486343489999868e+00	2.189277286229999842e+00	4.360267790060000093e-01	1.712433385510000017e+00	9.340646734809999741e-01	4.751617434879999990e-01	7.627156355690000167e-01	8.051807164310000076e+01	4.415840770930000048e+00	8.036992495670000070e-01	8.700838527149999280e+00	3.422910318740000093e+03	8.999866711889999982e-01	-2.550476158930000126e-01	1.493232518229999917e+00	5.298038301909999692e-01	3.068486776510000169e+01	2.127896460739999926e-02	9.721025144720000455e+00	2.576876626039999868e-02	9.910684572639999468e-02	4.426651089090000157e-01	3.104250691029999842e+01	2.117895912019999827e+00	7.587953417549999813e+01
5.300000000000000000e+01	8.323749947949999894e-01	1.951691010690000117e-01	2.940000000000000000e+02	4.684386600000000000e+07	2.190454515269999902e+01	3.148191745909999995e+01	1.997129715020000041e+08	4.610000000000000000e+02	3.045654784989999939e+02	3.580000000000000000e+02	2.230000000000000000e+02	2.619748037339999946e+00	2.380000000000000000e+02	1.553738598180000054e+03	2.600000000000000000e+02	3.516603876420000052e+00	3.020039603960000250e+02	4.604488031909999890e+00	9.208976063830000669e+00	4.533872803909999583e+00	1.910832216200000033e+01	1.547096631210000128e-01	9.895981914320000072e-01	6.611840671719999840e-02	1.320700354610000016e+00	1.530554316729999975e+00	4.685552015610000010e-01	6.282186647270000535e-01	9.377360604250000176e-01	6.581795304380000378e-01	7.391426884609999526e-01	2.306894946810000135e+01	3.483442630839999943e+00	7.517544397650000043e-01	2.527911801290000149e+00	2.429217763530000127e+02	8.283282601929999878e-01	-2.682693442499999859e-01	7.856161347519999838e-01	6.785077623690000115e-01	8.790946850559999248e+00	4.465128309810000029e-02	2.863649734930000079e+00	6.672040061039999359e-02	1.745673961360000026e-01	1.342712899179999919e+00	5.397195032409999982e+01	4.250149334939999690e+00	1.924767865329999950e+01
3.600000000000000000e+01	-1.978857304309999954e-01	2.440345520240000121e-01	2.470000000000000000e+02	2.434499200000000000e+07	1.504437396450000008e+01	2.275934851150000071e+01	8.981435629739999771e+07	3.260000000000000000e+02	2.463954204970000035e+02	2.780000000000000000e+02	1.540000000000000000e+02	2.315755930009999908e+00	1.720000000000000000e+02	8.798352995320000218e+02	2.060000000000000000e+02	3.472978094630000179e+00	2.446034912720000136e+02	4.327936865439999892e+00	8.655873730870000671e+00	3.804693279839999942e+00	-1.971192632840000014e+00	2.344594594590000136e-01	9.912676727789999642e-01	1.134541705249999949e-01	5.794973544970000168e-01	1.186680913040000007e+00	3.997590844810000044e-01	3.473847061600000008e-01	9.482225298890000209e-01	7.723405548409999488e-01	8.127622254409999636e-01	1.999054054049999962e+01	3.193957884910000100e+00	8.252689227649999681e-01	1.549106819309999938e+00	1.022917642240000049e+02	8.974066536539999639e-01	-3.618942566689999918e-01	4.760153010150000030e-01	7.777262381430000149e-01	5.616929922759999805e+00	6.065739566549999823e-02	1.798671155629999907e+00	1.002974855420000061e-01	2.131216219020000135e-01	2.921750325830000161e+00	4.008151819369999913e+01	7.659740791229999957e+00	9.732930945559999714e+00
4.300000000000000000e+01	2.541343395549999773e-01	2.493952152039999870e-01	3.850000000000000000e+02	5.996079700000000000e+07	1.792486627219999917e+01	2.315254258370000073e+01	1.892725033089999855e+08	4.610000000000000000e+02	3.866887276219999876e+02	4.200000000000000000e+02	3.340000000000000000e+02	2.162942607749999802e+00	1.270000000000000000e+02	7.457912077659999568e+02	3.520000000000000000e+02	2.396370300140000076e+00	3.857231920199999990e+02	2.965574503070000034e+00	5.931149006150000069e+00	3.464159351030000167e+00	1.912636685120000068e+00	2.237773487770000069e-01	9.881635110009999723e-01	1.228443352910000008e-01	4.427892177889999892e-01	1.035414325829999926e+00	3.823001572999999986e-01	2.652650584740000039e-01	9.419291740720000528e-01	7.979618904619999453e-01	8.211706686040000092e-01	9.809019734019999603e+00	2.983939813940000185e+00	8.374663176069999659e-01	1.235639583390000018e+00	4.749513342059999843e+01	8.950446478219999946e-01	-3.912105002240000018e-01	4.105283855279999727e-01	8.001126126130000404e-01	4.499769115760000382e+00	9.360985124760000387e-02	1.415436888959999973e+00	2.015425173879999976e-01	2.323743734810000128e-01	3.089435368809999805e+00	4.073663333830000255e+01	9.131652289870000772e+00	6.321443122209999821e+00
2.390000000000000000e+02	4.440184096449999868e-02	4.954571178040000079e-02	6.350000000000000000e+02	1.720270680000000000e+08	9.458007977409999967e+01	1.234558740309999934e+02	5.727698368190000057e+08	9.950000000000000000e+02	6.549772378070000514e+02	8.210000000000000000e+02	3.370000000000000000e+02	4.460025509070000282e+00	6.580000000000000000e+02	2.125720071390000157e+04	4.440000000000000000e+02	2.169746870150000007e+00	6.385436408980000351e+02	1.315987773490000023e+01	2.631975546980000047e+01	7.448293679359999864e+00	6.091795450250000243e+01	2.165915915920000115e-02	9.889221337089999508e-01	7.263796962780000137e-03	8.381488631490000785e+00	2.633779495090000200e+00	3.427289627399999761e-01	3.042175204249999876e+00	9.264521298579999620e-01	3.462658070999999893e-01	8.766330046100000439e-01	2.029428178180000089e+02	5.366710748200000047e+00	8.843351944870000425e-01	3.394615890080000042e+01	3.472537073830000008e+04	9.688431111020000541e-01	-3.264813983229999939e-01	2.250235950240000005e+00	4.271048836920000036e-01	1.274031469720000018e+02	1.929330779370000068e-02	3.279091284470000289e+01	2.146628033290000001e-02	4.989998425980000235e-02	2.399259298929999895e-01	1.726548706979999892e+01	1.605306812530000071e+00	1.760883445940000058e+02
1.610000000000000000e+02	5.925518511789999998e-01	7.215974205080000203e-02	5.450000000000000000e+02	1.347125470000000000e+08	6.624958915579999541e+01	9.295627682919999302e+01	3.805053613270000219e+08	9.030000000000000000e+02	5.854741820199999438e+02	7.420000000000000000e+02	3.580000000000000000e+02	4.061944024079999771e+00	5.450000000000000000e+02	1.287447332129999995e+04	4.491999999999999886e+02	2.772292836620000145e+00	5.743740458019999551e+02	9.401666791100000253e+00	1.880333358220000051e+01	7.053346349439999941e+00	3.459142410239999776e+02	3.755039569960000323e-02	9.830551482310000422e-01	1.123788927400000068e-02	9.548734507989999898e+00	2.726358276090000032e+00	3.241736312569999945e-01	3.927699495050000156e+00	9.153549911210000500e-01	3.770440536460000214e-01	7.661778204069999987e-01	1.042092840079999974e+02	4.929848551740000140e+00	7.839068811760000477e-01	2.058945607320000093e+01	1.420219023589999961e+04	9.262612821400000307e-01	-2.593861295209999862e-01	2.284302672839999993e+00	4.519123512909999918e-01	7.280908978479999405e+01	2.487494210390000030e-02	2.106703241829999840e+01	3.287116998029999959e-02	6.866797764210000321e-02	3.400382369439999830e-01	2.220343679160000150e+01	1.827499196049999997e+00	1.051119821730000012e+02
2.500000000000000000e+01	-1.226219820869999921e+00	3.232007263639999906e-01	1.031000000000000000e+03	4.269635720000000000e+08	1.101960448100000001e+01	1.806368119600000099e+01	1.205989581930000067e+09	1.083000000000000000e+03	1.031865816060000043e+03	1.063000000000000000e+03	9.100000000000000000e+02	1.993208435079999896e+00	1.730000000000000000e+02	6.802137797650000266e+02	1.008000000000000000e+03	6.381573474659999690e+00	1.031536159600000019e+03	5.860342485340000351e+00	1.172068497070000070e+01	2.956781302080000007e+00	-7.161528683800000294e+00	4.095988845990000127e-01	9.945692261409999624e-01	2.224176383689999981e-01	3.605391105390000073e-01	9.552845441799999726e-01	2.490992977100000005e-01	2.695803966209999736e-01	9.678015966899999878e-01	8.584434434430000538e-01	8.190211747340000459e-01	3.516767839269999740e+01	2.614037219110000088e+00	8.569490028589999975e-01	1.004002153490000104e+00	7.180770957500000407e+01	9.062661834490000068e-01	-4.596893681859999803e-01	2.960174460169999744e-01	8.617349492350000473e-01	3.655469503439999990e+00	3.562178331040000145e-02	1.979045006690000053e+00	5.414025727289999840e-02	2.227030317539999971e-01	8.622997057719999248e+00	2.843776131819999975e+01	1.926711798490000049e+01	1.184227601879999980e+01
8.800000000000000000e+01	4.197416252439999940e-01	1.138986373880000041e-01	5.970000000000000000e+02	1.798310090000000000e+08	3.640995980790000175e+01	5.412738358979999731e+01	7.666870444819999933e+08	8.560000000000000000e+02	5.967419944340000484e+02	6.640000000000000000e+02	4.310000000000000000e+02	3.425352725859999836e+00	4.250000000000000000e+02	5.076435423980000451e+03	4.973999999999999773e+02	3.986626638000000167e+00	5.924732673270000305e+02	7.203900709220000032e+00	1.440780141840000006e+01	5.824419063679999731e+00	7.851514138219999950e+01	6.939273049649999359e-02	9.919408186739999689e-01	2.644314825559999915e-02	2.689627659570000162e+00	1.944428795669999932e+00	4.686386857270000150e-01	1.105804233430000005e+00	9.398702185909999507e-01	5.305943581369999551e-01	8.368449919739999743e-01	5.877431294329999645e+01	4.322479597610000113e+00	8.573519278679999633e-01	8.222431671329999858e+00	3.768520887380000204e+03	9.207572479810000043e-01	-2.986403445360000242e-01	1.211724290780000102e+00	5.738551428989999703e-01	3.020009902569999838e+01	3.754771203369999810e-02	8.785189510489999520e+00	4.921313541590000007e-02	1.054604302839999980e-01	6.600410121109999695e-01	3.938547663730000181e+01	2.520511920130000139e+00	5.013522609919999695e+01
8.500000000000000000e+01	-7.118174702259999487e-01	1.285128823829999878e-01	6.020000000000000000e+02	1.409045690000000000e+08	3.456494016940000336e+01	4.813416583229999901e+01	5.198298345749999881e+08	6.980000000000000000e+02	5.927756448159999536e+02	6.550000000000000000e+02	4.140000000000000000e+02	3.166980926639999971e+00	2.840000000000000000e+02	3.491861418770000000e+03	5.040000000000000000e+02	2.932596885080000160e+00	5.898229426430000331e+02	8.108322608319999958e+00	1.621664521659999991e+01	5.283018920269999974e+00	-6.688324555389999659e+01	1.062026312029999975e-01	9.888809998490000197e-01	3.763714001020000005e-02	1.668225368229999894e+00	1.719501022069999996e+00	4.789325178350000156e-01	7.725255633969999591e-01	9.321267964339999823e-01	6.049901808730000496e-01	8.469879630550000149e-01	7.036944086939999465e+01	4.041269163850000012e+00	8.511693969269999993e-01	5.457768237349999829e+00	1.214495685880000110e+03	9.227913263239999608e-01	-3.147764719710000048e-01	9.320892320889999638e-01	6.345176128509999458e-01	2.016284758120000120e+01	2.823101373200000153e-02	5.892223091309999994e+00	3.484372603929999923e-02	1.196897181369999952e-01	1.056820985979999961e+00	3.220053678269999864e+01	3.327747343910000044e+00	4.864662946290000178e+01
3.100000000000000000e+01	1.002117011459999985e+00	2.960118407219999859e-01	3.100000000000000000e+02	4.074300100000000000e+07	1.444880598740000011e+01	2.196634349289999832e+01	1.286095278490000069e+08	4.040000000000000000e+02	3.187530294219999973e+02	3.600000000000000000e+02	2.730000000000000000e+02	2.056638515449999982e+00	1.310000000000000000e+02	7.917012953900000412e+02	2.870000000000000000e+02	3.374955472499999942e+00	3.175087281799999914e+02	3.216495066499999833e+00	6.432990132989999665e+00	3.356494449729999996e+00	1.005497718290000009e+01	3.427749177750000209e-01	9.888019020760000499e-01	1.703093491540000060e-01	5.789074789070000060e-01	1.191440355069999901e+00	3.341593825970000098e-01	3.766914219690000176e-01	9.466367476779999901e-01	7.927417333299999758e-01	7.771842024330000154e-01	1.135633848129999990e+01	2.781056246699999956e+00	7.900998490739999935e-01	1.299801416730000048e+00	7.522652208460000622e+01	8.581675777939999916e-01	-3.413395835370000020e-01	4.417560417559999730e-01	8.005954168450000186e-01	4.620298188019999586e+00	6.544473032479999897e-02	1.718796098129999894e+00	1.233595605040000015e-01	2.154733730739999964e-01	5.369217639650000429e+00	3.636909368970000145e+01	1.119335398159999961e+01	1.014402842199999988e+01
1.780000000000000000e+02	-2.615106566329999938e-01	6.382422994879999312e-02	8.760000000000000000e+02	2.990723560000000000e+08	7.300631787349999513e+01	9.827356795039999326e+01	9.957713430499999523e+08	1.138000000000000000e+03	8.636065939579999622e+02	9.980000000000000000e+02	5.480000000000000000e+02	4.187605893759999809e+00	5.900000000000000000e+02	1.385716058979999980e+04	6.960000000000000000e+02	2.410934647599999980e+00	8.555461346629999753e+02	1.379383490630000075e+01	2.758766981269999974e+01	7.040389902360000285e+00	-1.772598202259999880e+02	4.673959673960000061e-02	9.896847011699999586e-01	1.090910904370000038e-02	6.757661232660000294e+00	2.506642486150000071e+00	3.918433612539999888e-01	2.971549909650000210e+00	9.328284302949999551e-01	4.136316954829999948e-01	8.415430183240000250e-01	2.082597204349999913e+02	5.034957181880000299e+00	8.614721941140000006e-01	2.136706254919999992e+01	1.446635918689999926e+04	9.580640713620000026e-01	-3.099545032830000046e-01	1.906531531529999990e+00	4.798479048779999978e-01	7.871058896399999583e+01	1.241970530149999995e-02	2.320568692510000020e+01	1.351274992379999929e-02	5.994715275180000080e-02	3.980555306890000145e-01	1.969608599140000038e+01	1.899214226220000024e+00	1.843695861180000009e+02
5.400000000000000000e+01	-6.078811171039999461e-01	1.480164973549999985e-01	5.720000000000000000e+02	1.268370180000000000e+08	2.561160997729999877e+01	4.130854845289999844e+01	3.582603583600000143e+08	7.000000000000000000e+02	5.681025469200000089e+02	6.290000000000000000e+02	3.880000000000000000e+02	3.118503181839999971e+00	3.120000000000000000e+02	3.075428588079999827e+03	4.901999999999999886e+02	3.773399805619999992e+00	5.653893129770000314e+02	8.072969239960000820e+00	1.614593847989999986e+01	5.417558478910000197e+00	-4.461959979720000291e+01	1.187621322980000060e-01	9.873144247189999945e-01	4.249620068059999783e-02	2.637785575630000157e+00	1.955730422840000093e+00	4.338403161450000156e-01	1.348626039080000005e+00	9.319640693220000438e-01	5.829508890660000109e-01	7.360304820730000364e-01	6.883079363890000479e+01	3.969197936390000070e+00	7.470733898160000219e-01	4.976688174270000431e+00	1.101144134350000058e+03	8.800351836019999485e-01	-2.542090137529999794e-01	1.107070329999999991e+00	6.188619726670000487e-01	1.726896712150000113e+01	2.704004363430000113e-02	5.985227483450000108e+00	3.403267430200000027e-02	1.245963667820000065e-01	1.086793109240000055e+00	3.293843056570000272e+01	3.327213753800000173e+00	5.423755226379999783e+01
3.700000000000000000e+01	-5.676653333309999994e-02	2.374425532180000076e-01	1.016000000000000000e+03	4.146623020000000000e+08	1.639071787840000027e+01	2.318506725700000004e+01	1.171243752460000038e+09	1.081000000000000000e+03	1.016892609149999998e+03	1.056000000000000000e+03	9.420000000000000000e+02	2.305520447970000220e+00	1.390000000000000000e+02	8.515610350680000238e+02	9.780000000000000000e+02	2.682691532080000218e+00	1.016473815459999969e+03	4.216595166600000333e+00	8.433190333189999777e+00	3.784924895890000140e+00	3.690089185650000103e-01	2.270985270989999971e-01	9.887416033720000108e-01	1.022734137630000040e-01	5.748534248529999502e-01	1.146629545759999980e+00	4.392993439869999905e-01	3.194260309010000243e-01	9.389425157480000284e-01	7.593161649040000016e-01	8.006081193530000251e-01	1.893729086229999936e+01	3.179994842989999793e+00	8.140322536049999780e-01	1.445023406710000069e+00	7.503095897759999389e+01	8.847889089160000387e-01	-3.482639163649999814e-01	4.967896467899999835e-01	7.633995900660000000e-01	5.205240201999999705e+00	6.052360132020000172e-02	1.685383860189999972e+00	9.568580186250000286e-02	2.149004435490000087e-01	2.405745213219999901e+00	4.294812447399999655e+01	6.642671930499999711e+00	1.076694230380000050e+01
9.300000000000000000e+01	-4.795387258250000118e-01	1.025193608470000017e-01	5.620000000000000000e+02	1.577696950000000000e+08	3.875900966079999677e+01	5.674918145280000203e+01	6.726313878839999437e+08	7.350000000000000000e+02	5.589411754589999646e+02	6.386000000000000227e+02	3.500000000000000000e+02	3.516480822510000159e+00	3.850000000000000000e+02	5.163454743649999727e+03	4.518000000000000114e+02	2.993367863790000083e+00	5.543029702970000017e+02	8.733499556740000003e+00	1.746699911349999823e+01	6.134083519339999846e+00	-8.138915090700000121e+01	8.046320921989999486e-02	9.872084739190000180e-01	2.212967596649999952e-02	3.429343971629999821e+00	2.158696915670000216e+00	4.058779152540000212e-01	1.580177035780000017e+00	9.274774067419999657e-01	5.187236669489999619e-01	7.954418722449999590e-01	8.293347739360000048e+01	4.396679845749999593e+00	8.117601273829999631e-01	8.373906111969999344e+00	2.652100974859999951e+03	9.051082167970000425e-01	-2.533497014009999937e-01	1.339428191489999920e+00	5.686855422580000541e-01	3.006628047630000111e+01	3.025904608060000014e-02	9.080881476160000076e+00	3.869655410230000286e-02	9.364127744019999644e-02	7.342227014909999960e-01	3.412104381980000056e+01	2.664174619050000192e+00	6.450190418660000091e+01
5.500000000000000000e+01	-9.892321619039999570e-02	1.721071386370000011e-01	5.380000000000000000e+02	1.168867520000000000e+08	2.271849069789999831e+01	3.374679261939999719e+01	4.312225031980000138e+08	6.440000000000000000e+02	5.398964341439999544e+02	5.970000000000000000e+02	3.840000000000000000e+02	2.808934241539999821e+00	2.600000000000000000e+02	1.877771605899999940e+03	4.860000000000000000e+02	3.290934871470000189e+00	5.381546134660000007e+02	7.017360217360000263e+00	1.403472043470000052e+01	5.001419527000000365e+00	-2.886993015749999891e+00	1.141534391529999970e-01	9.850689504220000448e-01	4.813233572279999872e-02	1.916137566139999970e+00	1.766919287939999972e+00	4.651094805120000175e-01	8.826254598249999583e-01	9.237377408810000246e-01	5.979940412290000173e-01	6.932536037680000485e-01	5.140545903049999765e+01	3.680414171159999803e+00	7.045652671650000087e-01	3.120163429219999784e+00	3.681970285730000114e+02	8.155321464550000510e-01	-2.262092500029999897e-01	9.817460317459999475e-01	6.296137804470000043e-01	1.056451615069999939e+01	2.530400783549999894e-02	3.374669069919999931e+00	3.212060572920000245e-02	1.585811013189999952e-01	9.893029783840000535e-01	4.276475518960000244e+01	3.320943338989999827e+00	4.037748603939999725e+01
4.100000000000000000e+01	6.658492775409999842e-01	2.467211024809999875e-01	3.710000000000000000e+02	5.651302700000000000e+07	1.689603024570000045e+01	2.300228232410000118e+01	1.783892580660000145e+08	4.710000000000000000e+02	3.754067685790000155e+02	4.120000000000000000e+02	3.270000000000000000e+02	2.162074681930000075e+00	1.440000000000000000e+02	7.873715835100000504e+02	3.420000000000000000e+02	3.084308147949999857e+00	3.743566084789999877e+02	2.480964893459999931e+00	4.961929786929999864e+00	3.543348695919999791e+00	4.418627750489999784e+00	1.837373087370000047e-01	9.858934223799999952e-01	1.134605313010000061e-01	5.366259116260000406e-01	1.132917668009999934e+00	3.906317031320000188e-01	3.167272012980000273e-01	9.364964454249999903e-01	7.809577434579999533e-01	7.927458692469999679e-01	7.186557986560000444e+00	2.977620969150000185e+00	8.024533260370000365e-01	1.299647147009999948e+00	5.684686367140000129e+01	8.684587186600000175e-01	-3.505710970609999810e-01	4.545080795079999847e-01	7.855876710039999544e-01	4.661962676399999950e+00	1.341084627019999975e-01	1.492477378230000040e+00	2.932644161660000193e-01	2.327314109589999902e-01	2.983686102450000099e+00	4.259002392130000203e+01	8.194997024390000107e+00	5.373897467960000007e+00
8.600000000000000000e+01	6.042609921670000217e-02	1.347566246480000063e-01	4.940000000000000000e+02	9.942348400000000000e+07	3.462951005920000114e+01	4.506355059980000277e+01	3.310337923489999771e+08	6.260000000000000000e+02	4.979345969529999820e+02	5.650000000000000000e+02	3.530000000000000000e+02	3.062778120709999996e+00	2.730000000000000000e+02	2.827446247219999805e+03	4.310000000000000000e+02	2.378533160539999969e+00	4.950872817960000134e+02	6.298816673820000211e+00	1.259763334760000042e+01	5.051991593560000382e+00	2.144358752870000107e+00	9.751894751890000101e-02	9.912480056019999930e-01	4.192671952250000278e-02	1.307228657230000035e+00	1.546733183690000013e+00	4.903963805070000181e-01	6.161056632820000045e-01	9.409291764749999620e-01	6.477166985990000514e-01	8.520519469649999733e-01	4.346502931500000244e+01	3.958487862510000177e+00	8.601073447889999724e-01	4.443425974820000235e+00	6.172335369889999583e+02	9.247321776210000177e-01	-3.473484829469999924e-01	8.020663520659999657e-01	6.680500738829999730e-01	1.646647524209999958e+01	3.215361722750000040e-02	4.499598907740000264e+00	4.495486488969999833e-02	1.308912803030000127e-01	1.262532271169999998e+00	3.323152746400000268e+01	3.846446229870000177e+00	3.373478431440000236e+01
8.500000000000000000e+01	4.512052333759999923e-01	1.331636980489999955e-01	4.750000000000000000e+02	8.874178400000000000e+07	3.380360258019999975e+01	4.626395768180000090e+01	2.506576064199999869e+08	6.650000000000000000e+02	4.751905577320000020e+02	5.370000000000000000e+02	3.540000000000000000e+02	3.127652695060000099e+00	3.110000000000000000e+02	3.257403466520000165e+03	4.003999999999999773e+02	3.270064317020000111e+00	4.717506361320000110e+02	5.315116843360000232e+00	1.063023368670000046e+01	5.074710785919999800e+00	3.755438919520000240e+01	8.227751231890000072e-02	9.918867046470000171e-01	4.041385415930000280e-02	1.411964312380000086e+00	1.537190707119999944e+00	5.098495491350000242e-01	5.818981394659999973e-01	9.407930268819999498e-01	6.215773440120000437e-01	8.629290035859999985e-01	3.270735030609999683e+01	4.026764559230000096e+00	8.694451421959999982e-01	5.162699346040000137e+00	1.201439452609999989e+03	9.354266866549999504e-01	-3.678311655739999741e-01	8.638756159470000195e-01	6.451564133189999772e-01	1.923883307179999846e+01	5.262138275210000160e-02	5.505629108880000011e+00	7.565186092990000555e-02	1.268122066110000112e-01	1.079011337729999909e+00	3.347186649439999684e+01	3.451599684450000094e+00	2.762195874409999874e+01
9.200000000000000000e+01	5.547599854229999794e-01	1.132269077930000006e-01	7.190000000000000000e+02	2.157032380000000000e+08	4.118629682499999944e+01	5.540137188199999940e+01	6.092694432890000343e+08	8.900000000000000000e+02	7.334257370179999498e+02	8.380000000000000000e+02	6.140000000000000000e+02	3.305252973540000028e+00	2.760000000000000000e+02	4.445180328479999844e+03	6.530000000000000000e+02	2.403027629249999908e+00	7.303890274310000450e+02	5.664357214359999837e+00	1.132871442869999967e+01	5.232757934290000357e+00	8.815809647419999351e+01	7.483197483200000610e-02	9.920912846139999797e-01	3.553647501559999838e-02	1.178056628060000000e+00	1.500969225670000018e+00	4.879806056059999841e-01	5.856874676150000125e-01	9.443513046239999653e-01	6.651734248789999970e-01	9.187501254979999477e-01	3.873526383530000317e+01	4.234252831050000054e+00	9.284878505320000031e-01	7.238580016300000253e+00	1.925525181089999933e+03	9.625054951939999714e-01	-4.132646236520000071e-01	7.522808522809999454e-01	6.824221245049999496e-01	2.777626343709999901e+01	4.375868560070000218e-02	6.892943463479999977e+00	6.818192907980000217e-02	1.136007829740000030e-01	1.271568227790000005e+00	2.796676937630000026e+01	3.978954653320000201e+00	2.786658871810000093e+01
5.800000000000000000e+01	9.131543916109999826e-01	1.722144887760000131e-01	4.690000000000000000e+02	1.185289610000000000e+08	2.656795902360000028e+01	3.891960396040000347e+01	5.053334199700000286e+08	6.520000000000000000e+02	4.844696211959999914e+02	5.540000000000000000e+02	3.750000000000000000e+02	2.873284405510000195e+00	2.770000000000000000e+02	2.430716737570000078e+03	4.293999999999999773e+02	3.580504878350000197e+00	4.819544554459999972e+02	4.848758865249999772e+00	9.697517730499999544e+00	4.796144329019999653e+00	4.824025576009999838e+01	1.814383865249999950e-01	9.913504071049999977e-01	6.530433029649999888e-02	1.293838652480000073e+00	1.586239247880000036e+00	4.258582422180000049e-01	6.853593215569999675e-01	9.445973489640000498e-01	6.738301683190000002e-01	8.350196108259999583e-01	2.677572030139999981e+01	3.747546476880000199e+00	8.471516504230000022e-01	3.912037211249999924e+00	7.161754258539999682e+02	9.127928657539999824e-01	-3.347280745299999749e-01	7.566046099290000271e-01	6.953014184400000408e-01	1.435431019249999984e+01	5.439326997939999964e-02	4.783217218279999905e+00	7.822871030250000413e-02	1.372203703659999885e-01	1.965417704040000046e+00	4.006623755639999729e+01	5.123042128969999887e+00	2.375288273640000014e+01
4.600000000000000000e+01	5.673386558140000036e-01	2.503653584239999841e-01	5.330000000000000000e+02	1.173163410000000000e+08	1.963959878049999830e+01	2.564816139199999867e+01	4.328073572620000243e+08	6.240000000000000000e+02	5.408876536450000003e+02	5.840000000000000000e+02	4.850000000000000000e+02	2.200053045689999820e+00	1.390000000000000000e+02	9.244403455200000508e+02	5.050000000000000000e+02	2.417389693750000124e+00	5.400324189530000467e+02	3.076787501790000157e+00	6.153575003580000313e+00	3.380166594129999869e+00	8.011412643279999912e+00	2.872801372800000141e-01	9.893951673680000392e-01	1.390314827609999970e-01	3.952166452170000066e-01	9.867573898699999457e-01	3.597436722440000012e-01	2.470688779319999973e-01	9.465810197949999782e-01	8.137430287429999742e-01	8.582486691139999957e-01	1.067666952669999958e+01	2.969622173209999882e+00	8.674594183710000461e-01	1.407287857840000100e+00	7.195497413869999548e+01	9.108892371369999852e-01	-4.259060651059999869e-01	3.762977262980000126e-01	8.150042900039999871e-01	5.233934786149999852e+00	6.963525441630000201e-02	1.622494000669999936e+00	1.556409349450000035e-01	2.184983773489999892e-01	3.846243289119999798e+00	3.573708958270000124e+01	1.029972391389999942e+01	6.755525351570000225e+00
3.100000000000000000e+01	6.989394888859999933e-01	2.623802090780000262e-01	3.480000000000000000e+02	4.928364600000000000e+07	1.378028163549999974e+01	2.046137772779999864e+01	1.555689636789999902e+08	4.330000000000000000e+02	3.505736161620000075e+02	3.860000000000000000e+02	2.980000000000000000e+02	2.123345242180000092e+00	1.350000000000000000e+02	6.949516607479999948e+02	3.190000000000000000e+02	3.326840409459999925e+00	3.495810473820000084e+02	3.541491491489999976e+00	7.082982982979999953e+00	3.550926019949999901e+00	4.608958106590000270e+00	2.224688974690000043e-01	9.888518833920000306e-01	1.184857077509999940e-01	5.708136708140000293e-01	1.158583459679999983e+00	3.960630273130000267e-01	3.345507664719999941e-01	9.422680418509999933e-01	7.735764335760000332e-01	7.677156571530000528e-01	1.348565351070000062e+01	2.965918097979999946e+00	7.833784928089999600e-01	1.228877606509999998e+00	5.476577638029999662e+01	8.578142533060000297e-01	-3.341678007530000105e-01	4.725082225080000087e-01	7.791166166170000462e-01	4.344696755240000208e+00	5.150335964049999882e-02	1.386969895150000021e+00	1.049091436340000016e-01	2.393739968449999922e-01	2.174808275849999806e+00	4.463249438999999796e+01	7.011640954369999790e+00	8.828813953639999212e+00
1.400000000000000000e+02	6.758147428690000069e-01	9.024197610709999706e-02	7.060000000000000000e+02	2.165195070000000000e+08	5.849576382219999715e+01	7.757001511180000364e+01	7.209088902949999571e+08	9.370000000000000000e+02	7.348121496420000085e+02	8.740000000000000000e+02	6.030000000000000000e+02	3.624753389069999887e+00	3.340000000000000000e+02	8.478807582040000852e+03	6.270000000000000000e+02	2.325023442410000030e+00	7.290199501250000367e+02	5.557954382950000216e+00	1.111590876590000043e+01	5.399675009220000099e+00	2.586930624060000241e+02	8.483840983840000571e-02	9.942251134809999558e-01	3.431049282310000281e-02	1.157378807379999985e+00	1.500580726799999987e+00	4.625900205760000161e-01	5.752339924449999531e-01	9.521928879159999859e-01	6.698545183840000083e-01	9.549402144499999912e-01	4.319700772200000216e+01	4.468341955179999658e+00	9.597839827349999853e-01	1.288255250369999949e+01	6.297528280100000302e+03	9.844400769069999724e-01	-4.975446661240000013e-01	7.421850421850000323e-01	6.888178654850000138e-01	5.037283120720000085e+01	4.782204168990000087e-02	1.280385751100000036e+01	1.083122501499999973e-01	8.313978619980000317e-02	1.672537945329999998e+00	1.983744338349999836e+01	4.628609011360000025e+00	4.343890329829999786e+01
6.800000000000000000e+01	-8.563069017430000041e-02	1.256272297000000093e-01	5.150000000000000000e+02	1.051620830000000000e+08	3.158716377949999909e+01	4.739225245869999981e+01	2.970379321079999804e+08	6.570000000000000000e+02	5.172890849950000529e+02	5.960000000000000000e+02	3.480000000000000000e+02	3.272795309350000181e+00	3.090000000000000000e+02	3.708411566279999988e+03	4.261999999999999886e+02	2.884016435089999941e+00	5.136921119590000444e+02	8.127417127070000191e+00	1.625483425410000038e+01	5.254574209940000351e+00	-1.193338129460000019e+01	1.126959832760000002e-01	9.920946855879999582e-01	4.489565931040000180e-02	1.614965656260000104e+00	1.637278998220000004e+00	4.431999350870000076e-01	8.047139472209999811e-01	9.466545317360000045e-01	6.489566122330000519e-01	8.676352049979999537e-01	7.137709048829999858e+01	4.131709245279999720e+00	8.955998405359999470e-01	6.129408416979999608e+00	1.537565874249999979e+03	9.470425957800000516e-01	-3.915468023049999968e-01	8.447924443780000514e-01	6.729646625709999608e-01	2.290266801159999943e+01	2.146055087969999872e-02	6.865285153410000341e+00	2.805620508849999972e-02	1.111540546190000062e-01	1.800372476379999975e+00	2.684996682790000122e+01	4.625522063570000064e+00	5.493758927479999699e+01
9.000000000000000000e+01	-1.196144605290000024e-01	1.048189998819999968e-01	7.510000000000000000e+02	2.292447170000000000e+08	3.702157393659999940e+01	5.636089327799999893e+01	6.475183330509999990e+08	9.390000000000000000e+02	7.560969422199999599e+02	8.450000000000000000e+02	5.550000000000000000e+02	3.539727985269999877e+00	3.840000000000000000e+02	5.379421098130000246e+03	6.600000000000000000e+02	3.158964623110000147e+00	7.525311720700000251e+02	8.600616688120000575e+00	1.720123337620000115e+01	5.716693534460000059e+00	-3.164826262640000110e+01	7.611182611179999336e-02	9.930155992970000067e-01	2.801229946929999909e-02	1.832035607039999903e+00	1.689951985180000005e+00	4.996778167059999776e-01	7.474256786770000494e-01	9.433939406510000181e-01	5.763525306169999807e-01	8.892781119129999912e-01	8.132468897469999547e+01	4.413157758869999725e+00	8.940567209130000359e-01	8.265596738279999300e+00	3.177449788309999803e+03	9.530477124180000148e-01	-3.702419616370000166e-01	1.006159731159999904e+00	6.093417822579999532e-01	3.123035134610000085e+01	2.542102568290000031e-02	9.425237366410000206e+00	3.606341864890000304e-02	9.549744023530000459e-02	6.595559517560000140e-01	2.721447663640000059e+01	2.673718375760000043e+00	6.857282857280000599e+01
4.300000000000000000e+01	-6.453723994429999555e-01	1.986824821100000027e-01	4.270000000000000000e+02	9.156270800000000000e+07	1.945898491080000170e+01	3.055571022450000029e+01	3.903661686140000224e+08	5.220000000000000000e+02	4.258078123629999823e+02	4.690000000000000000e+02	3.030000000000000000e+02	2.643086343629999835e+00	2.190000000000000000e+02	1.637031428289999894e+03	3.640000000000000000e+02	3.600809192649999879e+00	4.238811881190000008e+02	5.546581338650000248e+00	1.109316267730000050e+01	4.264013703129999833e+00	-1.749073940870000143e+01	1.794215425529999963e-01	9.898383015480000102e-01	8.384431753700000156e-02	8.605164007090000400e-01	1.329005692209999978e+00	4.333237908790000259e-01	4.468554692410000029e-01	9.414504561259999793e-01	7.211263428240000106e-01	8.209785914060000467e-01	3.279778368790000087e+01	3.459602043099999857e+00	8.331533918860000165e-01	2.462431320239999888e+00	3.065738860810000119e+02	8.896138449260000414e-01	-3.515624059029999748e-01	6.074578900710000395e-01	7.331044991130000188e-01	8.989208880239999644e+00	5.746504684170000016e-02	3.224609397390000076e+00	8.213564805709999694e-02	1.687163665009999980e-01	2.602241698549999871e+00	4.534228282389999976e+01	6.534089075229999821e+00	1.948222291149999919e+01
4.800000000000000000e+01	8.600849003869999454e-02	1.978656849150000063e-01	4.540000000000000000e+02	8.365848600000000000e+07	2.057094955040000173e+01	2.712915964449999962e+01	3.086356762369999886e+08	5.200000000000000000e+02	4.567544782119999809e+02	5.040000000000000000e+02	3.850000000000000000e+02	2.429657706189999988e+00	1.350000000000000000e+02	1.075107057789999999e+03	4.130000000000000000e+02	2.152826297629999885e+00	4.555760598499999787e+02	3.696769984269999920e+00	7.393539968539999840e+00	3.736112189710000031e+00	1.500815478040000039e+00	1.542220792220000136e-01	9.885180837210000293e-01	9.244840333789999809e-02	4.294759044759999811e-01	1.018265396020000102e+00	3.714133776629999772e-01	2.598457328959999924e-01	9.436230873730000468e-01	8.038420563420000109e-01	8.840322960030000399e-01	1.530964178460000014e+01	3.276642035080000070e+00	8.899739808809999930e-01	1.857296377229999962e+00	1.069347067119999934e+02	9.384460360840000126e-01	-4.576822876569999754e-01	3.985092235089999768e-01	8.059065017400000031e-01	6.999709604449999567e+00	6.760711981290000450e-02	1.768925984260000028e+00	1.416163355199999974e-01	2.048978666409999871e-01	2.874354649289999841e+00	3.477761067640000192e+01	9.189486345700000669e+00	6.794060336560000302e+00
1.500000000000000000e+01	-8.050243596260000523e-01	4.517571408139999800e-01	2.740000000000000000e+02	2.985767500000000000e+07	6.536579789670000196e+00	9.834889086509999601e+00	9.424886213979999721e+07	2.980000000000000000e+02	2.728700100670000097e+02	2.880000000000000000e+02	2.270000000000000000e+02	1.243988625430000106e+00	7.100000000000000000e+01	1.657718173389999947e+02	2.590000000000000000e+02	4.293707173549999645e+00	2.725660847880000119e+02	2.443879593880000201e+00	4.887759187760000401e+00	1.853962131929999924e+00	-6.753194475410000397e-01	4.270377520379999847e-01	9.854004003999999872e-01	3.457795423360000009e-01	1.459959959959999942e-01	5.940051542750000024e-01	1.459959959959999942e-01	1.237171723619999997e-01	9.635010010010000014e-01	9.270020020020000029e-01	7.834393721310000114e-01	6.237952237950000089e+00	1.707966135930000018e+00	8.102508859360000315e-01	3.383074609260000032e-01	3.613582846169999918e+00	8.274152627699999929e-01	-4.816704682449999830e-01	1.459959959959999942e-01	9.270020020020000029e-01	1.207233847709999974e+00	6.690762746339999623e-02	3.891113523609999736e-01	2.660261069529999967e-01	4.313103537049999825e-01	1.396155565870000004e+01	3.504477644419999649e+01	4.082022069589999802e+01	1.243843142930000090e+00
4.800000000000000000e+01	8.488377007799999818e-01	1.687116373650000001e-01	3.630000000000000000e+02	5.556432900000000000e+07	2.280246153850000113e+01	3.723769130790000048e+01	1.850032789860000014e+08	6.180000000000000000e+02	3.722424095549999947e+02	4.390000000000000000e+02	2.460000000000000000e+02	2.962518825530000122e+00	3.720000000000000000e+02	2.664622732450000058e+03	3.110000000000000000e+02	5.456073552170000340e+00	3.686458852869999987e+02	6.269049406549999759e+00	1.253809881309999952e+01	4.464834975629999647e+00	3.364312980289999899e+01	1.617117117119999947e-01	9.968778119429999585e-01	7.855776102040000486e-02	8.128306878309999872e-01	1.335701716149999996e+00	4.136074318369999947e-01	4.796117582409999969e-01	9.674982897289999828e-01	7.412006754650000140e-01	8.950832391949999911e-01	4.282967252969999805e+01	3.781965541199999947e+00	9.197254542299999613e-01	3.934219985279999943e+00	1.019264501180000025e+03	9.608938449749999666e-01	-4.600069881709999975e-01	5.656978406979999985e-01	7.510531364700000490e-01	1.492404925329999976e+01	3.801316561240000030e-02	6.251257805339999862e+00	5.283603271929999956e-02	1.293833355490000003e-01	2.655000220659999854e+00	2.628005370400000018e+01	6.721966089390000398e+00	3.254124189120000210e+01
7.800000000000000000e+01	2.168718429260000150e-02	1.705093590760000111e-01	3.190000000000000000e+02	4.002562900000000000e+07	3.157736457549999898e+01	3.866063231230000241e+01	1.130552926519999951e+08	4.360000000000000000e+02	3.191338030100000083e+02	3.660000000000000000e+02	2.400000000000000000e+02	2.707222720959999940e+00	1.960000000000000000e+02	1.911569696150000027e+03	2.570000000000000000e+02	1.925286434630000043e+00	3.161246819340000229e+02	4.161536882190000064e+00	8.323073764369999239e+00	3.951130777789999993e+00	-3.539162540980000049e+00	1.959795430790000070e-01	9.944598016969999899e-01	9.107348375219999348e-02	4.594855905629999793e-01	1.058242502829999987e+00	3.387173775990000024e-01	2.918137869329999745e-01	9.612614196319999582e-01	8.099466178890000201e-01	9.228277219220000216e-01	2.008717709420000119e+01	3.494384567860000068e+00	9.341018238839999821e-01	2.998395908680000055e+00	2.454123846539999931e+02	9.611047029479999892e-01	-5.095711630360000299e-01	3.933365686129999816e-01	8.140112488180000216e-01	1.153409804420000029e+01	6.532079232159999915e-02	3.353900649199999862e+00	1.430720414630000104e-01	1.514053757409999923e-01	4.336681597000000110e+00	2.411579329850000164e+01	1.091222096269999930e+01	1.154556539380000046e+01
1.260000000000000000e+02	-2.737733531670000220e-01	8.790368219100000435e-02	5.380000000000000000e+02	1.261585410000000000e+08	5.139501751729999768e+01	7.625177704120000044e+01	3.563439508550000191e+08	8.100000000000000000e+02	5.609009074069999770e+02	6.660000000000000000e+02	2.210000000000000000e+02	3.861474323109999940e+00	5.890000000000000000e+02	9.622190881900000022e+03	4.540000000000000000e+02	3.802227067440000052e+00	5.522568578550000211e+02	1.462483554980000022e+01	2.924967109969999868e+01	6.364065051239999882e+00	-1.432832732919999899e+02	6.547261547259999870e-02	9.921894159470000529e-01	2.114468910090000139e-02	5.109702559699999647e+00	2.338001818299999979e+00	4.179608666890000102e-01	2.662609897589999886e+00	9.450512808580000534e-01	4.954092943639999969e-01	8.238857440879999716e-01	2.259312920060000067e+02	4.644306124799999935e+00	8.718729748519999934e-01	1.460008378460000067e+01	1.134978918859999976e+04	9.556522523120000168e-01	-3.278516768779999868e-01	1.546224796219999975e+00	5.459984176750000140e-01	5.329063257859999680e+01	1.050524752130000024e-02	1.753479094680000117e+01	1.150655907220000072e-02	7.692147186509999679e-02	6.309395096859999885e-01	2.317607030650000155e+01	2.415528915529999932e+00	1.939947261519999984e+02
7.100000000000000000e+01	5.596170775780000550e-01	1.377864915199999984e-01	4.060000000000000000e+02	8.778495800000000000e+07	2.955867703090000020e+01	4.265360650920000296e+01	3.742602033610000014e+08	5.970000000000000000e+02	4.169311693789999822e+02	4.826000000000000227e+02	2.760000000000000000e+02	3.096152819909999909e+00	3.210000000000000000e+02	2.881282172340000216e+03	3.530000000000000000e+02	3.315208194719999835e+00	4.134613861390000125e+02	6.122661790779999613e+00	1.224532358159999923e+01	5.177982824249999894e+00	3.982657449930000126e+01	9.725177304960000435e-02	9.909628014369999960e-01	4.254091114590000111e-02	1.595921985820000000e+00	1.690508325649999977e+00	4.570680807970000092e-01	8.469058623420000487e-01	9.423536690279999961e-01	6.430918808119999719e-01	8.273961741390000180e-01	4.131038342200000102e+01	3.993678972500000146e+00	8.478132401040000543e-01	4.621348773000000243e+00	8.609741827149999835e+02	9.245795360680000297e-01	-3.223186026959999895e-01	8.530141843970000526e-01	6.669376899700000250e-01	1.688947310620000053e+01	3.707345248180000247e-02	5.293829173689999834e+00	5.009073842740000004e-02	1.259168221739999927e-01	1.271251508980000056e+00	3.945798261320000222e+01	3.952099170489999924e+00	3.313146352670000283e+01
1.080000000000000000e+02	-3.468179917509999766e-01	9.263002095760000665e-02	5.070000000000000000e+02	1.005788090000000000e+08	4.688640742270000317e+01	6.347418237450000333e+01	3.710586960759999752e+08	6.630000000000000000e+02	5.008193013139999721e+02	5.890000000000000000e+02	2.410000000000000000e+02	3.601863832049999825e+00	4.220000000000000000e+02	5.913461980959999892e+03	3.850000000000000000e+02	2.570169809089999813e+00	4.948802992519999862e+02	1.134285356790000066e+01	2.268570713569999953e+01	5.949062905399999934e+00	-5.137663946149999816e+01	7.418489918489999668e-02	9.917469746279999887e-01	2.248514458969999921e-02	2.810224510219999861e+00	1.945716699040000108e+00	4.713695979849999995e-01	1.419580358789999996e+00	9.434674213229999884e-01	5.638297752669999552e-01	8.436790442039999727e-01	1.362998176750000141e+02	4.456699682970000076e+00	8.657567811120000512e-01	9.044537387809999274e+00	2.621631959060000099e+03	9.465044911109999903e-01	-3.329469889639999902e-01	1.148748748750000104e+00	5.998851785459999864e-01	3.336792504099999945e+01	1.246805068290000006e-02	1.011138586130000050e+01	1.454957912590000048e-02	8.857725101400000522e-02	8.207015094890000029e-01	2.515122587380000141e+01	2.848302968220000064e+00	1.078025087799999966e+02
1.900000000000000000e+01	2.056901731000000122e-01	3.939963059930000067e-01	2.780000000000000000e+02	3.114560500000000000e+07	8.667550295859999920e+00	1.184002587049999988e+01	9.831434737989999354e+07	3.130000000000000000e+02	2.786930890880000220e+02	2.990000000000000000e+02	2.440000000000000000e+02	1.511630915800000086e+00	6.900000000000000000e+01	2.096478255730000058e+02	2.620000000000000000e+02	2.620441281430000213e+00	2.783167082290000280e+02	2.606252681249999981e+00	5.212505362509999962e+00	2.243420260580000214e+00	3.647090403570000250e-01	3.795938795939999832e-01	9.897611897610000264e-01	2.934971773369999815e-01	1.740597740600000054e-01	6.623254125380000357e-01	1.740597740600000054e-01	1.428561994410000036e-01	9.651880451880000544e-01	9.129701129699999695e-01	8.164515304910000548e-01	7.180173030169999748e+00	2.069360486519999931e+00	8.445488795309999963e-01	4.745647870249999900e-01	7.345639046129999628e+00	8.791727089640000159e-01	-5.008833894149999910e-01	1.740597740600000054e-01	9.129701129699999695e-01	1.724199374039999899e+00	5.870529562150000186e-02	6.587238417049999795e-01	1.914898081380000117e-01	3.384189971489999782e-01	1.454821164260000010e+01	3.121173874269999970e+01	3.497581646510000297e+01	3.221658672789999844e+00
9.100000000000000000e+01	9.745233716740000496e-01	1.060130223069999933e-01	4.510000000000000000e+02	8.716343400000000000e+07	3.799087741769999838e+01	5.574906872470000252e+01	2.902135486539999843e+08	7.970000000000000000e+02	4.662243795320000004e+02	5.470000000000000000e+02	3.140000000000000000e+02	3.464064390199999899e+00	4.830000000000000000e+02	5.283102306580000004e+03	3.750000000000000000e+02	5.001153988859999622e+00	4.605236907729999984e+02	6.852981552980000224e+00	1.370596310600000045e+01	5.818272626559999772e+00	1.293100520099999926e+02	6.404976404980000648e-02	9.937306164050000445e-01	2.443999843949999987e-02	2.572014872010000008e+00	1.925477627510000067e+00	4.676123703069999804e-01	1.135676869589999916e+00	9.473719001570000131e-01	5.459108747980000453e-01	8.353319205210000264e-01	5.363485628490000323e+01	4.335320896679999869e+00	8.526241761430000121e-01	7.955681095360000121e+00	3.764838783400000011e+03	9.274064937910000417e-01	-3.099568402910000131e-01	1.165236665239999914e+00	5.864430331690000386e-01	2.925070950940000003e+01	3.326339380099999771e-02	9.031669791109999679e+00	4.196424919040000340e-02	1.031482109079999987e-01	6.055436981499999760e-01	2.997944034720000062e+01	2.557451099520000160e+00	4.765334036210000335e+01
6.200000000000000000e+01	5.864935375499999992e-01	1.719985237849999959e-01	3.220000000000000000e+02	4.453702400000000000e+07	2.683605703559999967e+01	3.627302216270000201e+01	1.257980550960000008e+08	4.540000000000000000e+02	3.366389175570000134e+02	4.008000000000000114e+02	2.550000000000000000e+02	2.745501223189999784e+00	1.990000000000000000e+02	1.871722238410000045e+03	2.840000000000000000e+02	2.531463549390000178e+00	3.338473282439999821e+02	3.918045393459999914e+00	7.836090786919999829e+00	4.285656303119999677e+00	2.277669443410000127e+01	1.761758996570000069e-01	9.916090846899999756e-01	7.563031712130000028e-02	7.013438853219999825e-01	1.210940918709999981e+00	4.337261294440000192e-01	3.580347594120000254e-01	9.463534214779999454e-01	7.401836643270000016e-01	8.896172749849999839e-01	1.817274152610000115e+01	3.608610587659999869e+00	9.027710062549999526e-01	3.172101209310000058e+00	3.541837830389999908e+02	9.433615049719999979e-01	-4.382343002060000159e-01	5.499178736750000018e-01	7.485522124329999638e-01	1.198706095190000021e+01	8.264574718809999943e-02	3.496875506159999869e+00	1.464268751929999890e-01	1.506106126610000095e-01	2.458535493129999860e+00	3.076211702129999992e+01	6.687762545060000008e+00	1.340171800799999957e+01
8.400000000000000000e+01	-7.813963972640000644e-02	1.292342709310000115e-01	6.730000000000000000e+02	1.844340620000000000e+08	3.466567676940000098e+01	4.614350657020000313e+01	5.209473873460000157e+08	8.090000000000000000e+02	6.781853114809999852e+02	7.410000000000000000e+02	5.170000000000000000e+02	3.142067899000000164e+00	2.920000000000000000e+02	3.006517484340000010e+03	6.080000000000000000e+02	2.526276652329999983e+00	6.759650872820000131e+02	7.604023666519999836e+00	1.520804733299999967e+01	4.933553657270000059e+00	-5.639212414560000219e+00	9.012941512939999511e-02	9.943392465120000079e-01	4.522864292460000019e-02	9.765944515940000459e-01	1.413710103779999949e+00	4.863761827299999951e-01	4.802014694210000045e-01	9.521121576759999927e-01	6.841256172140000036e-01	8.943538727259999765e-01	6.196693479190000176e+01	4.024276599800000298e+00	9.038742978349999513e-01	4.631968327860000123e+00	7.437720633049999606e+02	9.530236373620000201e-01	-4.055121841000000060e-01	6.890640640640000036e-01	6.981408789740000120e-01	1.755127885989999825e+01	2.486699380069999979e-02	5.628364466519999887e+00	3.318872832789999949e-02	1.182199875450000021e-01	1.412180732820000006e+00	2.828571727679999981e+01	4.418769559840000305e+00	4.140495208889999645e+01
6.200000000000000000e+01	2.820691217960000219e-01	1.562709538279999921e-01	3.350000000000000000e+02	5.938792400000000000e+07	2.514515821170000009e+01	3.663702774240000082e+01	2.531929959280000031e+08	4.680000000000000000e+02	3.429283445629999960e+02	4.036000000000000227e+02	2.160000000000000000e+02	2.921501835409999970e+00	2.520000000000000000e+02	2.115622484070000155e+03	2.863999999999999773e+02	3.027790079729999917e+00	3.398297029700000280e+02	6.134978945040000298e+00	1.226995789010000060e+01	4.697775823849999810e+00	1.369312417209999921e+01	1.261857269499999934e-01	9.928057536180000531e-01	5.566327681930000049e-02	8.954676418439999619e-01	1.387301472010000092e+00	4.756981382980000062e-01	4.631361439430000115e-01	9.474430111480000027e-01	6.997896459119999912e-01	8.672416716270000547e-01	4.056432845740000204e+01	3.809841822640000153e+00	8.854178725239999492e-01	3.373263523309999901e+00	4.778866457180000111e+02	9.378782758260000296e-01	-3.748350227300000226e-01	6.489694148939999518e-01	7.118277186760000319e-01	1.259758645139999977e+01	3.106149126389999918e-02	3.916413458470000108e+00	4.346544594779999660e-02	1.425164743719999905e-01	1.632559318800000048e+00	4.114413817530000017e+01	4.797482924889999722e+00	2.758232894329999851e+01
6.700000000000000000e+01	5.064304269079999976e-01	1.442963663160000132e-01	4.400000000000000000e+02	7.998213300000000000e+07	2.992236024840000042e+01	4.113223176470000197e+01	2.950727521570000052e+08	5.910000000000000000e+02	4.466057442229999879e+02	5.220000000000000000e+02	3.320000000000000000e+02	2.999296448329999976e+00	2.590000000000000000e+02	2.615104458310000155e+03	3.840000000000000000e+02	2.692709108389999884e+00	4.436683291769999755e+02	5.212412412409999973e+00	1.042482482479999994e+01	4.869314894030000396e+00	3.149604527050000158e+01	1.169419419419999995e-01	9.911868248420000471e-01	5.058609515009999946e-02	1.103224653220000073e+00	1.510035502030000032e+00	4.522887470799999976e-01	5.730835835730000438e-01	9.424500802480000328e-01	6.783192856719999497e-01	8.664002011120000013e-01	3.075598455600000136e+01	3.868339539399999971e+00	8.785672259740000545e-01	4.135705808900000058e+00	6.505422969200000125e+02	9.335011443490000005e-01	-3.553236574240000167e-01	7.190547690549999871e-01	6.967297654799999851e-01	1.543959858240000038e+01	4.700350936170000216e-02	4.707177581569999880e+00	6.814716029450000601e-02	1.325054538579999996e-01	1.450004209979999903e+00	3.112408093610000037e+01	4.410726920840000176e+00	2.411145294880000023e+01
2.200000000000000000e+01	-1.478075246420000044e-01	3.340464300600000103e-01	2.480000000000000000e+02	2.505549200000000000e+07	9.326704216659999602e+00	1.636270918709999833e+01	7.909027113979999721e+07	3.340000000000000000e+02	2.499650449380000055e+02	2.770000000000000000e+02	1.530000000000000000e+02	1.933426593629999912e+00	1.810000000000000000e+02	5.522915156000000252e+02	2.260000000000000000e+02	5.407900032209999708e+00	2.488578553620000093e+02	4.431810381810000088e+00	8.863620763620000176e+00	3.092775728789999956e+00	-1.303368087610000114e-01	3.587909337910000218e-01	9.939667171580000016e-01	1.939537624999999876e-01	3.966251966250000094e-01	1.006055247980000011e+00	3.099671099669999985e-01	2.675317658979999846e-01	9.616792550130000006e-01	8.299284999279999964e-01	7.763487240049999905e-01	2.033691191189999969e+01	2.653480459509999889e+00	8.095611046880000217e-01	8.941923213939999560e-01	4.830767865100000336e+01	8.554317667730000352e-01	-3.702832437799999932e-01	3.495566995569999724e-01	8.328974808139999464e-01	3.180144088950000114e+00	3.620270253940000016e-02	1.370297501400000062e+00	7.293968449710000468e-02	2.741990969099999953e-01	6.246042476929999587e+00	4.089065871340000058e+01	1.420221395329999936e+01	1.128360967959999961e+01
7.100000000000000000e+01	5.370857885990000247e-01	1.373561109689999948e-01	3.710000000000000000e+02	5.826927700000000000e+07	3.092332908399999880e+01	4.274613963840000253e+01	1.940094931969999969e+08	5.360000000000000000e+02	3.811953799639999829e+02	4.480000000000000000e+02	2.750000000000000000e+02	3.043691640980000113e+00	2.610000000000000000e+02	2.770716923399999814e+03	3.150000000000000000e+02	2.750231204169999888e+00	3.775436408979999783e+02	4.597181109680000155e+00	9.194362219360000310e+00	5.280210051230000090e+00	3.948660425740000335e+01	6.107357357359999989e-02	9.861553422929999480e-01	3.312608900089999975e-02	1.749167024169999918e+00	1.706283712560000110e+00	5.118022695310000536e-01	7.119082448369999927e-01	9.211478274130000532e-01	5.725346726819999787e-01	8.085883586080000462e-01	2.482770985269999997e+01	3.952800898120000017e+00	8.225838894529999834e-01	4.567965834559999827e+00	7.679835443859999486e+02	8.883070782669999499e-01	-2.690973993870000025e-01	1.001068926070000087e+00	6.053510057680000500e-01	1.652269631409999917e+01	8.234444405929999822e-02	4.485023124329999611e+00	1.112326435490000043e-01	1.371475764679999931e-01	6.658855753879999728e-01	3.961975766100000129e+01	2.654973724900000054e+00	2.088390039580000135e+01
9.200000000000000000e+01	4.216446240089999908e-01	1.226100525090000060e-01	2.910000000000000000e+02	3.760790100000000000e+07	3.728226646369999742e+01	4.997771432639999745e+01	1.062262445289999992e+08	4.550000000000000000e+02	3.093451221209999744e+02	3.930000000000000000e+02	1.870000000000000000e+02	3.225180121140000189e+00	2.680000000000000000e+02	3.573659473350000098e+03	2.330000000000000000e+02	2.376198910659999886e+00	3.035139949109999975e+02	5.638978273850000278e+00	1.127795654770000056e+01	5.490109924300000444e+00	3.875157759159999671e+01	8.185754815590000344e-02	9.869779387260000370e-01	3.169037640160000252e-02	1.960194863369999929e+00	1.800665751389999958e+00	4.650085392709999987e-01	8.675183219290000247e-01	9.263886162259999946e-01	5.809793724749999777e-01	8.279861607659999567e-01	3.650097804989999872e+01	4.117625003609999723e+00	8.326584766760000145e-01	5.682486097920000034e+00	1.080607732460000079e+03	9.091824911600000503e-01	-2.919270060620000051e-01	1.020274003289999953e+00	6.160932755960000229e-01	2.076974952830000021e+01	5.343778697200000233e-02	6.037161248550000359e+00	7.120143176580000233e-02	1.156744761690000067e-01	1.000007317099999904e+00	3.136365380129999991e+01	3.148191420669999907e+00	3.295005754839999668e+01
1.340000000000000000e+02	1.064836223429999951e+00	6.647346720480000470e-02	4.300000000000000000e+02	8.819272500000000000e+07	6.029223318870000270e+01	9.822549611009999637e+01	2.491067494449999928e+08	9.560000000000000000e+02	4.689690635250000241e+02	6.100000000000000000e+02	1.630000000000000000e+02	4.262260034469999681e+00	7.930000000000000000e+02	1.804871922439999980e+04	3.000000000000000000e+02	4.835375784220000028e+00	4.493142144639999742e+02	1.256121657369999944e+01	2.512243314739999889e+01	7.156077971860000275e+00	1.150930297789999941e+03	3.076648076650000119e-02	9.929626324500000489e-01	1.024064886320000083e-02	7.892438867440000116e+00	2.584288641630000161e+00	3.764167391970000276e-01	3.258945078920000071e+00	9.420863902910000531e-01	3.710746920620000000e-01	8.586052441589999695e-01	1.816877377380000098e+02	5.111394619840000431e+00	9.040795140349999759e-01	2.784541701790000090e+01	5.366122140970000328e+04	9.629878573229999628e-01	-3.164909347589999755e-01	2.119079794080000134e+00	4.451919561739999809e-01	1.034892292039999973e+02	1.559955235000000037e-02	3.055160005029999937e+01	1.739022851050000054e-02	6.324704862079999490e-02	2.250420855070000004e-01	2.166776997650000069e+01	1.599083645209999904e+00	1.711952098319999891e+02
1.040000000000000000e+02	4.686537118829999793e-01	9.568081560629999871e-02	3.730000000000000000e+02	7.667845200000000000e+07	4.314524441380000042e+01	6.080283893739999712e+01	3.269090023249999881e+08	6.410000000000000000e+02	3.896646235059999981e+02	4.866000000000000227e+02	2.240000000000000000e+02	3.587874660809999838e+00	4.170000000000000000e+02	5.720807042450000154e+03	2.888000000000000114e+02	3.042491135970000204e+00	3.822534653469999739e+02	7.770982934400000097e+00	1.554196586880000019e+01	6.109114405699999750e+00	6.702394186099999729e+01	4.650930851059999899e-02	9.915402673519999599e-01	1.942682299529999851e-02	2.829443705670000142e+00	1.990137264119999916e+00	4.718319573729999883e-01	1.182854019989999950e+00	9.374278103180000432e-01	5.128229569440000413e-01	8.458034024880000112e-01	6.814401595740000062e+01	4.508647024020000060e+00	8.554122818660000460e-01	9.168664808910000019e+00	3.102674328420000165e+03	9.322961059380000526e-01	-2.961461109329999730e-01	1.262112145389999940e+00	5.591910460990000553e-01	3.384521552999999727e+01	2.611705329659999922e-02	9.612859690140000524e+00	3.207051240099999950e-02	9.365465511819999478e-02	5.529302126630000203e-01	3.587270269199999717e+01	2.329919902699999934e+00	6.074435254469999990e+01
5.300000000000000000e+01	1.265345279179999949e+00	1.937239196270000019e-01	2.830000000000000000e+02	3.558717500000000000e+07	2.273697002429999969e+01	3.486739510329999803e+01	1.312893927039999962e+08	5.310000000000000000e+02	2.979027900489999752e+02	3.590000000000000000e+02	2.070000000000000000e+02	2.737275696689999815e+00	3.240000000000000000e+02	2.094386813510000138e+03	2.500000000000000000e+02	5.668975152639999848e+00	2.943665835410000113e+02	4.225487987990000249e+00	8.450975975980000499e+00	4.378648375840000107e+00	4.501367533309999658e+01	2.017231517230000104e-01	9.948204101130000421e-01	8.489464546769999453e-02	1.051769626770000077e+00	1.450521938979999925e+00	4.429379019040000087e-01	6.017255384840000110e-01	9.574451074619999558e-01	7.050200600070000156e-01	8.339385964250000116e-01	2.050254540250000090e+01	3.547928151579999856e+00	8.511319383050000020e-01	3.173460982239999950e+00	6.624947833740000078e+02	9.194498047019999953e-01	-3.610603697140000179e-01	6.609287859289999512e-01	7.189079853659999797e-01	1.164207430219999928e+01	6.248452252259999867e-02	4.479428848140000419e+00	1.000383371470000005e-01	1.475529966509999957e-01	2.377307283750000000e+00	3.286240944490000260e+01	5.740826448229999990e+00	2.024951541700000135e+01
2.000000000000000000e+01	3.302680057549999937e+00	4.593192828400000094e-01	2.880000000000000000e+02	3.479263900000000000e+07	8.119428188780000610e+00	1.610674062969999909e+01	1.098265902010000050e+08	5.120000000000000000e+02	2.945584590290000051e+02	3.160000000000000000e+02	1.890000000000000000e+02	1.667234784709999973e+00	3.230000000000000000e+02	7.548624075720000519e+02	2.750000000000000000e+02	2.549268285260000155e+01	2.932743142140000145e+02	5.252947590449999815e+00	1.050589518089999963e+01	2.491993979000000081e+00	1.615897262969999915e+01	5.754218504220000030e-01	9.970336468889999804e-01	3.538947634890000082e-01	6.319140569140000441e-01	9.873040291850000427e-01	2.189918867279999903e-01	5.293369393889999497e-01	9.799996646559999691e-01	8.660080354069999986e-01	6.515060443339999452e-01	2.821918704420000168e+01	2.172833584790000216e+00	8.077838211160000004e-01	9.415868996739999996e-01	2.183539036580000072e+02	8.390284130890000025e-01	-3.973892117269999802e-01	3.166058916060000006e-01	8.700941247369999854e-01	3.134433541779999999e+00	2.712025277580000157e-02	3.065647738700000069e+00	4.804561098489999738e-02	2.361371811000000098e-01	1.164187084669999983e+01	2.811111715570000058e+01	2.366277699200000129e+01	1.765667180120000168e+01
7.500000000000000000e+01	1.109937902590000025e+00	1.341969266359999968e-01	4.390000000000000000e+02	8.349343100000000000e+07	3.121390984290000148e+01	4.719664678699999882e+01	2.779941517649999857e+08	6.840000000000000000e+02	4.563036761719999959e+02	5.370000000000000000e+02	3.480000000000000000e+02	3.188947529850000073e+00	3.360000000000000000e+02	3.789546122230000037e+03	3.850000000000000000e+02	4.371984083270000099e+00	4.521321695760000239e+02	5.577153939649999614e+00	1.115430787929999923e+01	5.329496121070000036e+00	9.314597924369999760e+01	8.347275847280000161e-02	9.920623323849999675e-01	3.575217558879999896e-02	1.846092521090000105e+00	1.749868852469999903e+00	4.878869732830000139e-01	8.677844769350000487e-01	9.424611537949999507e-01	5.980209846549999764e-01	8.350805149829999552e-01	3.584364721859999747e+01	4.050195974520000242e+00	8.539283425910000336e-01	5.661225288469999839e+00	1.782552621459999955e+03	9.198624891229999490e-01	-3.125016210900000146e-01	9.690654940649999771e-01	6.275240121070000399e-01	2.079880863280000014e+01	4.278224648920000289e-02	6.724781248480000251e+00	5.781266247510000178e-02	1.269898749810000060e-01	8.514835189999999665e-01	3.466376141789999821e+01	3.054880888330000044e+00	3.218881947540000255e+01
5.200000000000000000e+01	4.474963838039999753e-02	1.632577744110000062e-01	3.780000000000000000e+02	5.818115700000000000e+07	2.301933141299999974e+01	3.592967257800000169e+01	1.643368985279999971e+08	5.020000000000000000e+02	3.847644168690000015e+02	4.498000000000000114e+02	2.130000000000000000e+02	2.931380403279999936e+00	2.890000000000000000e+02	2.308165543319999870e+03	3.300000000000000000e+02	3.798387381970000032e+00	3.817531806619999770e+02	7.777273405999999945e+00	1.555454681199999989e+01	4.954982430620000322e+00	7.584583826100000259e+00	1.310586829919999918e-01	9.915711075830000443e-01	5.205032746069999938e-02	1.476929968639999924e+00	1.642520064429999982e+00	4.728166011320000250e-01	7.296806219400000515e-01	9.423259316730000501e-01	6.367053526360000326e-01	7.982291070750000550e-01	6.343243989850000020e+01	3.781319586299999980e+00	8.307656091189999925e-01	3.683893562480000217e+00	6.680647081219999563e+02	8.925791256930000195e-01	-2.918101426429999812e-01	8.470434522919999543e-01	6.606861903340000008e-01	1.325864428130000050e+01	2.333646614770000169e-02	4.324833999650000038e+00	3.002031274350000153e-02	1.440828702289999874e-01	1.482056565960000016e+00	3.609551183119999962e+01	3.998719491930000203e+00	4.906579887550000052e+01
1.950000000000000000e+02	8.314250841270000025e-01	5.188400569650000044e-02	5.510000000000000000e+02	1.439644930000000000e+08	8.370075989170000241e+01	1.223324357439999943e+02	4.066381539599999785e+08	1.078000000000000000e+03	5.991775181479999901e+02	8.140000000000000000e+02	2.910000000000000000e+02	4.513848306939999944e+00	7.870000000000000000e+02	2.395749073700000008e+04	4.070000000000000000e+02	3.363749267669999821e+00	5.788403990020000265e+02	1.266680072930000023e+01	2.533360145860000046e+01	7.352333817409999916e+00	1.493541452160000063e+03	2.503753753750000144e-02	9.935809229090000194e-01	8.520856687419999659e-03	7.174578149580000286e+00	2.547057609169999903e+00	3.871986573460000081e-01	3.020251795330000100e+00	9.452173105669999797e-01	3.924944529939999871e-01	9.087107964709999486e-01	1.961144072639999933e+02	5.412714039809999989e+00	9.145534201920000328e-01	3.925167681519999974e+01	7.319749815050000325e+04	9.811598585570000530e-01	-3.734102632140000044e-01	1.997908622910000043e+00	4.626066817439999923e-01	1.498321291110000004e+02	1.535748335499999978e-02	3.985237257429999858e+01	1.752605166490000047e-02	5.022255427209999790e-02	2.942929417039999995e-01	1.690609421899999987e+01	1.730464849669999916e+00	1.888471579940000140e+02
9.400000000000000000e+01	7.444821906909999676e-01	1.258582491909999990e-01	2.740000000000000000e+02	4.518817500000000000e+07	3.823938945380000121e+01	5.561674345649999651e+01	1.926541397330000103e+08	5.550000000000000000e+02	2.991346430180000198e+02	3.936000000000000227e+02	1.310000000000000000e+02	3.351688220259999795e+00	4.240000000000000000e+02	4.908832679150000331e+03	2.240000000000000000e+02	3.523071611479999810e+00	2.908138613859999850e+02	7.091594636519999995e+00	1.418318927299999999e+01	5.639137813469999649e+00	9.504605588939999450e+01	1.188608156030000057e-01	9.912062687880000000e-01	3.860960581669999753e-02	2.990591755320000100e+00	2.037324991809999819e+00	4.269319454200000141e-01	1.594392415630000004e+00	9.432830751349999820e-01	5.747895581709999702e-01	7.966450605710000410e-01	5.616389627659999917e+01	4.187657659080000094e+00	8.283707784179999978e-01	7.367550064359999595e+00	2.296752736120000009e+03	9.186397968080000087e-01	-2.908259779149999780e-01	1.160206117019999983e+00	6.124030627319999587e-01	2.647960850209999961e+01	3.240063679630000165e-02	8.721752777629999898e+00	4.167509444030000065e-02	1.051736142439999994e-01	1.210537086840000054e+00	3.588248873330000066e+01	3.452422527930000040e+00	5.332731685640000308e+01
7.700000000000000000e+01	1.390684937030000068e+00	1.251422565779999885e-01	2.630000000000000000e+02	3.207534600000000000e+07	3.189223707069999847e+01	5.026667744600000276e+01	1.183334360509999990e+08	5.650000000000000000e+02	2.828221950540000194e+02	3.540000000000000000e+02	1.280000000000000000e+02	3.311002618859999913e+00	4.370000000000000000e+02	4.712740256590000172e+03	2.060000000000000000e+02	6.145789167920000295e+00	2.743640897760000144e+02	6.493307593309999959e+00	1.298661518659999992e+01	5.549091339990000371e+00	1.885001946149999981e+02	7.014514514509999354e-02	9.933901635659999618e-01	3.205776794239999922e-02	2.202752752749999932e+00	1.845982613369999914e+00	4.840697095909999859e-01	1.015136363199999892e+00	9.469348746090000546e-01	5.743410099769999944e-01	8.505430179220000442e-01	4.840989203489999682e+01	4.183860827850000241e+00	8.789140380130000541e-01	7.347460982280000330e+00	4.464516705560000446e+03	9.296733219789999891e-01	-3.183093396389999885e-01	1.061711711709999895e+00	6.081971256970000184e-01	2.718709117639999917e+01	3.202236160949999827e-02	8.678266665669999824e+00	4.448007248309999995e-02	1.171644593550000002e-01	7.213339402699999736e-01	3.314478517940000302e+01	2.791930739240000126e+00	4.560232588510000085e+01
1.100000000000000000e+01	-1.291947049249999868e-01	5.174905628699999482e-01	2.510000000000000000e+02	2.522610500000000000e+07	4.959122408329999843e+00	6.967257666310000097e+00	7.962882885119999945e+07	2.720000000000000000e+02	2.508146577029999946e+02	2.620000000000000000e+02	2.260000000000000000e+02	9.746172374099999480e-01	4.600000000000000000e+01	7.713185863270000198e+01	2.390000000000000000e+02	2.792637091400000049e+00	2.506608478800000057e+02	1.603600028600000060e+00	3.207200057200000121e+00	1.569623951170000087e+00	-3.034880779229999770e-01	5.286250536250000076e-01	9.700100100099999789e-01	3.946014566280000024e-01	1.499499499499999944e-01	6.064567780089999971e-01	1.499499499499999944e-01	1.268730842959999994e-01	9.500166833500000019e-01	9.250250250249999473e-01	6.866743444199999713e-01	2.735825110830000018e+00	1.419674001219999981e+00	6.866743444199999713e-01	2.392627295380000130e-01	8.918563882150000177e-01	7.183676822310000043e-01	-3.798428106660000081e-01	1.499499499499999944e-01	9.250250250249999473e-01	8.071009682030000354e-01	2.498021110380000132e-01	2.495033626979999974e-01	6.374224706950000208e-01	5.009932746049999830e-01	1.706667918650000004e+01	4.157211884979999894e+01	4.182802008649999692e+01	6.005767980999999756e-01
6.100000000000000000e+01	-6.587752492599999732e-01	1.632887855179999959e-01	3.080000000000000000e+02	3.657579800000000000e+07	2.592123076920000102e+01	3.625043376600000045e+01	1.217803343129999936e+08	3.810000000000000000e+02	3.020123612269999853e+02	3.530000000000000000e+02	1.730000000000000000e+02	2.819168863819999871e+00	2.080000000000000000e+02	2.014653851660000100e+03	2.320000000000000000e+02	2.891120006620000016e+00	2.986583541150000087e+02	6.485658873160000226e+00	1.297131774630000045e+01	4.221281994209999944e+00	-3.044147372460000156e+01	1.577005577009999993e-01	9.949898013019999876e-01	7.396576685370000181e-02	5.098419848420000511e-01	1.120011742440000013e+00	3.859547047049999846e-01	3.078790183719999907e-01	9.601579393250000427e-01	7.847229372230000166e-01	9.213335990200000047e-01	4.504707207210000064e+01	3.674012060739999974e+00	9.435260022889999654e-01	3.237964436970000026e+00	4.640967826149999951e+02	9.662502123030000112e-01	-4.905712179300000253e-01	4.437687687690000105e-01	7.891278182940000274e-01	1.244201576300000056e+01	3.006040737019999992e-02	3.761029746819999797e+00	4.864749071360000010e-02	1.536857684750000119e-01	2.788985973379999983e+00	2.787750361639999852e+01	7.868391641739999720e+00	2.325052311030000141e+01
3.200000000000000000e+01	5.697303210649999894e-01	2.561428044210000143e-01	2.420000000000000000e+02	2.318768900000000000e+07	1.447673469389999923e+01	2.082681014439999956e+01	6.549530966330000013e+07	3.260000000000000000e+02	2.429027648679999913e+02	2.780000000000000000e+02	1.890000000000000000e+02	2.166087000360000125e+00	1.370000000000000000e+02	7.096099812879999718e+02	2.090000000000000000e+02	3.238527227250000085e+00	2.414376590329999885e+02	3.167662759440000197e+00	6.335325518890000396e+00	3.452223888529999840e+00	4.105342930049999950e+00	2.211736598479999982e-01	9.910032325430000455e-01	1.297193112070000043e-01	4.566037031510000177e-01	1.071621629180000035e+00	3.526133177379999761e-01	2.869430055430000071e-01	9.507425588569999864e-01	8.054968642680000457e-01	8.127356379850000367e-01	1.102519784979999962e+01	2.956131654320000024e+00	8.307136334189999527e-01	1.219286586469999989e+00	5.482749678860000131e+01	8.948171011879999526e-01	-3.910773077449999913e-01	4.002725100789999990e-01	8.090796252049999859e-01	4.420542642720000082e+00	6.786428523970000626e-02	1.417353895009999976e+00	1.462457526419999876e-01	2.414120439240000082e-01	3.730370140369999810e+00	3.956908275549999843e+01	1.004785765739999981e+01	7.132888698200000377e+00
1.100000000000000000e+02	-1.138682437319999963e-01	9.351310004290000477e-02	4.020000000000000000e+02	6.580366900000000000e+07	4.374086647890000279e+01	6.238661451109999945e+01	1.858672366240000129e+08	5.810000000000000000e+02	4.050912553819999857e+02	4.950000000000000000e+02	2.150000000000000000e+02	3.624889471249999939e+00	3.660000000000000000e+02	5.990557695540000168e+03	2.970000000000000000e+02	2.670071355350000175e+00	3.976284289280000053e+02	8.485285285290000701e+00	1.697057057059999963e+01	6.030863294379999573e+00	-3.925873779789999674e+01	5.942013442010000285e-02	9.904584866850000280e-01	2.171540018190000129e-02	2.538617188619999965e+00	1.927888711580000081e+00	4.716224366369999865e-01	1.121692702790000107e+00	9.355779536060000456e-01	5.423867893649999550e-01	8.701543535110000116e-01	8.049032961529999852e+01	4.521485585939999829e+00	8.865610264719999689e-01	9.759521860810000504e+00	3.564980271670000093e+03	9.530652787250000202e-01	-3.415732298410000256e-01	1.165944515939999926e+00	5.833908015159999794e-01	3.649947025459999850e+01	3.132618571979999683e-02	9.766080590699999675e+00	3.855368368659999739e-02	9.136505823979999830e-02	6.917278479809999547e-01	2.676642221010000000e+01	2.570659648969999989e+00	6.605973082520000617e+01
5.400000000000000000e+01	5.879918903390000118e-01	1.689285364180000137e-01	3.620000000000000000e+02	6.848438100000000000e+07	2.230662435059999993e+01	3.570071169490000074e+01	2.919746041240000129e+08	5.820000000000000000e+02	3.682562092399999756e+02	4.196000000000000227e+02	2.220000000000000000e+02	2.927001781420000004e+00	3.600000000000000000e+02	2.367397251249999954e+03	3.110000000000000000e+02	5.170525065929999720e+00	3.650277227720000042e+02	7.109652039010000202e+00	1.421930407800000040e+01	4.832781972540000304e+00	1.465991440890000064e+01	1.388519503550000034e-01	9.941939958659999910e-01	6.057131976269999885e-02	1.551241134749999917e+00	1.641030219209999919e+00	4.402040701989999860e-01	8.880690685750000091e-01	9.554594920829999616e-01	6.685136420959999493e-01	7.808837371300000330e-01	5.332798093969999798e+01	3.757257388639999807e+00	8.331309308590000295e-01	3.556330092520000097e+00	7.261220832929999460e+02	9.079479377870000034e-01	-3.200856160819999796e-01	7.954343971630000176e-01	6.889908524360000008e-01	1.267407923530000069e+01	2.257735793639999849e-02	5.010685859289999655e+00	3.070044920589999962e-02	1.455000919049999897e-01	1.692138822670000042e+00	4.323029001350000300e+01	4.692370271049999708e+00	4.197741223639999930e+01
6.100000000000000000e+01	1.879679983839999957e-01	1.728285271860000027e-01	3.080000000000000000e+02	3.952858400000000000e+07	2.469403186610000134e+01	3.237867923710000184e+01	1.458301702179999948e+08	3.890000000000000000e+02	3.139665944710000076e+02	3.690000000000000000e+02	2.240000000000000000e+02	2.654150979210000205e+00	1.650000000000000000e+02	1.498489337750000004e+03	2.640000000000000000e+02	2.114403266570000106e+00	3.115710723189999953e+02	4.997390247390000262e+00	9.994780494780000524e+00	4.276589283269999875e+00	4.972234042570000234e+00	1.248498498499999998e-01	9.891426261250000351e-01	6.718488751359999456e-02	7.236236236240000119e-01	1.271939737450000107e+00	4.484126487599999766e-01	3.856516191170000218e-01	9.385803624690000069e-01	7.314337026099999584e-01	8.602800199960000116e-01	2.719774059770000108e+01	3.519024192589999878e+00	8.700361831790000000e-01	2.585485863410000196e+00	1.979097738359999994e+02	9.304450554440000243e-01	-3.884264515740000201e-01	5.678964678960000123e-01	7.400877663379999971e-01	9.618319830009999905e+00	3.875995449700000289e-02	2.605009315829999839e+00	6.101061529059999961e-02	1.698053883700000044e-01	2.441373017650000143e+00	3.609451090959999675e+01	6.400093551630000377e+00	1.866473864250000148e+01
2.600000000000000000e+01	1.544454038690000086e+00	3.340588677929999806e-01	2.830000000000000000e+02	3.255285100000000000e+07	1.105620925120000031e+01	1.671021946380000145e+01	1.027564660059999973e+08	4.310000000000000000e+02	2.849196019070000148e+02	3.050000000000000000e+02	2.370000000000000000e+02	1.872538300049999993e+00	1.940000000000000000e+02	5.359271770699999706e+02	2.580000000000000000e+02	9.814063620060000659e+00	2.839775561100000232e+02	2.853297940800000099e+00	5.706595881600000197e+00	3.014276664480000090e+00	5.531982268950000226e+00	3.434648934649999763e-01	9.949724534470000270e-01	1.900442479929999873e-01	4.211818961820000262e-01	1.027383965480000105e+00	3.010208124789999773e-01	2.979395519299999906e-01	9.658990858989999762e-01	8.335383072149999961e-01	7.584263751780000451e-01	8.811332761330000096e+00	2.618738936050000188e+00	7.913141384259999578e-01	8.804134508890000266e-01	6.746633045869999989e+01	8.567391730869999833e-01	-3.674808852359999767e-01	3.473151723149999759e-01	8.365696649029999987e-01	3.100471907369999780e+00	7.135847065439999970e-02	1.552329778210000066e+00	1.822521145150000077e-01	2.749168431430000226e-01	4.510955051209999844e+00	4.022079204130000107e+01	1.225576902200000085e+01	6.276229949480000236e+00
4.100000000000000000e+01	-2.243293116339999949e-01	2.374549909520000113e-01	3.700000000000000000e+02	5.430170100000000000e+07	1.717907692309999845e+01	2.308626190140000034e+01	1.807993171209999919e+08	4.280000000000000000e+02	3.679887406120000151e+02	4.020000000000000000e+02	3.010000000000000000e+02	2.192523496609999789e+00	1.270000000000000000e+02	7.852804149229999666e+02	3.290000000000000000e+02	2.362078432220000135e+00	3.669201995010000132e+02	3.223941798939999881e+00	6.447883597879999762e+00	3.452038889909999853e+00	-2.159123341069999924e+00	1.990061490059999993e-01	9.892513652650000155e-01	1.165443190580000010e-01	4.019305019309999949e-01	1.006020586130000005e+00	3.490427927929999896e-01	2.551650390970000015e-01	9.471145890790000355e-01	8.159588159589999945e-01	8.435551026769999572e-01	1.147626555129999915e+01	3.013590261170000062e+00	8.514681523420000175e-01	1.283396788979999981e+00	5.150515713549999930e+01	9.110909787469999577e-01	-4.182167602479999746e-01	3.737237237239999788e-01	8.178392678389999615e-01	4.731656654000000017e+00	9.229919936010000381e-02	1.296147789099999947e+00	1.868315397039999881e-01	2.391957714580000005e-01	3.717243044429999976e+00	3.851799733520000046e+01	1.069330467430000020e+01	5.323524086579999981e+00
2.500000000000000000e+01	1.694748988269999979e+00	3.458423168809999781e-01	3.160000000000000000e+02	4.014716800000000000e+07	1.097064690800000086e+01	1.656137624719999835e+01	1.133985883739999980e+08	4.650000000000000000e+02	3.196179653369999869e+02	3.430000000000000000e+02	2.680000000000000000e+02	1.840853585739999909e+00	1.970000000000000000e+02	5.390759409250000544e+02	2.940000000000000000e+02	1.071212319650000033e+01	3.187735368959999960e+02	3.256801552929999843e+00	6.513603105869999688e+00	2.925223533020000044e+00	6.960365316899999932e+00	3.714200388230000094e-01	9.945832205639999479e-01	2.080849596819999980e-01	4.614379572940000007e-01	1.038724920449999978e+00	2.849704417819999835e-01	3.367055257689999803e-01	9.663353372399999808e-01	8.377659443649999593e-01	7.228715088730000016e-01	1.122264820070000013e+01	2.511154870289999952e+00	7.804261481040000170e-01	8.465670734519999963e-01	7.996188483170000438e+01	8.342129732630000349e-01	-3.494518402719999917e-01	3.461624608030000050e-01	8.414238340549999862e-01	2.924830336509999906e+00	6.365562390779999635e-02	1.743606932869999904e+00	1.325047565090000101e-01	2.693040383929999892e-01	5.682858113940000067e+00	3.764782859419999994e+01	1.411423565960000026e+01	7.399732067859999596e+00
8.500000000000000000e+01	2.888009279739999768e-01	1.143463038170000057e-01	5.050000000000000000e+02	1.054228830000000000e+08	3.593912894380000012e+01	4.994519934579999898e+01	2.977745806269999743e+08	6.840000000000000000e+02	5.127377083909999556e+02	5.900000000000000000e+02	3.650000000000000000e+02	3.318732375320000205e+00	3.190000000000000000e+02	3.747870436130000144e+03	4.290000000000000000e+02	2.714755104470000013e+00	5.090698254359999737e+02	6.888039825539999939e+00	1.377607965109999988e+01	5.529070871310000079e+00	3.928611411859999691e+01	6.406406406409999310e-02	9.919422878860000292e-01	2.874654725609999961e-02	1.620438295440000065e+00	1.666805527199999970e+00	5.070894217629999812e-01	6.765507740280000126e-01	9.391536369039999999e-01	5.889388079089999950e-01	8.711925276909999738e-01	5.290707850710000315e+01	4.228380999829999709e+00	8.850493378370000164e-01	6.272041171049999697e+00	1.495453050529999928e+03	9.401678167979999889e-01	-3.391088052869999925e-01	9.529064779060000268e-01	6.191508770679999829e-01	2.346772638879999917e+01	3.110967476770000115e-02	6.156733700990000280e+00	3.878096732180000283e-02	1.143652783199999995e-01	8.932138953129999948e-01	3.218076252870000076e+01	3.008758774589999963e+00	4.147265430310000056e+01
6.100000000000000000e+01	1.080723963540000110e+00	1.586393490830000086e-01	2.780000000000000000e+02	4.316078900000000000e+07	2.611822370359999823e+01	3.992394471130000255e+01	1.840106327599999905e+08	4.970000000000000000e+02	2.923472403000000099e+02	3.640000000000000000e+02	1.940000000000000000e+02	2.943068333969999895e+00	3.030000000000000000e+02	2.683654716200000166e+03	2.354000000000000057e+02	4.155479730849999775e+00	2.877207920789999775e+02	5.038491799650000047e+00	1.007698359930000009e+01	5.023218721280000132e+00	5.726412791530000135e+01	1.283023049650000025e-01	9.890879725650000287e-01	5.044461445009999767e-02	1.962378102840000027e+00	1.759812513430000003e+00	4.485896576119999812e-01	1.057067883500000027e+00	9.388094376029999522e-01	6.332410242479999951e-01	7.682239254960000485e-01	2.862016843969999869e+01	3.794721766739999946e+00	7.854056252309999930e-01	4.214192889459999591e+00	8.548269853949999515e+02	8.769194941200000315e-01	-2.798400152250000161e-01	9.192929964539999776e-01	6.589979631040000507e-01	1.489439345499999945e+01	4.335307344540000052e-02	4.992901933379999768e+00	6.327467709459999590e-02	1.405906144190000040e-01	1.304897758799999918e+00	4.451980136870000138e+01	3.959087430469999891e+00	2.566777207080000167e+01
6.800000000000000000e+01	-6.797914257279999428e-02	1.418212573300000057e-01	2.340000000000000000e+02	2.348816200000000000e+07	2.860265203479999840e+01	3.941216783480000174e+01	8.665331048939999938e+07	3.500000000000000000e+02	2.420205984510000121e+02	3.030000000000000000e+02	1.040000000000000000e+02	3.012028156009999957e+00	2.460000000000000000e+02	2.382508976929999790e+03	1.750000000000000000e+02	2.688514750489999994e+00	2.370473815459999969e+02	6.023671886169999823e+00	1.204734377229999964e+01	4.966219164199999980e+00	1.307421391259999899e+00	1.094666094670000006e-01	9.905672136809999806e-01	4.492533963149999976e-02	1.177867152869999989e+00	1.520140253829999955e+00	4.824750842109999938e-01	5.576345617439999458e-01	9.380560354970000070e-01	6.534882571650000305e-01	8.491016097729999768e-01	3.960257757760000175e+01	3.903740850040000154e+00	8.546994646550000185e-01	3.906760022859999903e+00	5.521227131959999497e+02	9.271448444300000036e-01	-3.401496728789999979e-01	7.735127985130000328e-01	6.738474188469999460e-01	1.444917293860000029e+01	4.442301170940000238e-02	4.398781695180000284e+00	5.962037996660000255e-02	1.313012684490000026e-01	1.247450369779999901e+00	3.291647104780000177e+01	3.883950776069999833e+00	2.920635211589999969e+01
[truncated: 66 more columns]
