# Supplementary material for: Muscle magnetic resonance characterization of STIM1 tubular aggregate myopathy using unsupervised learning
Source: PLoS One. 2023 May 8;18(5):e0285422. doi: 10.1371/journal.pone.0285422 (PMC10166478; doi:10.1371/journal.pone.0285422)
Supplement: S1 File — (ZIP) [file pone.0285422.s001.zip › code and dataset/dataset_t1.csv]

1.400000000000000000e+01	-3.971270666969999863e-01	5.351668639050000120e-01	1.610000000000000000e+02	8.342753000000000000e+06	6.555104165160000385e+00	9.273240236690000415e+00	4.809126893219999969e+07	1.870000000000000000e+02	1.602186294750000002e+02	1.735999999999999943e+02	1.210000000000000000e+02	1.183162040570000073e+00	6.600000000000000000e+01	1.359359621300000072e+02	1.440000000000000000e+02	3.027027185260000142e+00	1.597938461539999935e+02	2.893369932430000180e+00	5.786739864860000360e+00	2.227125347869999938e+00	-3.155863769939999952e-01	5.340060455189999944e-01	9.785857355029999871e-01	3.242516733099999882e-01	3.705769914650000052e-01	9.869549047969999878e-01	3.297363975820000181e-01	2.477153576309999994e-01	9.309669867240000229e-01	8.277804943100000035e-01	3.825732279430000271e-01	8.486575391180000594e+00	1.813561542269999993e+00	4.510381679570000246e-01	3.002660915400000019e-01	2.223203509280000212e+00	4.843169077410000023e-01	-1.178448497880000001e-01	3.487953413939999803e-01	8.292326043150000103e-01	8.304873746959999803e-01	8.015449322409999577e-02	4.953769607590000068e-01	1.460422392590000062e-01	3.851386084960000122e-01	5.770832740470000388e+00	4.862148364080000107e+01	1.257617519160000086e+01	5.119951051240000162e+00
4.800000000000000000e+01	1.366238786480000078e+00	2.153728976510000115e-01	1.890000000000000000e+02	1.151821800000000000e+07	2.002662578349999833e+01	3.097049532400000160e+01	7.744424893600000441e+07	3.430000000000000000e+02	2.017434434150000016e+02	2.481999999999999886e+02	1.350000000000000000e+02	2.520460690799999792e+00	2.080000000000000000e+02	1.655774126280000019e+03	1.570000000000000000e+02	4.962702068119999588e+00	1.975971731449999993e+02	3.458303740529999892e+00	6.916607481059999785e+00	4.613481190749999961e+00	3.564486380839999669e+01	1.804865056820000035e-01	9.776160407680000164e-01	6.907693041479999463e-02	2.004794034090000121e+00	1.822872579760000056e+00	4.403425777960000009e-01	1.038582198440000104e+00	9.115915393789999488e-01	6.119207330949999468e-01	6.509024547830000174e-01	1.382531368369999925e+01	3.364172702059999853e+00	6.676624260629999696e-01	2.867581424419999969e+00	3.914920052040000087e+02	7.727739276530000145e-01	-1.903541506339999911e-01	9.686316287880000209e-01	6.428867356599999860e-01	9.465531663569999310e+00	1.055283698880000037e-01	3.073872952159999894e+00	1.527583218530000064e-01	1.875289579849999944e-01	9.721613676100000490e-01	3.463740626279999901e+01	3.363283290890000110e+00	1.342603486039999972e+01
3.100000000000000000e+01	1.095562491999999999e+00	2.977586670249999790e-01	1.000000000000000000e+02	3.770287000000000000e+06	1.300920451490000040e+01	2.055058317660000000e+01	2.535001365340000018e+07	2.050000000000000000e+02	1.111827177280000001e+02	1.485999999999999943e+02	5.800000000000000000e+01	2.059804348990000200e+00	1.470000000000000000e+02	7.096329588820000254e+02	8.200000000000000000e+01	4.043437638130000344e+00	1.079442622950000015e+02	2.843445956220000070e+00	5.686891912440000141e+00	3.840783912710000081e+00	8.165266670750000344e+00	2.506207560559999825e-01	9.769065455880000526e-01	1.149574937210000036e-01	1.232612496200000018e+00	1.546076380589999966e+00	4.572864972189999988e-01	6.069408881960000057e-01	9.097343980500000038e-01	6.602242546459999861e-01	5.284596202510000174e-01	8.772701935749999791e+00	2.804006743339999996e+00	5.649138407099999482e-01	1.303745691240000060e+00	5.858391086649999835e+01	6.518772496910000269e-01	-1.516785968690000097e-01	7.706053004970000453e-01	6.815724130939999625e-01	3.982370268769999999e+00	1.442570334720000014e-01	1.508588568880000036e+00	2.001009538469999960e-01	2.493658932489999924e-01	1.573317651440000020e+00	4.661940821230000154e+01	4.471809109959999695e+00	7.961293228719999782e+00
6.600000000000000000e+01	1.225060924649999938e+00	1.494219916850000052e-01	2.340000000000000000e+02	1.783157400000000000e+07	2.817109000889999848e+01	4.383661979170000222e+01	1.198929257789999992e+08	4.540000000000000000e+02	2.537201477170000032e+02	3.301999999999999886e+02	1.520000000000000000e+02	3.044590322459999943e+00	3.020000000000000000e+02	3.306047179029999825e+03	1.890000000000000000e+02	4.465109835699999863e+00	2.471191335739999886e+02	4.424755813950000061e+00	8.849511627909999234e+00	5.455289301219999665e+00	8.722503629460000241e+01	8.466666666670000230e-02	9.771068477619999637e-01	3.558820491559999688e-02	4.418596899219999763e+00	2.174284000420000140e+00	4.558070316100000241e-01	2.168603431280000216e+00	9.095592804440000290e-01	5.121333162629999602e-01	6.016169808400000374e-01	2.292803875970000149e+01	3.849609080670000072e+00	6.545845198159999656e-01	5.558790201969999956e+00	1.365433284530000037e+03	8.147000495830000188e-01	-2.072484186069999956e-01	1.431883720929999937e+00	5.569290588609999704e-01	1.781656390870000095e+01	9.713991348900000156e-02	6.065173752659999806e+00	1.254656195920000050e-01	1.364555763839999936e-01	4.675419362309999882e-01	2.855459609580000091e+01	2.248084323460000089e+00	2.376854214620000150e+01
3.200000000000000000e+01	6.474547523079999811e-01	3.252256864240000156e-01	1.800000000000000000e+02	9.599594000000000000e+06	1.352826986520000041e+01	1.835680305660000045e+01	6.454411533320000023e+07	2.500000000000000000e+02	1.841760756859999901e+02	2.140000000000000000e+02	1.360000000000000000e+02	1.831791914410000111e+00	1.140000000000000000e+02	5.029198266930000045e+02	1.580000000000000000e+02	2.826766979039999850e+00	1.828056537100000014e+02	2.810546875000000000e+00	5.621093750000000000e+00	3.119048714919999910e+00	4.021116540450000443e+00	3.133581912880000209e-01	9.872431824580000237e-01	1.693439413579999886e-01	4.821851325759999862e-01	1.109412938099999968e+00	3.548990885419999741e-01	3.071027883590000118e-01	9.420266419780000122e-01	7.996389678030000336e-01	7.175144991020000473e-01	8.511629971590000565e+00	2.595686747839999864e+00	7.316310418200000498e-01	8.534601805299999455e-01	2.618579484920000056e+01	7.970804106659999944e-01	-2.868317221139999873e-01	4.142992424240000138e-01	8.041646938130000422e-01	2.931655589540000051e+00	1.011601789850000016e-01	9.768690051420000353e-01	1.705119925149999882e-01	2.893860927149999873e-01	3.374639830770000071e+00	3.527330433339999871e+01	8.946507711069999758e+00	5.909581561929999616e+00
2.200000000000000000e+01	5.290238404429999930e-01	3.744209566860000060e-01	1.670000000000000000e+02	8.050431000000000000e+06	9.372807017539999563e+00	1.358795839629999946e+01	5.412818529659999907e+07	2.210000000000000000e+02	1.686616513920000102e+02	1.898000000000000114e+02	1.270000000000000000e+02	1.637111029089999947e+00	9.400000000000000000e+01	2.998730412419999993e+02	1.470000000000000000e+02	3.311674078889999873e+00	1.677703180210000085e+02	2.212032433710000134e+00	4.424064867420000269e+00	3.004445257029999983e+00	9.313625573320000184e-01	3.258167613640000071e-01	9.653680648400000397e-01	1.679809156969999939e-01	6.120383522729999637e-01	1.156225739309999945e+00	4.664417613640000071e-01	3.128056661920000092e-01	8.957110164139999720e-01	7.405717329550000061e-01	4.680197713709999818e-01	5.159919507579999731e+00	2.353435970900000118e+00	5.162629175359999545e-01	5.727987403269999556e-01	9.017077859220000491e+00	5.790802605629999933e-01	-1.458055676970000103e-01	5.343868371209999912e-01	7.457485006309999553e-01	1.679156609040000081e+00	2.091511673439999941e-01	6.882638271800000096e-01	3.319846092100000035e-01	3.268871163100000032e-01	1.903387657589999948e+00	4.943671645500000267e+01	5.559811265449999595e+00	3.688063485959999888e+00
2.700000000000000000e+01	1.578088230030000094e+00	3.125680473369999990e-01	1.370000000000000000e+02	6.778241000000000000e+06	1.178846153850000000e+01	2.088124970410000003e+01	3.907273903689999878e+07	2.830000000000000000e+02	1.444165023600000097e+02	1.755999999999999943e+02	7.800000000000000000e+01	2.109854371349999980e+00	2.050000000000000000e+02	9.195550674559999607e+02	1.120000000000000000e+02	7.063819808819999935e+00	1.411969230770000081e+02	3.188333481509999956e+00	6.376666963019999912e+00	4.094438370719999831e+00	1.481446912700000063e+01	2.398870910379999888e-01	9.774040750939999578e-01	1.041421578709999934e-01	2.075769025600000095e+00	1.802849356819999915e+00	4.859393933830000178e-01	1.110806436320000090e+00	9.111656091509999778e-01	6.091500743309999910e-01	3.567333924309999960e-01	1.073813122329999992e+01	2.824688282469999923e+00	4.983214361269999726e-01	1.610536091810000014e+00	1.329242459719999943e+02	5.999278458960000115e-01	-1.072384062289999940e-01	9.748177453769999445e-01	6.359067008740000304e-01	4.366375341630000406e+00	1.368330795490000085e-01	1.923823461430000048e+00	1.699214507079999936e-01	2.525844952230000273e-01	9.117957742510000019e-01	5.523426961719999895e+01	3.150469078870000050e+00	1.005599031849999925e+01
1.430000000000000000e+02	7.762120116389999991e-01	8.826430595959999792e-02	2.050000000000000000e+02	1.729286800000000000e+07	5.802369018720000327e+01	7.993504725990000281e+01	1.162708653550000042e+08	5.040000000000000000e+02	2.471953491390000011e+02	3.730000000000000000e+02	8.100000000000000000e+01	3.751080583009999803e+00	4.230000000000000000e+02	9.285764087449999352e+03	1.260000000000000000e+02	2.741919040420000009e+00	2.276395759719999887e+02	6.611387310609999624e+00	1.322277462119999925e+01	6.758218929839999944e+00	2.597558594149999749e+02	5.569365530300000172e-02	9.714002164199999623e-01	1.356349065830000054e-02	1.025781250000000000e+01	2.808156099600000122e+00	3.390207373349999886e-01	4.316937736459999897e+00	8.908361470740000509e-01	3.576811691599999787e-01	6.522168368570000485e-01	5.338958925189999860e+01	4.538710435059999604e+00	6.901432773669999854e-01	1.480584894569999932e+01	6.445385065909999867e+03	8.717091430050000200e-01	-1.955058138269999968e-01	2.404829545450000161e+00	4.332030164369999881e-01	4.896558328279999728e+01	7.408397861160000153e-02	1.532866221009999919e+01	8.249284675330000038e-02	8.157370255580000118e-02	2.258056460619999872e-01	1.959447285670000127e+01	1.616922540050000023e+00	5.691897695040000116e+01
1.600000000000000000e+01	1.314937238059999958e+00	4.141789841440000064e-01	1.260000000000000000e+02	5.084222000000000000e+06	7.121000260149999761e+00	1.145004031170000047e+01	3.418442604420000315e+07	2.040000000000000000e+02	1.291107289420000086e+02	1.475999999999999943e+02	8.900000000000000000e+01	1.501853909620000094e+00	1.150000000000000000e+02	2.519893576999999993e+02	1.120000000000000000e+02	6.551163621999999798e+00	1.281311475409999900e+02	2.616410763150000207e+00	5.232821526300000414e+00	2.768076881849999893e+00	1.506084114170000099e+00	2.657342657339999970e-01	9.822071412759999509e-01	1.980988214820000037e-01	7.173659673660000013e-01	1.245981030000000045e+00	4.245532527049999949e-01	4.323592353219999906e-01	9.278338289949999984e-01	7.545584325830000383e-01	2.779751090679999925e-01	6.990010894900000160e+00	2.077616335010000093e+00	5.289742822920000531e-01	5.029724182689999656e-01	9.527287862199999680e+00	5.146446715639999558e-01	-1.159352990420000062e-01	5.259324009319999993e-01	7.607453084359999673e-01	1.294523705710000083e+00	1.132738182400000043e-01	7.163623459950000383e-01	1.797176462570000133e-01	3.682084679770000202e-01	2.512907531070000200e+00	5.639688497710000092e+01	6.677999856179999583e+00	5.533302341909999811e+00
1.170000000000000000e+02	2.592526951699999915e-01	8.608218535360000201e-02	3.550000000000000000e+02	3.800655700000000000e+07	4.880620789910000212e+01	6.957690051999999525e+01	2.555420692249999940e+08	6.030000000000000000e+02	3.704156948670000133e+02	4.751999999999999886e+02	1.740000000000000000e+02	3.752035455160000144e+00	4.290000000000000000e+02	7.620783067680000386e+03	2.411999999999999886e+02	2.615197203860000208e+00	3.599819494579999741e+02	8.815744186050000764e+00	1.763148837210000153e+01	6.917022690189999601e+00	6.523179302239999799e+01	3.587984496120000255e-02	9.663344864380000176e-01	1.115898046989999975e-02	1.350995348840000077e+01	2.953024369019999984e+00	3.047145298139999903e-01	5.039393360980000125e+00	8.786373615110000257e-01	2.989410499460000148e-01	4.295021757229999793e-01	8.280367441859999644e+01	4.445416399109999972e+00	5.009015935430000122e-01	1.184102646939999914e+01	3.110739475710000079e+03	8.104009793690000185e-01	-1.520355232660000055e-01	2.850651162790000193e+00	3.840729820350000101e-01	3.385415238939999938e+01	2.536066920219999868e-02	1.230339357179999915e+01	2.755945837820000105e-02	8.345958549420000316e-02	1.478791513330000029e-01	2.056848295380000025e+01	1.420746558759999889e+00	8.590568060290000574e+01
1.700000000000000000e+01	4.457502694330000015e-01	4.835994955610000146e-01	1.600000000000000000e+02	7.352443000000000000e+06	7.359832087100000031e+00	1.009142329159999996e+01	4.943510412759999931e+07	1.950000000000000000e+02	1.611842546830000060e+02	1.780000000000000000e+02	1.330000000000000000e+02	1.277948933530000053e+00	6.200000000000000000e+01	1.571232004400000051e+02	1.450000000000000000e+02	2.737276200730000220e+00	1.606961130740000101e+02	1.917791193180000020e+00	3.835582386360000040e+00	2.435574732930000152e+00	5.966227125650000115e-03	4.554628314390000154e-01	9.593299278850000444e-01	2.587814120879999846e-01	4.192116477269999808e-01	1.029412927839999936e+00	3.683860085230000192e-01	2.613536459899999942e-01	9.033291903410000101e-01	8.066583806820000202e-01	4.094372456440000252e-01	3.823597301139999960e+00	1.971869152600000064e+00	4.188109470010000224e-01	3.552719550569999885e-01	2.861431045389999817e+00	4.823891121689999895e-01	-1.157756789950000059e-01	3.921046401519999725e-01	8.084655145200000392e-01	1.001876172500000051e+00	2.269729304060000008e-01	4.611985869229999757e-01	4.219265361130000169e-01	3.965613621310000170e-01	3.584817874280000094e+00	4.792618785650000035e+01	9.404076440789999936e+00	2.227381060219999931e+00
7.450000000000000000e+01	5.056144376090000447e-01	1.317659104249999935e-01	2.050000000000000000e+02	1.386933500000000000e+07	3.327466666669999995e+01	4.572403201440000231e+01	9.325239043979999423e+07	3.560000000000000000e+02	2.213780722729999866e+02	2.968000000000000114e+02	1.190000000000000000e+02	3.093942124259999815e+00	2.370000000000000000e+02	3.116922174079999877e+03	1.451999999999999886e+02	2.468108484610000097e+00	2.142226148409999951e+02	5.167391690339999677e+00	1.033478338069999936e+01	5.702707136889999973e+00	2.589306769359999905e+01	5.949633049240000277e-02	9.708576197239999761e-01	2.591813913279999992e-02	3.904326467799999811e+00	2.217779277039999997e+00	4.375390623320000172e-01	1.689954307560000091e+00	8.905859641690000439e-01	4.759001681919999838e-01	6.103509309729999721e-01	2.975944010419999941e+01	3.932048522930000178e+00	6.473946218180000045e-01	5.009548950020000113e+00	6.515677280370000517e+02	7.875021813899999445e-01	-1.617276389320000118e-01	1.477479876889999932e+00	5.304006160940000214e-01	1.613386933230000153e+01	6.320140407079999356e-02	5.150870119240000378e+00	7.772393554589999976e-02	1.281880592849999889e-01	3.566405320159999892e-01	2.843861176820000125e+01	1.993323543340000059e+00	2.822058563390000074e+01
2.500000000000000000e+01	9.008247278380000500e-01	3.624047337279999725e-01	1.450000000000000000e+02	7.343165000000000000e+06	1.046209428350000081e+01	1.539692307690000028e+01	4.232920749639999866e+07	2.290000000000000000e+02	1.503141837819999864e+02	1.755999999999999943e+02	1.040000000000000000e+02	1.737532053400000054e+00	1.250000000000000000e+02	3.933538461539999957e+02	1.270000000000000000e+02	4.123940841309999605e+00	1.490000000000000000e+02	2.493776671410000034e+00	4.987553342820000069e+00	3.192034196059999829e+00	2.288321020790000215e+00	3.230352062590000073e-01	9.828515968100000055e-01	1.672171939150000064e-01	6.674075391179999928e-01	1.259408582350000083e+00	3.934560588550000126e-01	4.046326467210000222e-01	9.303292013820000372e-01	7.625674629740000210e-01	5.342400148570000118e-01	6.601040184920000442e+00	2.510212405099999877e+00	5.598522413980000501e-01	7.157873081740000476e-01	1.868726625400000074e+01	6.509977432819999965e-01	-1.690891169759999868e-01	5.067567567570000486e-01	7.704206673779999681e-01	2.195741693580000042e+00	1.461999929489999905e-01	8.924773612399999889e-01	2.501619694169999741e-01	3.097710993030000082e-01	2.683521182859999854e+00	4.842898719709999966e+01	7.178576520380000048e+00	4.431036303229999973e+00
1.200000000000000000e+02	-1.177323420280000033e+00	1.244989948680000069e-01	4.810000000000000000e+02	5.549852800000000000e+07	6.168328716530000122e+01	8.854821511069999929e+01	3.731516297070000172e+08	5.620000000000000000e+02	4.428406855650000011e+02	5.200000000000000000e+02	1.550000000000000000e+02	3.494903435309999917e+00	4.070000000000000000e+02	1.216690866409999944e+04	2.110000000000000000e+02	3.118439471819999920e+00	4.288833922260000122e+02	1.193602035980000053e+01	2.387204071969999930e+01	5.558948671979999645e+00	-7.572045415630000207e+02	1.489109848479999998e-01	9.872241821030000031e-01	4.754213415450000285e-02	4.035511363640000404e+00	2.125770691280000069e+00	4.018998993640000017e-01	2.355005073370000090e+00	9.368833560110000347e-01	5.771306298599999662e-01	8.901697663040000208e-01	1.589199810609999872e+02	4.285505657549999903e+00	9.037276581430000455e-01	1.846567788309999969e+01	1.703423000709999906e+04	9.571525522239999750e-01	-3.762528734430000132e-01	1.260771780300000033e+00	6.148778874120000015e-01	6.982720016890000636e+01	5.159762643420000294e-02	2.150262847879999839e+01	6.122507188959999680e-02	8.852668312339999346e-02	1.460356483970000063e+00	1.684196043260000053e+01	3.844021080120000100e+00	9.935123110259999635e+01
4.300000000000000000e+01	4.415962058790000033e-01	2.216930932550000011e-01	1.920000000000000000e+02	1.202877500000000000e+07	1.777747917230000141e+01	2.533819940880000132e+01	8.087702885330000520e+07	3.090000000000000000e+02	1.985915571150000005e+02	2.391999999999999886e+02	1.230000000000000000e+02	2.399881176050000064e+00	1.860000000000000000e+02	1.005896543940000015e+03	1.570000000000000000e+02	3.173420866669999896e+00	1.960426229509999985e+02	4.350939368599999746e+00	8.701878737199999492e+00	4.218697848359999725e+00	3.274231309999999784e+00	1.794871794869999926e-01	9.866469157210000507e-01	7.720471315959999414e-02	1.142425509269999973e+00	1.504087525689999927e+00	4.827057063810000215e-01	5.729390822369999636e-01	9.295355190820000502e-01	6.698438869310000543e-01	6.541350644929999625e-01	2.001416970709999887e+01	3.219169173900000125e+00	6.955258906919999928e-01	1.654655738840000057e+00	9.168882975610000585e+01	7.955991499200000261e-01	-2.310221838069999867e-01	7.391874429920000100e-01	6.867506587620000325e-01	5.476197446089999588e+00	4.706985856450000144e-02	1.934324677830000061e+00	6.974856252080000041e-02	2.028815782239999921e-01	1.315934271459999971e+00	3.789717995760000235e+01	4.076505935770000200e+00	1.740423862500000141e+01
1.280000000000000000e+02	-3.745713464479999977e-01	8.394479271200000481e-02	4.670000000000000000e+02	5.934323100000000000e+07	5.334219201079999806e+01	7.294986250309999321e+01	3.990019944259999990e+08	6.280000000000000000e+02	4.628557993310000143e+02	5.643999999999999773e+02	2.500000000000000000e+02	3.722808972370000191e+00	3.780000000000000000e+02	7.827647669070000120e+03	3.196000000000000227e+02	2.371360647289999957e+00	4.543212996390000171e+02	8.822178294569999579e+00	1.764435658909999916e+01	6.275789389369999860e+00	-9.606741987159999496e+01	4.031782945739999929e-02	9.847210548439999656e-01	1.720523225770000109e-02	4.210294573639999705e+00	2.244915562210000104e+00	4.207039738059999978e-01	2.048270151550000140e+00	9.223940624769999541e-01	4.974636771100000021e-01	8.270927158709999727e-01	8.789472868219999668e+01	4.600221220719999948e+00	8.608365429269999591e-01	1.216824581850000087e+01	4.549279192850000072e+03	9.471269860050000045e-01	-3.131170084100000084e-01	1.453875968990000045e+00	5.490280269470000363e-01	4.446268870040000110e+01	5.169561715189999879e-02	1.263773587580000068e+01	6.119792099920000339e-02	8.371929900550000025e-02	5.344013374699999597e-01	1.751970512140000125e+01	2.314531003649999974e+00	6.997596296730000631e+01
7.000000000000000000e+01	5.762819164450000420e-01	1.432781031099999991e-01	2.580000000000000000e+02	2.096134500000000000e+07	2.921630511389999896e+01	4.172870181919999766e+01	1.409363218089999855e+08	4.330000000000000000e+02	2.721550236360000099e+02	3.380000000000000000e+02	1.810000000000000000e+02	2.994574999230000145e+00	2.520000000000000000e+02	2.669873191069999848e+03	2.020000000000000000e+02	3.079593760049999851e+00	2.672049469959999897e+02	4.230749881630000431e+00	8.461499763260000861e+00	5.353095615099999982e+00	2.832731371759999917e+01	9.215198863640000626e-02	9.792696272699999982e-01	3.359457809409999857e-02	2.726888020830000148e+00	1.991633061499999968e+00	4.507645998540000254e-01	1.238569846389999896e+00	9.087473218070000192e-01	5.376467126270000341e-01	6.700984315060000140e-01	2.067468631630000075e+01	3.822466000899999994e+00	7.096958497759999762e-01	4.138147705299999757e+00	5.968377956350000204e+02	8.205922118620000427e-01	-2.031058774789999966e-01	1.200550426139999960e+00	5.812902673500000006e-01	1.382570280030000021e+01	1.103770354320000036e-01	4.500252540530000012e+00	1.483831302989999934e-01	1.348760095310000129e-01	5.821484078349999924e-01	2.787694491710000122e+01	2.481818098989999832e+00	2.078814993159999958e+01
5.750000000000000000e+01	-1.049192058839999997e-01	1.545156013929999961e-01	2.980000000000000000e+02	2.592706400000000000e+07	2.462072206119999862e+01	3.720126359430000207e+01	1.743241975970000029e+08	4.320000000000000000e+02	3.026798095969999736e+02	3.580000000000000000e+02	1.440000000000000000e+02	2.961276081139999850e+00	2.880000000000000000e+02	2.338695051749999948e+03	2.344000000000000057e+02	3.318764219240000202e+00	2.987915194349999979e+02	7.495575875950000189e+00	1.499115175190000038e+01	5.196879317599999659e+00	-1.787504664030000079e+00	1.046993371210000051e-01	9.861004004160000003e-01	4.129279480820000070e-02	2.573419744320000202e+00	1.929616471039999892e+00	4.771553118290000062e-01	1.320389953420000095e+00	9.266125290590000452e-01	5.663809528130000492e-01	6.405734901399999792e-01	5.848668323860000129e+01	3.719918350299999954e+00	7.131967758839999894e-01	3.588890922520000082e+00	4.091440747500000157e+02	8.440011740359999459e-01	-2.196313869289999998e-01	1.112363873110000068e+00	6.020033261730000085e-01	1.178214394579999968e+01	2.737632298700000064e-02	4.311947467849999605e+00	3.223202686369999737e-02	1.437623292940000130e-01	6.746387232980000093e-01	2.901376538370000091e+01	2.656774204460000011e+00	4.762192327540000036e+01
9.000000000000000000e+00	8.581232131260000395e-01	7.809153391230000407e-01	1.410000000000000000e+02	2.768197000000000000e+06	3.641735918739999800e+00	5.612659172039999866e+00	3.153173054340000078e+07	1.670000000000000000e+02	1.421471685200000081e+02	1.504000000000000057e+02	1.230000000000000000e+02	5.810476196539999805e-01	4.400000000000000000e+01	6.047013692790000050e+01	1.330000000000000000e+02	4.906795646730000016e+00	1.419343065690000003e+02	2.113655002729999843e+00	4.227310005469999687e+00	1.111233494659999987e+00	2.436242940499999954e-01	7.848892837619999563e-01	9.815693737649999751e-01	6.338658620749999528e-01	1.861673045380000113e-01	6.799690967349999449e-01	1.786068206670000102e-01	1.504025326579999933e-01	9.546678512849999798e-01	9.093357025699999596e-01	1.828264794810000038e-01	4.487595680700000145e+00	9.148550194319999829e-01	2.842980676699999876e-01	1.131331676659999980e-01	4.305489342239999795e-01	3.042955836830000260e-01	-9.067470748809999814e-02	1.821350464729999952e-01	9.096045197740000310e-01	2.663653661279999918e-01	9.027245034729999840e-02	2.565139559960000204e-01	2.274234798089999898e-01	5.375926037510000421e-01	9.532723817589999982e+00	2.029546743699999922e+01	2.388134716389999923e+01	2.764303329040000090e+00
3.600000000000000000e+01	8.253061462499999834e-02	2.602695934790000276e-01	1.940000000000000000e+02	5.225849000000000000e+06	1.492249005759999925e+01	2.044754648620000026e+01	5.952613290470000356e+07	2.530000000000000000e+02	1.953071509490000039e+02	2.270000000000000000e+02	1.370000000000000000e+02	2.134976450769999978e+00	1.160000000000000000e+02	6.305657200699999976e+02	1.640000000000000000e+02	2.539871715859999934e+00	1.936861313869999890e+02	3.228164297430000218e+00	6.456328594860000436e+00	3.831237971779999807e+00	-3.787439591339999967e-02	1.896869874250000088e-01	9.743895773109999547e-01	9.654344363750000380e-02	1.014488791690000058e+00	1.452770299180000002e+00	4.515697140209999905e-01	5.362155148160000495e-01	9.075940046599999533e-01	6.896134178110000512e-01	5.221366791049999456e-01	1.097242345539999953e+01	2.840339090050000070e+00	5.682842336550000262e-01	1.058588309669999949e+00	2.709255539160000126e+01	6.905868508789999582e-01	-1.592839802550000128e-01	6.858939311099999658e-01	7.059635274279999484e-01	3.219864446989999962e+00	1.043976200140000060e-01	1.344045372889999923e+00	1.577248497239999991e-01	2.369226679870000130e-01	1.248844369970000034e+00	1.941392936229999933e+01	4.163463345860000331e+00	8.672848460029999984e+00
6.250000000000000000e+00	4.295662082269999793e-01	8.744593425609999970e-01	1.115000000000000000e+02	1.712281000000000000e+06	2.783801652889999811e+00	4.501297577849999954e+00	2.563031071159999818e+07	1.320000000000000000e+02	1.122065126029999931e+02	1.205000000000000000e+02	9.500000000000000000e+01	4.122597697320000143e-01	3.700000000000000000e+01	3.806482482700000247e+01	1.050000000000000000e+02	3.936540241859999956e+00	1.120367647059999996e+02	2.021822062140000043e+00	4.043644124270000084e+00	8.540335057179999634e-01	5.955110543449999849e-02	8.689981634460000048e-01	9.874949411800000298e-01	7.591699282989999853e-01	1.270062596429999968e-01	5.415247802820000178e-01	1.190613443889999984e-01	1.116904786679999984e-01	9.695196215300000420e-01	9.390392430599999729e-01	1.100760319539999949e-01	4.095521113590000262e+00	7.161751922219999900e-01	2.275516673319999961e-01	7.125711472090000276e-02	2.719374827550000151e-01	2.089067801379999867e-01	-5.584719333509999967e-02	1.227689715070000021e-01	9.393217289359999667e-01	1.580221992409999998e-01	1.268802467010000101e-01	2.508338309529999921e-01	2.961687804429999904e-01	5.889246993069999769e-01	1.102505635350000013e+01	1.783370797450000111e+01	3.181472534419999931e+01	1.735861050590000065e+00
3.400000000000000000e+01	4.593124596689999728e-01	2.884010868990000143e-01	1.630000000000000000e+02	3.878618000000000000e+06	1.488264462809999955e+01	1.952336299219999916e+01	4.859560260649999976e+07	2.350000000000000000e+02	1.682589679390000015e+02	1.970000000000000000e+02	1.260000000000000000e+02	1.900550395150000016e+00	1.090000000000000000e+02	5.316804304969999748e+02	1.385999999999999943e+02	2.508768196780000181e+00	1.666715328470000088e+02	2.171336796059999852e+00	4.342673592129999705e+00	3.308610497570000142e+00	1.343117243540000061e+00	2.062260798249999916e-01	9.761795675269999695e-01	1.274127489059999896e-01	6.523373428099999982e-01	1.235818938780000042e+00	3.958171967069999964e-01	3.802122459189999915e-01	9.182542258979999872e-01	7.590418261339999528e-01	6.116591234729999993e-01	5.228676872610000359e+00	2.623188624349999998e+00	6.271957958249999576e-01	8.400161392520000270e-01	1.729845233980000074e+01	7.165724497619999633e-01	-2.178044624830000053e-01	5.103198469109999635e-01	7.674759659190000249e-01	2.707727214200000176e+00	2.048240773399999937e-01	1.039644767139999981e+00	3.689630783200000264e-01	2.696242154790000067e-01	1.950058411499999922e+00	1.878968696360000123e+01	6.107408292189999699e+00	4.314548876059999927e+00
5.000000000000000000e+00	-3.387498680130000242e-04	7.110128403219999615e-01	1.200000000000000000e+02	1.988215000000000000e+06	2.690833333330000077e+00	3.294901166819999894e+00	2.491054959169999883e+07	1.300000000000000000e+02	1.204679137699999956e+02	1.260000000000000000e+02	1.120000000000000000e+02	6.694238875569999969e-01	1.800000000000000000e+01	1.600671319730000164e+01	1.150000000000000000e+02	2.432026270740000218e+00	1.204014598539999952e+02	1.173557955169999945e+00	2.347115910329999888e+00	1.290755997620000040e+00	3.195848240090000125e-01	7.167167851279999669e-01	9.561098961180000133e-01	5.430022362359999688e-01	2.194505194099999890e-01	7.541586003039999486e-01	2.194505194099999890e-01	1.701608531340000063e-01	9.268498268629999925e-01	8.902747402949999778e-01	2.359978583479999947e-01	1.410948605800000033e+00	1.071305478209999995e+00	2.359978583479999947e-01	1.434184553149999986e-01	5.275661113840000027e-01	2.536275342830000001e-01	-6.147230294009999735e-02	2.194505194099999890e-01	8.902747402949999778e-01	3.542233018490000274e-01	2.362225679930000100e-01	2.362447503250000025e-01	7.123807970850000171e-01	5.275104993510000284e-01	7.682250560850000021e+00	2.244234777260000158e+01	1.877704556699999827e+01	1.274280699089999969e+00
1.300000000000000000e+01	3.419798400269999927e-01	6.451595716339999509e-01	2.090000000000000000e+02	6.044248000000000000e+06	5.584024234690000199e+00	7.992540891900000055e+00	9.047333962549999356e+07	2.420000000000000000e+02	2.100442775710000092e+02	2.220000000000000000e+02	1.830000000000000000e+02	9.473733379630000506e-01	5.900000000000000000e+01	1.043961851990000014e+02	1.980000000000000000e+02	3.449317013910000007e+00	2.097956204379999861e+02	1.947307271729999956e+00	3.894614543469999912e+00	1.821426850679999987e+00	2.815475553909999908e-03	6.361399671949999890e-01	9.695735374520000338e-01	4.324975717369999861e-01	3.042646254779999837e-01	8.829051657730000446e-01	3.042646254779999837e-01	2.106741057669999917e-01	9.239338436299999735e-01	8.478676872610000359e-01	2.721205541819999851e-01	3.848824494260000062e+00	1.517162225200000103e+00	3.101538204820000200e-01	2.089488773940000044e-01	1.223720494199999953e+00	3.593928348780000004e-01	-7.602705349009999947e-02	3.042646254779999837e-01	8.478676872610000359e-01	5.315308840979999783e-01	2.736365521849999927e-01	4.012130760000000018e-01	4.239302490210000163e-01	4.359541702079999803e-01	5.058305905360000132e+00	2.304463277190000170e+01	1.205634436649999941e+01	2.068986631670000076e+00
1.700000000000000000e+01	-3.814002844630000055e-01	4.708295593799999845e-01	1.690000000000000000e+02	3.910789000000000000e+06	7.107142857140000380e+00	9.496829879059999868e+00	4.454666519759999961e+07	1.970000000000000000e+02	1.689553346579999982e+02	1.810000000000000000e+02	1.340000000000000000e+02	1.212369872240000035e+00	6.300000000000000000e+01	1.327425009320000129e+02	1.535999999999999943e+02	2.939948262939999779e+00	1.685620437960000118e+02	2.322256014220000164e+00	4.644512028430000328e+00	2.103683830850000103e+00	4.101045847749999751e-02	4.626845270639999841e-01	9.707025171380000428e-01	3.026480939639999979e-01	3.026585565880000050e-01	8.922522200369999990e-01	2.633184116999999769e-01	2.221042846759999911e-01	9.306297840349999628e-01	8.612595680700000367e-01	5.018434731290000173e-01	5.544662383820000429e+00	1.773435096909999897e+00	5.333341268919999933e-01	3.031089106789999765e-01	1.972347664930000022e+00	6.111917338069999817e-01	-2.031269901340000128e-01	2.816771459810000211e-01	8.626583287769999941e-01	9.097770861280000121e-01	1.400573327669999979e-01	4.381790624319999994e-01	2.701721234910000047e-01	4.096176567959999848e-01	4.125160933860000156e+00	1.999253763029999931e+01	1.226650110229999946e+01	2.391310595929999838e+00
4.000000000000000000e+01	8.400515544450000427e-02	2.436464382759999936e-01	2.220000000000000000e+02	6.851858000000000000e+06	1.658728999270000060e+01	2.249667004100000156e+01	7.804753064090000093e+07	2.900000000000000000e+02	2.236371213459999865e+02	2.568000000000000114e+02	1.600000000000000000e+02	2.219752270739999922e+00	1.300000000000000000e+02	7.490053812139999536e+02	1.880000000000000000e+02	2.518307388479999798e+00	2.219562043800000026e+02	3.421541826129999908e+00	6.843083652269999817e+00	4.066532240219999927e+00	-6.812922018829999926e-01	1.403772553310000115e-01	9.670268735739999677e-01	7.566423278620000581e-02	1.316361399670000099e+00	1.525721891049999890e+00	5.242500265780000168e-01	5.652501194979999699e-01	8.864966544300000306e-01	6.214682565210000176e-01	4.683330042409999949e-01	1.228806724989999921e+01	2.910490620330000056e+00	5.012270718929999758e-01	1.238966125679999974e+00	3.499188354580000038e+01	6.420149173770000051e-01	-1.364182832960000036e-01	8.497813012579999992e-01	6.438906734099999474e-01	3.639503103060000022e+00	1.342813821999999935e-01	1.450182342449999995e+00	1.690593477239999975e-01	2.287359232460000058e-01	6.734199855579999783e-01	2.168499120390000101e+01	2.849935788779999868e+00	9.444344741809999277e+00
8.250000000000000000e+00	2.134491704729999939e-01	6.033737024219999467e-01	1.280000000000000000e+02	2.278548000000000000e+06	3.873579665009999839e+00	6.158304498269999705e+00	3.410648907010000199e+07	1.530000000000000000e+02	1.294373570950000101e+02	1.405000000000000000e+02	1.020000000000000000e+02	9.157028737500000348e-01	5.100000000000000000e+01	6.746885813149999933e+01	1.210000000000000000e+02	3.847166389419999888e+00	1.291764705880000008e+02	1.759886440899999904e+00	3.519772881809999809e+00	1.713967206660000020e+00	-3.053538374409999756e-01	5.921473218620000312e-01	9.706133365860000195e-01	4.038423841229999978e-01	2.938666341369999824e-01	8.636084530819999605e-01	2.938666341369999824e-01	2.047557982419999922e-01	9.265333414659999711e-01	8.530666829309999644e-01	2.784081764119999969e-01	3.153531807619999849e+00	1.420100572519999993e+00	2.815063235610000270e-01	2.032077490260000008e-01	7.587995988610000131e-01	3.258485522089999975e-01	-7.651257015989999799e-02	2.938666341369999824e-01	8.530666829309999644e-01	5.189643619660000429e-01	3.134765746889999760e-01	3.098801466589999887e-01	5.420867994800000478e-01	4.761475456450000032e-01	5.473700018899999797e+00	2.433854388330000162e+01	1.321975043740000011e+01	1.463402181380000000e+00
7.300000000000000000e+01	1.592918711230000006e-01	1.418828920029999996e-01	2.570000000000000000e+02	9.330084000000000000e+06	2.789984008080000066e+01	4.081197719640000088e+01	1.168975790729999989e+08	4.000000000000000000e+02	2.609651373649999755e+02	3.238000000000000114e+02	1.340000000000000000e+02	3.051154383060000086e+00	2.660000000000000000e+02	2.693807022219999908e+03	1.864000000000000057e+02	2.918823065599999822e+00	2.557518248179999887e+02	5.720048523780000060e+00	1.144009704760000012e+01	5.465994212770000082e+00	-1.194199270219999977e-02	6.605385456529999644e-02	9.755245828699999899e-01	2.939005599669999858e-02	3.823981683980000046e+00	2.203619499150000216e+00	4.424069486209999957e-01	1.654946511139999910e+00	8.989320864509999787e-01	4.792110753620000274e-01	5.151868799909999908e-01	3.475228950249999826e+01	3.716559440280000182e+00	7.492574973790000481e-01	3.945082421519999993e+00	3.923235018610000111e+02	8.088626430259999722e-01	-1.803111580029999883e-01	1.464563969380000108e+00	5.325634942329999788e-01	1.195634800210000037e+01	5.599881617000000006e-02	4.548733430619999574e+00	6.430288627959999948e-02	1.408895513010000045e-01	3.453447745600000118e-01	1.526128953469999949e+01	1.958049466150000084e+00	3.326893906099999754e+01
9.000000000000000000e+00	9.207820150080000543e-01	6.468645106289999669e-01	1.300000000000000000e+02	2.344263000000000000e+06	3.768815099069999786e+00	5.732431136449999798e+00	2.937151149020000175e+07	1.610000000000000000e+02	1.308105835130000116e+02	1.390000000000000000e+02	1.100000000000000000e+02	8.823503295550000347e-01	5.100000000000000000e+01	6.114923544140000189e+01	1.220000000000000000e+02	5.260713930689999707e+00	1.305766423359999919e+02	1.816053854570000015e+00	3.632107709130000028e+00	1.608564692499999893e+00	-3.066319542420000155e-01	6.567113176600000157e-01	9.755535811919999745e-01	4.648625885620000231e-01	2.444641880810000112e-01	7.978602885759999985e-01	2.444641880810000112e-01	1.835341142090000099e-01	9.388839529800000472e-01	8.777679059599999833e-01	3.453672257879999985e-01	3.363039912520000119e+00	1.364100504420000082e+00	3.961592565959999868e-01	1.872052038810000096e-01	9.480984688839999563e-01	4.027625828829999866e-01	-1.142467187779999949e-01	2.444641880810000112e-01	8.777679059599999833e-01	5.043566274449999831e-01	2.236810601950000033e-01	3.363249545240000193e-01	4.787321554269999835e-01	4.739418103620000045e-01	5.499053507250000195e+00	2.154275445560000080e+01	1.505424585769999979e+01	1.444708585389999911e+00
2.100000000000000000e+01	2.293196259079999938e-02	3.906974266079999980e-01	1.750000000000000000e+02	4.184712000000000000e+06	8.665785123970000114e+00	1.293718365390000002e+01	6.263887087539999932e+07	2.310000000000000000e+02	1.747722605730000112e+02	1.930000000000000000e+02	1.230000000000000000e+02	1.603909087029999903e+00	1.080000000000000000e+02	2.845820235489999845e+02	1.535999999999999943e+02	3.875632528270000154e+00	1.739562043800000026e+02	3.530105248769999982e+00	7.060210497539999963e+00	2.974233073659999782e+00	-2.101898507970000052e-02	2.787383816289999983e-01	9.808631211860000532e-01	1.765469541280000054e-01	7.401585565880000050e-01	1.300967145410000025e+00	4.320059534660000145e-01	4.117234939130000049e-01	9.222708219430000298e-01	7.348551120830000283e-01	2.923332974849999766e-01	1.261324494259999973e+01	2.200849828439999989e+00	3.829754989410000254e-01	5.215934881449999505e-01	6.685799529669999686e+00	4.921580477410000265e-01	-9.767668096409999612e-02	5.652679059599999833e-01	7.444214734830000291e-01	1.346215395990000063e+00	7.894476280329999762e-02	7.596865704170000511e-01	1.101840569599999986e-01	3.354385717969999847e-01	1.681835594410000079e+00	2.511809088100000054e+01	5.129017349189999742e+00	8.324014737020000609e+00
3.500000000000000000e+01	-7.698089323720000432e-02	2.859502370929999926e-01	1.990000000000000000e+02	5.226170000000000000e+06	1.526790170129999957e+01	1.965229900370000138e+01	5.952978932280000299e+07	2.540000000000000000e+02	1.953131492690000073e+02	2.190000000000000000e+02	1.430000000000000000e+02	2.021718253960000045e+00	1.110000000000000000e+02	5.848252970319999804e+02	1.590000000000000000e+02	2.583861208000000076e+00	1.938102189779999946e+02	3.283026927279999896e+00	6.566053854569999793e+00	3.256215910509999922e+00	-1.336251315189999955e+00	2.350669764899999958e-01	9.871544042680000519e-01	1.397446425570000039e-01	4.815814652820000208e-01	1.062926810380000031e+00	4.029011755060000199e-01	2.758818189410000010e-01	9.379466726549999800e-01	7.843869600870000403e-01	7.481104735039999509e-01	1.150249453250000009e+01	2.765412580870000081e+00	8.244809408280000529e-01	9.649794138060000526e-01	3.051565150089999889e+01	8.549880909660000361e-01	-3.560426784869999972e-01	4.396186440679999974e-01	7.871844815020000441e-01	3.378336189940000178e+00	8.210596544840000066e-02	1.200094186410000097e+00	1.535903748770000021e-01	2.692293109789999916e-01	2.093160895910000097e+00	1.793190183100000112e+01	6.858400946619999772e+00	7.025544387330000085e+00
7.200000000000000000e+01	7.321521119480000062e-01	1.566945495229999930e-01	2.660000000000000000e+02	1.115906800000000000e+07	3.185809275309999933e+01	4.326985987529999989e+01	1.271097126729999930e+08	4.070000000000000000e+02	2.853998092059999863e+02	3.703999999999999773e+02	2.050000000000000000e+02	2.843515804649999978e+00	2.020000000000000000e+02	2.815791571209999802e+03	2.225999999999999943e+02	2.411907905740000135e+00	2.804233576639999796e+02	3.600533078179999791e+00	7.201066156369999582e+00	4.705468056690000012e+00	4.654322822449999819e+01	1.048728813559999945e-01	9.784069201220000345e-01	5.390102592760000200e-02	1.925369054129999924e+00	1.734396846589999930e+00	4.804016501119999782e-01	9.210212732060000240e-01	9.111971134390000060e-01	6.063309334290000185e-01	7.691778459539999613e-01	1.622095407329999972e+01	3.561626364399999911e+00	8.119311839589999913e-01	4.218714240239999747e+00	6.153555423929999506e+02	9.003109789159999821e-01	-3.185869276889999879e-01	9.663750683430000210e-01	6.345517977560000134e-01	1.494948790689999996e+01	1.377563269909999888e-01	4.783377065379999848e+00	2.026589627629999946e-01	1.468855462120000066e-01	9.798059297869999851e-01	1.392876315430000034e+01	3.262423291809999792e+00	1.678085094449999914e+01
9.000000000000000000e+00	1.684736491970000027e-01	7.410250865049999858e-01	1.130000000000000000e+02	1.758994000000000000e+06	3.961934156379999905e+00	5.974913494810000003e+00	2.632953514050000161e+07	1.320000000000000000e+02	1.137267752629999933e+02	1.255000000000000000e+02	9.400000000000000000e+01	7.217364085790000106e-01	3.800000000000000000e+01	5.820501730099999804e+01	1.045000000000000000e+02	2.924967459179999896e+00	1.134705882349999939e+02	2.080063313660000190e+00	4.160126627320000381e+00	1.246210025349999917e+00	2.033298165830000059e-01	7.752816952319999677e-01	9.822713005190000235e-01	6.148674453029999709e-01	1.772869948069999979e-01	6.641166784850000004e-01	1.772869948069999979e-01	1.439713186469999961e-01	9.556782512979999922e-01	9.113565025969999622e-01	3.131522995380000007e-01	4.367684564590000207e+00	1.068923030549999931e+00	4.220217116980000127e-01	1.296347130790000135e-01	7.470932571230000097e-01	3.715876236799999788e-01	-1.467168361189999937e-01	1.772869948069999979e-01	9.113565025969999622e-01	3.412518575080000227e-01	1.580560210040000135e-01	3.534285847029999816e-01	3.023316832340000038e-01	4.690299467910000186e-01	8.951161003050000176e+00	1.731735209240000017e+01	2.407853535350000129e+01	2.227199825850000092e+00
3.500000000000000000e+01	-9.291346564300000388e-01	3.459427779850000051e-01	2.520000000000000000e+02	8.167789000000000000e+06	1.496644628099999963e+01	2.100090574880000105e+01	1.023350658449999988e+08	2.800000000000000000e+02	2.441698134709999977e+02	2.673999999999999773e+02	1.760000000000000000e+02	1.860189385350000002e+00	1.040000000000000000e+02	6.337345623100000012e+02	2.070000000000000000e+02	2.958846216199999990e+00	2.428686131389999900e+02	3.290237151449999953e+00	6.580474302899999905e+00	2.996982301840000140e+00	-6.884018376250000237e+00	4.460429196280000230e-01	9.825894391570000330e-01	2.278685834970000101e-01	4.673660470200000083e-01	1.065135643090000084e+00	3.342246446150000105e-01	2.942513848400000187e-01	9.356311346300000276e-01	8.089222252600000163e-01	7.969363244489999776e-01	1.173838162929999918e+01	2.541720068330000082e+00	8.239448100520000429e-01	1.146316895360000032e+00	4.280995213479999961e+01	8.601178301259999603e-01	-3.848593883209999733e-01	3.963572990709999799e-01	8.136561417900000093e-01	4.117901534409999620e+00	1.255306047970000116e-01	1.225716936780000044e+00	2.147262963700000138e-01	2.475450817460000119e-01	4.499370679880000168e+00	1.459968925719999966e+01	1.110020125499999999e+01	5.092287172269999829e+00
2.800000000000000000e+01	-5.104142160429999686e-01	3.098193830250000058e-01	2.830000000000000000e+02	1.092871600000000000e+07	1.174446280989999991e+01	1.613319835900000143e+01	1.369270033129999936e+08	3.160000000000000000e+02	2.824387537769999881e+02	3.050000000000000000e+02	2.300000000000000000e+02	1.812291165640000035e+00	8.600000000000000000e+01	3.875588470349999852e+02	2.566000000000000227e+02	2.734374454810000188e+00	2.817518248179999887e+02	2.772689994529999868e+00	5.545379989069999738e+00	3.161175942659999905e+00	-1.173214633119999961e+00	2.387916894479999996e-01	9.684012478689999481e-01	1.399277875269999971e-01	5.609622744669999772e-01	1.111691238559999961e+00	4.123154729360000159e-01	3.006663421260000191e-01	9.063058137420000326e-01	7.670858392560000460e-01	6.357698046020000548e-01	8.177863586659999129e+00	2.563237546429999902e+00	6.432883807660000341e-01	7.702589477110000082e-01	1.554142541220000062e+01	7.324005708669999448e-01	-2.540276568909999866e-01	4.816839803169999934e-01	7.723710588659999932e-01	2.520073516380000100e+00	1.030738956900000003e-01	7.792493254110000045e-01	2.082635840660000126e-01	3.089924383220000181e-01	1.819186147849999990e+00	2.146254430500000154e+01	7.182002786029999974e+00	4.330638559589999659e+00
4.000000000000000000e+01	3.356866102769999749e-01	2.706057861369999817e-01	2.270000000000000000e+02	7.317507000000000000e+06	1.609275313530000062e+01	2.101220096970000029e+01	1.095321197979999930e+08	2.880000000000000000e+02	2.311113581239999917e+02	2.658000000000000114e+02	1.890000000000000000e+02	2.033041663270000132e+00	9.900000000000000000e+01	6.097873088600000528e+02	1.995999999999999943e+02	2.119524710059999872e+00	2.297883211680000102e+02	2.696145434660000006e+00	5.392290869330000014e+00	3.392724666999999972e+00	1.829972068190000023e+00	2.434390377260000071e-01	9.801280359320000413e-01	1.234976955880000005e-01	5.270639693819999527e-01	1.103270128669999961e+00	4.328782804810000218e-01	2.891750362680000075e-01	9.217240750870000499e-01	7.666074357569999664e-01	7.594152176570000412e-01	8.099405412790000369e+00	2.835744917189999992e+00	7.911450565030000437e-01	1.093626503669999916e+00	2.947845865649999908e+01	8.494105545050000261e-01	-3.252537042409999746e-01	4.768316019680000073e-01	7.699562602520000354e-01	3.847442045279999778e+00	1.540998907589999911e-01	1.165533702130000071e+00	2.562877440249999861e-01	2.516033153889999929e-01	1.670665178159999931e+00	1.771871174800000048e+01	5.756956262130000113e+00	5.194733651359999982e+00
1.300000000000000000e+01	3.857579948750000098e-01	5.546912462040000102e-01	1.680000000000000000e+02	3.946552000000000000e+06	6.246651785710000127e+00	8.978741541899999845e+00	4.495403117610000074e+07	2.010000000000000000e+02	1.697260996580000096e+02	1.844000000000000057e+02	1.430000000000000000e+02	1.076965971139999922e+00	5.800000000000000000e+01	1.298750066599999968e+02	1.560000000000000000e+02	3.096771703960000011e+00	1.693430656929999998e+02	2.260336932750000027e+00	4.520673865500000055e+00	1.930688410689999968e+00	2.455133717369999968e-01	5.532394751229999796e-01	9.829949667130000179e-01	3.624158987159999956e-01	2.903567523239999892e-01	8.664346401200000436e-01	2.824118370690000268e-01	2.057818620169999946e-01	9.429173500999999957e-01	8.573639967199999656e-01	4.239861575810000005e-01	5.216409240019999949e+00	1.635457950689999995e+00	5.172589310070000446e-01	2.524602242319999856e-01	1.659194273130000008e+00	5.171037618999999586e-01	-1.599962096679999890e-01	2.861194641879999945e-01	8.576464825949999815e-01	7.194841446030000309e-01	9.576825353850000611e-02	3.714583675759999815e-01	2.314889625869999967e-01	4.523427170079999948e-01	4.788234317989999766e+00	2.276169871789999988e+01	1.282232015670000003e+01	3.078939483090000095e+00
1.500000000000000000e+01	6.911517310939999659e-01	4.683787095740000184e-01	2.290000000000000000e+02	7.282236000000000000e+06	6.660036024750000117e+00	9.275294368369999987e+00	8.294984183040000498e+07	2.750000000000000000e+02	2.305536972140000103e+02	2.470000000000000000e+02	2.030000000000000000e+02	1.259762206690000053e+00	7.200000000000000000e+01	1.407851244070000121e+02	2.170000000000000000e+02	3.903604423610000040e+00	2.302481751820000113e+02	1.679708857300000080e+00	3.359417714600000160e+00	2.268519161810000018e+00	2.072100111980000048e-01	3.879510661560000018e-01	9.745476473799999928e-01	2.572874700960000038e-01	4.437534171679999861e-01	1.014577655509999898e+00	3.939102272039999852e-01	2.601592736519999782e-01	9.180140071340000540e-01	7.956738654999999660e-01	3.190652663699999891e-01	2.926565062879999957e+00	1.828888835919999956e+00	3.981153242650000146e-01	3.270079116679999731e-01	2.244773991649999800e+00	4.690083345639999846e-01	-1.162058960869999935e-01	4.145024603610000247e-01	7.970942682699999615e-01	8.642782295059999731e-01	2.695513460649999748e-01	4.789733118899999753e-01	5.270420586749999803e-01	4.110957569040000203e-01	2.245306166799999836e+00	2.657938664379999949e+01	7.307594484990000083e+00	2.083305084900000104e+00
7.000000000000000000e+00	-5.127173977000000216e-01	9.425821799310000193e-01	9.000000000000000000e+01	1.107571000000000000e+06	3.532400756139999931e+00	4.670631487889999711e+00	1.657869757660000026e+07	1.020000000000000000e+02	9.024358377059999725e+01	9.700000000000000000e+01	7.400000000000000000e+01	2.152943761220000030e-01	2.800000000000000000e+01	3.463705666090000079e+01	8.100000000000000000e+01	2.866332999950000016e+00	9.005147058820000439e+01	2.017654237739999967e+00	4.035308475479999935e+00	4.320093803799999743e-01	2.904201784389999833e-02	9.397178981510000417e-01	9.939717898150000064e-01	8.843141688510000042e-01	6.028210184849999709e-02	3.284342034450000170e-01	6.028210184849999709e-02	5.663786693250000281e-02	9.849294745379999494e-01	9.698589490760000098e-01	-1.095995772189999919e-02	4.070616950959999869e+00	3.717272785310000160e-01	3.108059479819999874e-02	2.981797202089999863e-02	5.557127387139999819e-02	5.195952649349999675e-02	-6.239571675959999959e-03	6.028210184849999709e-02	9.698589490760000098e-01	5.898978623500000101e-02	8.699913853530000241e-02	1.676884297519999900e-01	2.646212121209999824e-01	6.995706611569999511e-01	1.559084462809999927e+01	1.614045454549999903e+01	5.150136363640000070e+01	1.684410458989999970e+00
1.300000000000000000e+01	1.719860767049999906e-01	4.601736906600000232e-01	2.520000000000000000e+02	8.630712000000000000e+06	5.720730578230000418e+00	9.093611806700000244e+00	1.081350755770000070e+08	2.970000000000000000e+02	2.509938202630000035e+02	2.633999999999999773e+02	2.100000000000000000e+02	1.277110096139999929e+00	8.700000000000000000e+01	1.543613405080000121e+02	2.355999999999999943e+02	5.167906546750000274e+00	2.506861313869999890e+02	2.574374658280000006e+00	5.148749316570000012e+00	2.274741277459999989e+00	-1.389615622450000032e-01	3.753417167850000014e-01	9.785928504809999762e-01	2.562556988610000253e-01	3.651927282669999997e-01	9.384927092579999908e-01	3.572478130130000151e-01	2.290471887899999948e-01	9.279501549119999471e-01	8.199460087480000547e-01	4.417976682799999999e-01	6.771869874250000088e+00	1.902831324859999951e+00	4.977596292409999790e-01	3.270031672889999741e-01	2.672309956669999931e+00	5.428775318349999823e-01	-1.569628862930000091e-01	3.609554401310000049e-01	8.202284946240000485e-01	9.428199408880000298e-01	1.055756890640000001e-01	4.196407902900000098e-01	2.036562841039999960e-01	4.230406590749999918e-01	2.717588814059999969e+00	2.512116449550000041e+01	8.756391940180000333e+00	2.940194198449999963e+00
2.200000000000000000e+01	-4.807160820740000173e-01	3.621396984390000129e-01	2.730000000000000000e+02	1.003477000000000000e+07	9.824202580959999764e+00	1.378293995419999973e+01	1.257266622199999988e+08	3.020000000000000000e+02	2.706408992560000115e+02	2.890000000000000000e+02	2.290000000000000000e+02	1.596581833379999926e+00	7.300000000000000000e+01	2.913034258619999832e+02	2.445999999999999943e+02	2.610927058030000136e+00	2.701021897809999928e+02	2.346159103340000218e+00	4.692318206670000436e+00	2.955966591290000167e+00	-9.747458539769999764e-01	2.846842536909999777e-01	9.666383912779999976e-01	1.635392566820000060e-01	5.959540732639999616e-01	1.185011518250000062e+00	4.159120420999999901e-01	3.379274187569999977e-01	9.032144158920000221e-01	7.596364133409999608e-01	4.913611658140000227e-01	5.792338709680000086e+00	2.321960666979999921e+00	5.220889406030000401e-01	5.858213321740000090e-01	7.319768878599999695e+00	5.832879554530000510e-01	-1.498278298369999928e-01	4.999316566429999886e-01	7.660379077819999827e-01	1.747331255430000008e+00	1.898459612489999948e-01	6.163602803300000099e-01	3.208751206939999823e-01	3.463359060469999862e-01	1.981770510200000057e+00	2.432509883990000077e+01	5.972211391570000139e+00	3.401026131420000098e+00
1.600000000000000000e+01	4.931998723389999784e-01	5.082316585859999458e-01	2.620000000000000000e+02	9.548851000000000000e+06	7.769929846940000218e+00	1.095252810490000073e+01	1.429319974219999909e+08	3.080000000000000000e+02	2.640068982729999902e+02	2.810000000000000000e+02	2.290000000000000000e+02	1.309761559750000082e+00	7.900000000000000000e+01	1.923611273909999966e+02	2.490000000000000000e+02	3.595699856570000019e+00	2.636423357659999738e+02	2.089803171129999804e+00	4.179606342259999607e+00	2.440014227949999892e+00	2.423419319740000022e-01	4.910128485510000251e-01	9.698227896950000204e-01	2.845314620080000023e-01	5.380672498630000300e-01	1.149201817740000076e+00	3.814755330779999731e-01	3.219235736680000071e-01	9.118735192269999956e-01	7.810757244399999522e-01	2.270114550710000123e-01	4.448537452160000072e+00	1.850580495260000014e+00	3.887562484179999944e-01	3.502097363839999922e-01	2.969939813179999888e+00	4.059386034090000095e-01	-8.503849611510000406e-02	4.545516675779999738e-01	7.866434299250000262e-01	8.627716956719999608e-01	2.215093564339999932e-01	5.721569455989999886e-01	3.379250267760000037e-01	3.695319590289999900e-01	3.203357924420000113e+00	2.424307304019999876e+01	7.880114638450000264e+00	3.354700594520000134e+00
6.100000000000000000e+01	4.474500056419999927e-01	1.669241834940000113e-01	1.950000000000000000e+02	5.660440000000000000e+06	2.507182858530000047e+01	3.380212051790000061e+01	6.447643315739999712e+07	3.120000000000000000e+02	2.032660332959999892e+02	2.530000000000000000e+02	1.160000000000000000e+02	2.745273500760000207e+00	1.960000000000000000e+02	1.724795140919999994e+03	1.481999999999999886e+02	2.812762040600000013e+00	1.989781021899999871e+02	4.496822033900000015e+00	8.993644067800000030e+00	4.619998822210000355e+00	9.024946350040000453e+00	1.112288135589999949e-01	9.788169957300000279e-01	5.649218359750000223e-02	1.930904866049999891e+00	1.703614858529999943e+00	4.434023506320000085e-01	1.065103549340000066e+00	9.187989412860000371e-01	6.464582068630000400e-01	6.131860371980000224e-01	2.181017632589999877e+01	3.412540526779999972e+00	6.939179195700000413e-01	2.553861482809999917e+00	1.875983695650000129e+02	8.509805751879999658e-01	-2.715243472969999794e-01	8.942728266810000548e-01	6.699156610430000436e-01	8.284541065200000887e+00	6.524575617460000310e-02	3.232197625920000039e+00	8.809327590380000572e-02	1.575492768360000073e-01	1.185348894409999909e+00	1.364907670959999919e+01	3.909593157439999800e+00	1.743116075880000082e+01
5.100000000000000000e+01	1.093225808720000025e-01	2.301134850019999900e-01	2.080000000000000000e+02	6.132843000000000000e+06	1.941983471069999823e+01	2.473664020460000046e+01	6.985743895430000126e+07	2.650000000000000000e+02	2.115780644870000060e+02	2.494000000000000057e+02	1.480000000000000000e+02	2.258681658019999983e+00	1.170000000000000000e+02	8.398487932230000297e+02	1.740000000000000000e+02	1.964443622039999893e+00	2.095839416059999962e+02	3.876008064520000129e+00	7.752016129030000258e+00	3.834338208650000190e+00	9.260585586270000391e-01	1.588299617280000131e-01	9.777788963100000341e-01	9.020981223769999890e-02	8.555563149260000388e-01	1.310597415799999998e+00	4.619033245249999919e-01	4.039418376360000007e-01	9.119229054390000089e-01	6.997915527610000241e-01	6.856862491980000307e-01	1.596032668119999975e+01	2.987398085590000196e+00	7.508461087190000383e-01	1.364612252289999939e+00	4.361954865010000049e+01	8.177770938770000386e-01	-2.814325757719999821e-01	6.429401312189999551e-01	7.134363039909999982e-01	4.602892694240000360e+00	7.919391222980000367e-02	1.683363293600000032e+00	1.120518736159999973e-01	2.118893390790000109e-01	1.584854591910000110e+00	1.711011878729999935e+01	5.153090467580000222e+00	1.125173933830000017e+01
1.100000000000000000e+01	7.497849567190000286e-01	6.177551903110000131e-01	6.900000000000000000e+01	6.839440000000000000e+05	4.663582501419999637e+00	6.642517301039999822e+00	1.023762877080000006e+07	9.600000000000000000e+01	7.091544260599999916e+01	8.250000000000000000e+01	5.400000000000000000e+01	8.227255960220000164e-01	4.200000000000000000e+01	6.911224048440000445e+01	6.100000000000000000e+01	3.133363664750000055e+00	7.042647058820000439e+01	1.257767796840000063e+00	2.515535593670000125e+00	1.549332235460000096e+00	3.836735826889999812e-01	6.192395922990000523e-01	9.508029556539999705e-01	4.344319242529999792e-01	2.459852217309999867e-01	7.944249119880000265e-01	2.459852217309999867e-01	1.829303977929999936e-01	9.180049260899999508e-01	8.770073891349999817e-01	3.568137217630000246e-01	1.650310779640000058e+00	1.303347013730000059e+00	3.568137217630000246e-01	1.913188389769999997e-01	7.111622969880000422e-01	3.895824397550000096e-01	-1.180551173239999946e-01	2.459852217309999867e-01	8.770073891349999817e-01	5.192901341760000067e-01	2.480494097039999957e-01	2.422630591340000084e-01	6.903939409149999484e-01	5.154738817330000167e-01	5.877352471200000039e+00	2.329862961210000094e+01	1.586978653459999933e+01	1.205479117709999937e+00
2.000000000000000000e+01	1.457188509329999937e-01	3.773775907079999770e-01	2.610000000000000000e+02	9.462741000000000000e+06	8.985289256199999741e+00	1.544845223509999954e+01	1.185596522280000001e+08	3.190000000000000000e+02	2.628138165880000088e+02	2.908000000000000114e+02	1.910000000000000000e+02	1.809619665220000062e+00	1.280000000000000000e+02	4.691687356809999869e+02	2.400000000000000000e+02	4.363161062459999684e+00	2.619197080289999917e+02	3.960719655550000162e+00	7.921439311100000324e+00	3.376466269079999805e+00	9.219145790980000366e-02	3.609212684529999882e-01	9.721219631959999719e-01	1.723065715780000007e-01	1.113347457629999981e+00	1.477893668339999911e+00	4.318099409210000017e-01	5.617765422210000414e-01	9.048102332790000091e-01	6.827893336120000045e-01	3.646069367379999870e-01	1.600731273919999964e+01	2.453913908160000101e+00	4.669719445150000148e-01	8.766810529780000305e-01	2.610716382189999862e+01	6.238776986799999813e-01	-1.623799321740000134e-01	7.137438490980000383e-01	7.023356342259999829e-01	2.393376754280000185e+00	7.153179181429999978e-02	1.101266639919999957e+00	9.604215445310000654e-02	2.817732073990000252e-01	1.740716512879999955e+00	2.292093220670000164e+01	4.941170380309999999e+00	1.165697593510000019e+01
1.600000000000000000e+01	1.404298475160000059e+00	4.869199211470000010e-01	1.430000000000000000e+02	2.904163000000000000e+06	7.535102670239999689e+00	1.096755287969999948e+01	3.638655599819999933e+07	2.090000000000000000e+02	1.455962570709999966e+02	1.624000000000000057e+02	1.220000000000000000e+02	1.339408483099999936e+00	8.700000000000000000e+01	2.113550002659999905e+02	1.290000000000000000e+02	6.580874347930000035e+00	1.448686131389999900e+02	2.298506697650000152e+00	4.597013395300000305e+00	2.358116169170000109e+00	1.344199349169999946e+00	4.892017495900000124e-01	9.849861486600000049e-01	2.948328405189999946e-01	3.999794969930000055e-01	1.010240145490000074e+00	3.346309079040000189e-01	2.640110374329999732e-01	9.404456800489999768e-01	8.225225533079999485e-01	4.840453791620000223e-01	5.472252597049999778e+00	1.952578029299999907e+00	6.230879498239999537e-01	3.890874180939999927e-01	7.255870514649999770e+00	5.898942840809999755e-01	-1.764330129549999959e-01	3.624589939860000110e-01	8.244942591580000091e-01	1.156370175379999976e+00	1.409554747890000015e-01	7.016547743700000117e-01	2.499215809910000086e-01	3.667620285839999772e-01	3.442911714060000072e+00	2.127152498319999907e+01	9.402802230049999821e+00	4.055258764300000429e+00
2.400000000000000000e+01	-1.404582057800000082e-02	3.644839895570000099e-01	1.930000000000000000e+02	5.079491000000000000e+06	1.099293888479999914e+01	1.443593158930000087e+01	7.603237232619999349e+07	2.300000000000000000e+02	1.925527892350000059e+02	2.160000000000000000e+02	1.510000000000000000e+02	1.580657398740000108e+00	7.900000000000000000e+01	3.050149714959999869e+02	1.705999999999999943e+02	2.329109446399999950e+00	1.917591240879999930e+02	2.166398988520000124e+00	4.332797977040000248e+00	2.855795887419999790e+00	1.371022973150000032e-02	2.925437397480000201e-01	9.719193226769999860e-01	1.728050549089999999e-01	4.923797156920000084e-01	1.071461005450000004e+00	3.985784581740000054e-01	2.805109323589999870e-01	9.131971022420000139e-01	7.838265445600000048e-01	5.508504460559999760e-01	4.994840076540000062e+00	2.325284847389999854e+00	5.592661060129999751e-01	5.476367059109999991e-01	6.675285484409999803e+00	6.448708070290000149e-01	-2.014672981919999883e-01	4.423523783489999861e-01	7.871617003830000403e-01	1.698167107950000032e+00	2.062314755580000047e-01	6.104336372390000154e-01	3.662064947149999972e-01	3.438795359990000078e-01	2.355650120800000025e+00	2.273613103779999989e+01	7.704243001140000047e+00	2.803809099950000050e+00
3.300000000000000000e+01	2.389526719650000020e-01	3.214342799300000109e-01	1.530000000000000000e+02	3.423533000000000000e+06	1.347428667620000020e+01	1.792295806919999990e+01	3.899647317819999903e+07	2.060000000000000000e+02	1.580800176200000067e+02	1.864000000000000057e+02	1.080000000000000000e+02	1.777851776429999919e+00	9.800000000000000000e+01	4.501838137350000011e+02	1.295999999999999943e+02	2.199498306040000184e+00	1.566496350360000065e+02	2.782975669759999882e+00	5.565951339529999764e+00	3.092856362610000076e+00	1.212571673950000095e+00	2.060210497540000130e-01	9.771965228640000500e-01	1.471942109330000026e-01	6.101694915249999962e-01	1.165535312300000070e+00	4.535777747399999948e-01	3.166380987199999830e-01	9.142128147050000431e-01	7.450246036090000246e-01	5.609494329619999498e-01	8.138531984689999277e+00	2.428710568570000117e+00	6.647656563649999573e-01	6.984399489079999857e-01	1.116178429110000003e+01	7.058164683340000245e-01	-2.171689002399999902e-01	5.266539092399999955e-01	7.505923090939999875e-01	2.183590304109999991e+00	1.247406761059999952e-01	7.640066512680000477e-01	1.919573982920000088e-01	3.232179628719999975e-01	1.910909830160000045e+00	2.404812518370000163e+01	5.847890096969999618e+00	5.070229802260000085e+00
4.600000000000000000e+01	-6.597914378989999662e-01	2.474825510149999963e-01	2.110000000000000000e+02	5.844882000000000000e+06	1.958264462809999884e+01	2.597996696679999928e+01	6.657735857739999890e+07	2.500000000000000000e+02	2.065511371620000034e+02	2.380000000000000000e+02	1.220000000000000000e+02	2.210658921749999895e+00	1.280000000000000000e+02	9.699055890030000455e+02	1.545999999999999943e+02	2.336689059999999873e+00	2.041897810220000054e+02	4.721312875889999816e+00	9.442625751779999632e+00	3.579251851430000020e+00	-9.605310080680000695e+00	2.539297430290000102e-01	9.873090552409999887e-01	1.240787215520000042e-01	6.562670858389999529e-01	1.244076191570000045e+00	3.942462487089999912e-01	3.863750165909999867e-01	9.387700473850000282e-01	7.620386823400000509e-01	8.023764852239999579e-01	2.363665254240000024e+01	2.940065904199999913e+00	8.359876670260000253e-01	1.673624685929999911e+00	8.007047282579999603e+01	8.828546441429999669e-01	-3.634451604939999969e-01	5.059800437400000517e-01	7.699648031710000229e-01	6.038231657859999935e+00	6.328126241619999592e-02	1.837835347109999962e+00	8.710243057710000125e-02	2.129399318809999941e-01	2.427002919320000007e+00	1.467018338929999999e+01	6.721773181299999678e+00	1.179715534830000045e+01
1.000000000000000000e+01	8.126123519660000127e-01	6.812283737019999563e-01	5.600000000000000000e+01	4.434770000000000000e+05	3.920623326029999856e+00	5.686743079580000249e+00	6.638193908280000091e+06	8.100000000000000000e+01	5.710394289469999762e+01	6.550000000000000000e+01	4.300000000000000000e+01	8.223373699429999961e-01	3.800000000000000000e+01	5.280401167819999841e+01	4.800000000000000000e+01	3.789374035519999850e+00	5.663970588240000126e+01	1.858577190589999928e+00	3.717154381189999857e+00	1.500557783479999907e+00	-3.288844440870000163e-01	7.045481242529999522e-01	9.791630805300000073e-01	5.200749327710000314e-01	2.083691946950000096e-01	7.287223735050000206e-01	2.083691946950000096e-01	1.627711826240000048e-01	9.479077013259999962e-01	8.958154026519999924e-01	3.950022224529999848e-01	3.521391443420000211e+00	1.292188588789999981e+00	4.145509295270000116e-01	1.712238017730000061e-01	9.958303960509999886e-01	4.447503474239999921e-01	-1.497326707109999933e-01	2.083691946950000096e-01	8.958154026519999924e-01	4.765260123960000094e-01	2.346404650589999918e-01	3.379517494650000065e-01	4.593953746369999758e-01	4.772189280169999992e-01	7.939611540319999605e+00	1.950578725040000094e+01	2.011218125959999981e+01	1.574277789549999973e+00
2.900000000000000000e+01	4.000789447529999876e-01	3.911236613560000186e-01	2.170000000000000000e+02	6.688108000000000000e+06	1.141654742869999950e+01	1.579519420319999945e+01	8.379599088070000708e+07	2.640000000000000000e+02	2.209486514310000018e+02	2.484000000000000057e+02	1.810000000000000000e+02	1.618543648419999981e+00	8.300000000000000000e+01	3.733326229420000004e+02	1.995999999999999943e+02	2.392868323050000079e+00	2.201021897809999928e+02	2.331636139970000077e+00	4.663272279930000153e+00	2.815996793720000113e+00	1.577543664020000014e+00	3.897621651179999924e-01	9.722658636990000325e-01	2.063594479249999947e-01	4.840076544560000249e-01	1.044775670039999937e+00	4.057117960630000075e-01	2.689621334460000068e-01	9.129419537089999981e-01	7.830508474580000211e-01	6.035733929809999898e-01	5.804640513939999913e+00	2.309672341120000194e+00	6.682561484690000553e-01	6.101058960509999629e-01	9.999778997800000013e+00	7.394681302000000178e-01	-2.697800780990000091e-01	4.422498633129999801e-01	7.858347002000000137e-01	1.956415929749999894e+00	2.168875125380000102e-01	7.781243190900000162e-01	3.115339425720000111e-01	3.134526817430000056e-01	3.136368640979999789e+00	2.066422180320000024e+01	8.808850036049999943e+00	3.652070431679999896e+00
2.400000000000000000e+01	1.727555584490000073e-01	3.895252810490000273e-01	1.730000000000000000e+02	4.192271000000000000e+06	9.152764918780000869e+00	1.342820608449999931e+01	5.252539320319999754e+07	2.190000000000000000e+02	1.749300381529999981e+02	1.954000000000000057e+02	1.280000000000000000e+02	1.551148395200000030e+00	9.100000000000000000e+01	2.914873461560000010e+02	1.545999999999999943e+02	3.201904723430000210e+00	1.740948905109999885e+02	2.474080781850000132e+00	4.948161563700000265e+00	3.015231175609999870e+00	3.001264297399999781e-01	2.702638053579999866e-01	9.529985848900000001e-01	1.643140957560000059e-01	8.814584472390000203e-01	1.360394182350000092e+00	4.618254890349999808e-01	4.401005553490000000e-01	8.787120206199999783e-01	7.014796336799999921e-01	1.704314333489999889e-01	6.210839256419999899e+00	2.143457016819999783e+00	3.620957551269999852e-01	5.304408222659999783e-01	4.739440430650000202e+00	4.414122191229999936e-01	-7.804570710079999918e-02	6.444436850739999612e-01	7.146579414979999934e-01	1.240304841830000004e+00	1.512213272500000094e-01	6.043113684280000397e-01	2.249146389610000019e-01	3.541520480970000162e-01	1.242645125119999916e+00	2.859626383639999858e+01	4.293416689169999856e+00	4.926331777579999738e+00
2.000000000000000000e+01	2.547234479459999923e-01	4.403537748410000230e-01	2.520000000000000000e+02	8.788347000000000000e+06	8.061818181819999651e+00	1.129841760350000079e+01	1.315483916079999954e+08	2.950000000000000000e+02	2.532755776779999906e+02	2.703999999999999773e+02	2.200000000000000000e+02	1.357508437609999952e+00	7.500000000000000000e+01	1.985994991739999875e+02	2.370000000000000000e+02	3.027523891199999984e+00	2.528832116789999986e+02	2.641436577359999927e+00	5.282873154729999854e+00	2.344853560109999790e+00	-6.148094256250000167e-02	4.024740295240000210e-01	9.793052294730000273e-01	2.562241428379999908e-01	3.542919628210000060e-01	9.421534827840000181e-01	3.387865636960000204e-01	2.302798307360000019e-01	9.310711682160000002e-01	8.278157463090000112e-01	4.938002178620000127e-01	7.151756424280000246e+00	1.974041609689999976e+00	5.199284762010000227e-01	3.513881291550000063e-01	3.057563950390000063e+00	5.917238190679999787e-01	-1.814220190309999980e-01	3.460224166209999730e-01	8.283670493889999653e-01	1.051260553799999942e+00	1.053808100889999932e-01	5.236094708399999798e-01	1.893395390840000025e-01	3.788403676880000015e-01	3.238270413379999990e+00	2.166964880689999973e+01	9.539052896259999414e+00	3.956141805430000158e+00
5.300000000000000000e+01	5.107746314709999957e-01	1.854653950659999884e-01	1.620000000000000000e+02	4.038115000000000000e+06	2.237009982960000087e+01	3.027641323459999967e+01	4.599699879860000312e+07	2.540000000000000000e+02	1.716836974519999899e+02	2.224000000000000057e+02	9.800000000000000000e+01	2.595615575430000099e+00	1.560000000000000000e+02	1.346860567960000026e+03	1.230000000000000000e+02	2.477422941459999972e+00	1.677153284670000062e+02	4.201442044830000277e+00	8.402884089669999668e+00	4.722359283960000376e+00	8.140294832909999556e+00	9.786768726080000147e-02	9.723674129179999959e-01	4.830241490820000316e-02	1.936098961179999911e+00	1.775226096289999944e+00	4.930959255969999955e-01	8.075493663980000125e-01	8.939831719220000528e-01	5.683806211640000106e-01	5.786420653029999972e-01	1.897956533620000030e+01	3.326751590549999804e+00	6.308225504500000191e-01	2.295410905189999795e+00	1.239728392220000046e+02	7.610787217619999767e-01	-1.750459771020000110e-01	1.037452159649999928e+00	6.033852742849999951e-01	7.245544659560000156e+00	7.604760559709999868e-02	2.552596249720000099e+00	9.228138778590000424e-02	1.750808893069999983e-01	6.750272808559999449e-01	1.749860974579999962e+01	2.607018737509999795e+00	1.712036283899999844e+01
7.000000000000000000e+00	1.608062441529999886e-01	8.282273962380000132e-01	2.060000000000000000e+02	5.850403000000000000e+06	3.060165289259999977e+00	4.378709574300000185e+00	6.664024668990000337e+07	2.210000000000000000e+02	2.066486669029999916e+02	2.134000000000000057e+02	1.940000000000000000e+02	4.525863981150000104e-01	2.700000000000000000e+01	2.976237412760000112e+01	2.000000000000000000e+02	2.762010247280000108e+00	2.065766423359999919e+02	1.900765445600000048e+00	3.801530891200000095e+00	9.126367165980000529e-01	-2.144400382459999976e-01	8.261344997270000379e-01	9.701476216509999917e-01	6.947945230249999993e-01	1.492618917440000081e-01	6.048224176490000215e-01	1.492618917440000081e-01	1.264434684970000000e-01	9.502460360850000232e-01	9.253690541279999682e-01	1.671159029650000072e-01	3.627665390919999844e+00	7.633748248539999892e-01	1.671159029650000072e-01	8.938100423860000088e-02	3.227516070270000093e-01	1.681237434470000125e-01	-4.434446402250000197e-02	1.492618917440000081e-01	9.253690541279999682e-01	2.082621252100000098e-01	2.623524075329999872e-01	2.080059715789999986e-01	4.718086572929999778e-01	5.839880568419999474e-01	1.098531162679999973e+01	1.990065251360000076e+01	2.847449682930000137e+01	6.606459991640000196e-01
4.250000000000000000e+00	2.290964769199999862e-01	8.153114186850000111e-01	4.600000000000000000e+01	2.839950000000000000e+05	1.787037037039999943e+00	2.601751730100000159e+00	4.250984558349999599e+06	5.500000000000000000e+01	4.569681093260000182e+01	4.950000000000000000e+01	3.900000000000000000e+01	4.782501641069999976e-01	1.600000000000000000e+01	1.058169333909999921e+01	4.150000000000000000e+01	2.906184439560000055e+00	4.558088235289999801e+01	1.084206148050000040e+00	2.168412296100000081e+00	7.920538018299999594e-01	2.377099717499999987e-01	8.606791746580000346e-01	9.779541290829999456e-01	7.479291737450000088e-01	1.102293545860000001e-01	4.989995673429999945e-01	1.102293545860000001e-01	9.786130556359999566e-02	9.632568818050000203e-01	9.448853227069999861e-01	2.830604800320000169e-01	1.197503766849999929e+00	6.818244472440000425e-01	2.830604800320000169e-01	7.710476034589999750e-02	3.799753461609999827e-01	2.651160764080000010e-01	-9.850745233450000637e-02	1.102293545860000001e-01	9.448853227069999861e-01	1.981896867980000032e-01	1.695924975889999964e-01	2.304563930799999882e-01	7.276713709680000530e-01	5.390872138400000235e-01	1.439756012259999984e+01	1.565201612899999972e+01	3.718642473119999892e+01	1.266541702340000075e+00
2.100000000000000000e+01	1.245066338370000025e-01	3.343278810809999779e-01	2.730000000000000000e+02	1.016184000000000000e+07	1.012563915269999981e+01	1.507411156689999920e+01	1.273187352789999992e+08	3.270000000000000000e+02	2.723490675560000227e+02	2.980000000000000000e+02	2.260000000000000000e+02	1.773241401850000010e+00	1.010000000000000000e+02	3.804903830779999794e+02	2.460000000000000000e+02	3.092726751659999884e+00	2.716496350360000065e+02	2.374897484959999971e+00	4.749794969929999944e+00	3.311851077250000053e+00	1.934684303939999961e-01	2.368780754510000086e-01	9.666549306049999624e-01	1.345442651779999998e-01	9.319983597590000279e-01	1.401303957959999957e+00	4.497173242820000083e-01	4.661073839670000218e-01	8.959667656019999482e-01	6.961796063420000458e-01	2.979516860320000071e-01	5.840110716239999888e+00	2.383812515059999804e+00	3.613079360220000091e-01	6.658904979680000391e-01	8.749647713690000828e+00	4.566695049610000057e-01	-9.677487865999999384e-02	6.617003827230000246e-01	7.116024239110000371e-01	1.731563632110000084e+00	1.778691651540000029e-01	8.489267309019999930e-01	2.765590940570000211e-01	2.982779855659999924e-01	1.603240801619999933e+00	2.404910988079999967e+01	4.832779216799999666e+00	5.069897339969999805e+00
4.000000000000000000e+00	2.754247029449999884e-01	1.000000000000000000e+00	1.130000000000000000e+02	1.755973000000000000e+06	1.947523629490000019e+00	2.707869359050000035e+00	2.200076576139999926e+07	1.220000000000000000e+02	1.132136085810000026e+02	1.180000000000000000e+02	1.050000000000000000e+02	-3.203426503810000079e-16	1.700000000000000000e+01	1.200340987799999937e+01	1.090000000000000000e+02	2.955817573180000046e+00	1.131605839420000024e+02	1.000000000000000000e+00	2.000000000000000000e+00	-3.203426503810000079e-16	0.000000000000000000e+00	1.000000000000000000e+00	1.000000000000000000e+00	1.000000000000000000e+00	0.000000000000000000e+00	-3.203426503810000079e-16	0.000000000000000000e+00	0.000000000000000000e+00	1.000000000000000000e+00	1.000000000000000000e+00	1.000000000000000000e+00	1.000000000000000000e+00	-3.203426503810000079e-16	1.000000000000000000e+00	0.000000000000000000e+00	0.000000000000000000e+00	0.000000000000000000e+00	0.000000000000000000e+00	0.000000000000000000e+00	1.000000000000000000e+00	0.000000000000000000e+00	2.803070598470000160e-02	0.000000000000000000e+00	1.000000000000000000e+00	1.000000000000000000e+00	6.401694831910000438e+00	1.600000000000000000e+01	8.792712550609999766e+01	2.803070598470000160e-02
2.500000000000000000e+01	-3.192914848819999873e-01	3.496723320369999888e-01	3.530000000000000000e+02	1.720099300000000000e+07	1.078189364870000055e+01	1.432766796309999968e+01	2.574731019609999955e+08	3.870000000000000000e+02	3.543369772269999771e+02	3.770000000000000000e+02	2.990000000000000000e+02	1.696988408820000016e+00	8.800000000000000000e+01	3.161996909800000140e+02	3.300000000000000000e+02	2.814728453999999935e+00	3.538905109489999745e+02	3.763566156370000026e+00	7.527132312740000053e+00	2.893887459540000151e+00	-8.578721974320000498e-01	3.118165664299999973e-01	9.841172394939999846e-01	1.756523740550000046e-01	4.164160743579999879e-01	1.007508522530000006e+00	3.850208447239999998e-01	2.529963461529999846e-01	9.337866776019999593e-01	8.018384363039999796e-01	6.548532221820000387e-01	1.455819436850000059e+01	2.457057674210000098e+00	6.775543781559999479e-01	6.019396799439999945e-01	1.188185738870000030e+01	7.527212020739999510e-01	-2.591329060959999819e-01	3.996719518860000209e-01	8.029547111350000543e-01	1.991342645420000057e+00	6.537187022410000103e-02	7.996822097489999503e-01	1.011743251749999961e-01	3.145189376699999984e-01	2.446418770040000190e+00	1.990580148580000142e+01	7.339965966900000360e+00	7.710902100640000256e+00
3.700000000000000000e+01	5.450187952639999889e-01	2.829665938520000146e-01	1.360000000000000000e+02	2.909120000000000000e+06	1.552812271730000049e+01	2.002930363899999833e+01	3.313694363459999859e+07	2.040000000000000000e+02	1.457204603159999863e+02	1.770000000000000000e+02	1.010000000000000000e+02	1.937312910459999982e+00	1.030000000000000000e+02	5.530734722150000380e+02	1.185999999999999943e+02	2.358288451339999980e+00	1.438102189779999946e+02	2.247983870970000186e+00	4.495967741940000373e+00	3.533870527629999980e+00	2.083325199289999929e+00	2.063285948609999976e-01	9.680414213389999523e-01	1.073867814190000020e-01	9.066429743030000044e-01	1.377083639030000084e+00	4.694471971629999851e-01	4.785423344690000191e-01	8.982559968579999499e-01	7.032274145310000169e-01	5.268484614349999706e-01	5.555153089120000054e+00	2.677677338970000154e+00	5.994935226280000418e-01	9.549568840850000129e-01	1.968090589510000044e+01	6.788350932369999757e-01	-1.773171853309999935e-01	6.452296336799999699e-01	7.151243849099999661e-01	2.913184562040000092e+00	2.317513044360000052e-01	1.073746298359999907e+00	3.592201571049999931e-01	2.642848722939999950e-01	1.041963286619999929e+00	2.141528594669999919e+01	3.927269797130000129e+00	4.705264761209999591e+00
1.200000000000000000e+01	-2.967473367160000097e-01	6.967339762369999523e-01	1.830000000000000000e+02	4.583669000000000000e+06	4.789540816329999728e+00	6.791091693750000324e+00	5.221124645690000057e+07	2.030000000000000000e+02	1.829137445800000137e+02	1.940000000000000000e+02	1.540000000000000000e+02	7.588665628159999565e-01	4.900000000000000000e+01	7.521402312319999339e+01	1.715999999999999943e+02	3.138762719509999854e+00	1.827080291970000019e+02	1.836727720070000069e+00	3.673455440130000138e+00	1.469384001989999966e+00	-3.313613223510000205e-01	6.959404045929999949e-01	9.772074904319999478e-01	5.124126940700000077e-01	2.279250956810000006e-01	7.681058589650000545e-01	2.279250956810000006e-01	1.743851844310000121e-01	9.430187260800000359e-01	8.860374521599999609e-01	3.021133085209999902e-01	3.423045379990000026e+00	1.241458906310000110e+00	3.161613560729999994e-01	1.634271524650000029e-01	7.298547083070000552e-01	3.461631567660000131e-01	-9.483220386559999826e-02	2.279250956810000006e-01	8.860374521599999609e-01	4.257835141769999998e-01	2.427471774640000135e-01	2.894852186669999994e-01	4.797995180849999874e-01	5.095542051289999597e-01	6.132524247280000118e+00	2.218436558570000017e+01	1.666430754920000012e+01	1.229583995869999891e+00
4.000000000000000000e+00	3.824525832389999991e-01	9.710207612460000082e-01	4.200000000000000000e+01	2.417530000000000000e+05	1.646280991740000088e+00	2.294550173010000194e+00	3.618684378010000102e+06	5.000000000000000000e+01	4.216154157799999780e+01	4.550000000000000000e+01	3.600000000000000000e+01	1.105808447700000058e-01	1.400000000000000000e+01	8.032385380619999182e+00	3.900000000000000000e+01	2.984844821319999841e+00	4.206617647059999854e+01	1.013494743349999894e+00	2.026989486689999787e+00	1.943268042059999867e-01	3.680705967379999805e-02	9.750596936369999579e-01	9.954217747929999804e-01	9.510931321760000001e-01	2.289112603550000000e-02	1.543135875209999952e-01	2.289112603550000000e-02	2.228675359420000113e-02	9.923696246550000044e-01	9.885544369819999622e-01	1.550593226230000121e-01	1.029038667020000020e+00	1.714356781709999999e-01	1.761993219140000067e-01	1.331005711510000085e-02	5.165000018959999689e-02	9.196572404590000471e-02	-1.223167738899999940e-01	2.289112603550000000e-02	9.885544369819999622e-01	3.034910242509999967e-02	9.615215267939999921e-02	8.459101287570000571e-02	9.297268907560000128e-01	8.308179742489999464e-01	1.342906762710000024e+01	1.534145658259999934e+01	7.095070028009999419e+01	4.006426988980000270e-01
2.400000000000000000e+01	1.228330570809999939e-01	3.760988864620000149e-01	2.480000000000000000e+02	8.532374000000000000e+06	1.032026621219999996e+01	1.442996430280000020e+01	1.069029886920000017e+08	2.900000000000000000e+02	2.495598168569999871e+02	2.740000000000000000e+02	2.070000000000000000e+02	1.602752399579999931e+00	8.300000000000000000e+01	3.263486600250000151e+02	2.270000000000000000e+02	2.702092168720000132e+00	2.489051094890000115e+02	2.485477036629999859e+00	4.970954073259999717e+00	2.933698534629999966e+00	7.657774762090000520e-01	2.931588299619999893e-01	9.699936480880000378e-01	1.723940746160000093e-01	5.264488791689999614e-01	1.123285598210000069e+00	4.243182750139999904e-01	2.993736848849999910e-01	9.074198104609999538e-01	7.694573537450000167e-01	5.174446050530000507e-01	6.461556861670000096e+00	2.347978527370000013e+00	5.717207825319999825e-01	5.470971719599999616e-01	7.847094495590000385e+00	6.194376349710000174e-01	-1.606338418649999877e-01	4.719792236190000212e-01	7.730886641149999905e-01	1.661939808669999907e+00	1.625393921390000107e-01	6.413435282310000485e-01	2.442785180020000113e-01	3.442164094779999739e-01	1.899587593879999980e+00	2.396303284560000080e+01	5.897166278040000265e+00	4.088982845250000331e+00
8.000000000000000000e+00	4.218051637160000200e-01	5.991262187650000515e-01	1.200000000000000000e+02	1.999350000000000000e+06	3.783224998040000120e+00	5.141243539879999602e+00	2.505006114840000123e+07	1.400000000000000000e+02	1.208047831020000018e+02	1.284000000000000057e+02	1.060000000000000000e+02	8.518455800499999953e-01	3.400000000000000000e+01	3.922244125950000182e+01	1.130000000000000000e+02	2.881885805230000042e+00	1.206423357660000022e+02	1.276876025149999982e+00	2.553752050299999965e+00	1.599774495719999967e+00	3.822318186600000001e-01	5.988244942589999731e-01	9.502802077640000178e-01	4.140408974829999922e-01	2.485989611810000000e-01	8.045660664699999520e-01	2.485989611810000000e-01	1.856706241420000014e-01	9.171336796060000074e-01	8.757005194100000445e-01	3.797211114990000080e-01	1.706328594859999992e+00	1.351175534540000056e+00	3.797211114990000080e-01	2.001442391870000004e-01	7.346778046599999890e-01	4.194195335020000082e-01	-1.203139439889999995e-01	2.485989611810000000e-01	8.757005194100000445e-01	5.519779955689999573e-01	2.262749331520000073e-01	2.440341781510000085e-01	6.805432991090000217e-01	5.119316436980000384e-01	5.255338594380000394e+00	2.357270624179999885e+01	1.464584051349999960e+01	1.064119834610000037e+00
2.600000000000000000e+01	-8.286958581609999985e-01	3.213277212419999862e-01	3.180000000000000000e+02	1.350125100000000000e+07	1.221475529579999986e+01	1.735468059029999921e+01	2.020935056089999974e+08	3.510000000000000000e+02	3.139255920950000132e+02	3.370000000000000000e+02	2.420000000000000000e+02	1.841354998769999973e+00	1.090000000000000000e+02	4.797260376149999956e+02	2.810000000000000000e+02	3.518899961689999856e+00	3.131605839420000166e+02	4.068377528700000134e+00	8.136755057409999381e+00	3.169149496150000189e+00	-3.901158564739999779e+00	2.640103881900000005e-01	9.846423241170000340e-01	1.555724843519999956e-01	5.853608529249999526e-01	1.190418839749999957e+00	3.948157766839999749e-01	3.434841746080000147e-01	9.331130073679999581e-01	7.698947512299999518e-01	6.321926872199999936e-01	1.705576817929999933e+01	2.527172175360000050e+00	7.060057973350000182e-01	7.966546706760000429e-01	2.623919005489999989e+01	7.385692674189999751e-01	-2.339100567300000100e-01	4.810688901040000021e-01	7.763178877349999896e-01	2.601257829780000197e+00	6.716109675600000217e-02	1.056528080429999905e+00	1.011067266270000015e-01	2.852700941160000170e-01	2.276637279930000091e+00	1.944576828750000175e+01	6.743494265399999854e+00	9.193155611230000801e+00
6.200000000000000000e+01	4.005813044859999894e-01	1.540305823429999887e-01	3.620000000000000000e+02	1.897251700000000000e+07	2.666098530960000090e+01	3.860834354520000034e+01	2.161104479830000103e+08	5.010000000000000000e+02	3.721364340499999912e+02	4.398000000000000114e+02	2.680000000000000000e+02	2.965470124989999956e+00	2.330000000000000000e+02	2.356844797270000072e+03	3.100000000000000000e+02	2.944721811259999988e+00	3.689562043799999742e+02	5.295174958989999681e+00	1.059034991799999936e+01	5.401944212160000092e+00	1.219534439549999938e+01	9.055494805899999555e-02	9.628739448190000161e-01	3.231491766959999901e-02	5.089393110989999691e+00	2.333501962919999784e+00	3.981971336239999992e-01	2.015992065299999858e+00	8.754681038599999576e-01	4.268991422889999998e-01	2.967078041110000064e-01	2.917055084749999949e+01	3.520700652629999983e+00	5.112525822879999682e-01	3.673333746730000016e+00	3.072953036910000151e+02	7.564449287400000221e-01	-1.515251070689999924e-01	1.717673592129999927e+00	4.927414473169999809e-01	9.603941875940000372e+00	6.704521738870000691e-02	4.298630774900000340e+00	7.368717679160000089e-02	1.416229023209999993e-01	3.554706136510000225e-01	1.595463284190000053e+01	1.848206186859999933e+00	2.875868734670000038e+01
2.700000000000000000e+01	5.907636135410000433e-01	3.247375992329999961e-01	4.320000000000000000e+02	2.596818600000000000e+07	1.249729814390000016e+01	1.646683360859999823e+01	2.957960880870000124e+08	4.920000000000000000e+02	4.353720281779999937e+02	4.620000000000000000e+02	3.990000000000000000e+02	1.769968419890000089e+00	9.300000000000000000e+01	4.063486600250000151e+02	4.100000000000000000e+02	2.885511890960000159e+00	4.349051094889999831e+02	2.904045926739999839e+00	5.808091853469999677e+00	3.261174177480000047e+00	1.354026630699999956e+00	2.061235647899999912e-01	9.724632841870000100e-01	1.295729141789999928e-01	7.522553307820000201e-01	1.281598081510000098e+00	4.658776805779999974e-01	3.875057226820000089e-01	9.046343711759999850e-01	7.186372334609999468e-01	4.810598972299999776e-01	8.778533351560000142e+00	2.485091579880000179e+00	4.922866134669999783e-01	7.210447547910000532e-01	1.135071381550000069e+01	5.997946642279999852e-01	-1.397166728929999935e-01	5.943138326950000438e-01	7.281329733920000047e-01	2.131923688380000126e+00	9.291148586549999311e-02	8.063987054760000106e-01	1.480595760149999995e-01	3.118607315129999780e-01	1.135037416449999892e+00	2.460325469860000069e+01	4.246586686749999728e+00	6.713381945920000149e+00
5.425000000000000000e+01	-8.980042071440000329e-02	2.011245674740000100e-01	3.475000000000000000e+02	1.711792700000000000e+07	2.221742112480000131e+01	3.126892301040000177e+01	2.562300158379999995e+08	4.380000000000000000e+02	3.547775504370000021e+02	4.045000000000000000e+02	2.440000000000000000e+02	2.586137644009999903e+00	1.940000000000000000e+02	1.481230914790000043e+03	3.130000000000000000e+02	2.836567919949999794e+00	3.526838235289999943e+02	5.618291384009999945e+00	1.123658276799999989e+01	4.899043532690000369e+00	-1.067958583880000090e+00	1.110636253970000015e-01	9.665646901809999969e-01	4.587099664330000076e-02	3.064465174379999990e+00	2.029783759199999871e+00	4.560336224750000111e-01	1.292556150590000064e+00	8.845277575079999455e-01	5.120293227809999959e-01	3.901452376580000214e-01	3.254312145200000117e+01	3.338059896029999862e+00	5.085548542179999520e-01	2.509984049999999911e+00	1.510729770410000015e+02	6.895990745540000466e-01	-1.332330361759999915e-01	1.296360551820000095e+00	5.594778913160000089e-01	6.975471025640000100e+00	4.766319593599999821e-02	2.615508210049999782e+00	5.415328469459999849e-02	1.852866295479999870e-01	3.985620928070000013e-01	1.935111736409999850e+01	2.120923236189999894e+00	2.691176650010000060e+01
2.200000000000000000e+01	8.498319762330000526e-02	3.750332995899999800e-01	4.660000000000000000e+02	2.964649300000000000e+07	9.778914049180000845e+00	1.359795407320000038e+01	3.714439505270000100e+08	5.100000000000000000e+02	4.651857254089999856e+02	4.883999999999999773e+02	4.190000000000000000e+02	1.668694557570000070e+00	9.100000000000000000e+01	2.949316426020000108e+02	4.430000000000000000e+02	2.905788745090000180e+00	4.648686131389999900e+02	3.047549890650000037e+00	6.095099781300000075e+00	3.111079626290000011e+00	8.041014774559999967e-02	2.846842536909999777e-01	9.705041550499999836e-01	1.544274131710000053e-01	8.006765992350000083e-01	1.228068002459999919e+00	5.163302654760000276e-01	3.464218973689999759e-01	8.959102196099999471e-01	6.922532804809999885e-01	3.319121170089999739e-01	9.480009568070000725e+00	2.309249516740000008e+00	4.573225174280000083e-01	5.927818651089999946e-01	7.650034401350000124e+00	5.579761920410000187e-01	-1.349978005409999959e-01	6.463572990710000354e-01	7.020115728079999728e-01	1.570450861200000103e+00	1.015643744690000044e-01	7.374933191570000046e-01	1.439855947400000002e-01	3.251880293480000073e-01	1.105693294219999956e+00	2.771144254800000084e+01	4.065609650289999877e+00	7.244322632360000291e+00
5.600000000000000000e+01	-1.118807175150000055e-01	1.575470190209999899e-01	4.260000000000000000e+02	2.516985500000000000e+07	2.430214876029999971e+01	3.585081783790000287e+01	3.153556940239999890e+08	5.710000000000000000e+02	4.286275415129999828e+02	4.823999999999999773e+02	2.760000000000000000e+02	2.870913413279999826e+00	2.950000000000000000e+02	2.177154137139999875e+03	3.690000000000000000e+02	3.826690086610000208e+00	4.260802919710000083e+02	6.595099781300000075e+00	1.319019956260000015e+01	5.308694052599999935e+00	-2.183280133169999804e+00	6.817249863310000102e-02	9.748403724569999484e-01	3.216723819379999766e-02	4.018042646249999628e+00	2.189471244459999966e+00	4.201126013950000071e-01	1.764263079250000033e+00	8.994913610039999563e-01	4.832736152079999958e-01	4.332730390169999835e-01	4.502487698200000210e+01	3.622783168159999789e+00	5.436134528480000006e-01	3.538339404209999817e+00	3.283843511740000167e+02	7.492689947599999734e-01	-1.546938661220000066e-01	1.465349917990000028e+00	5.381629576840000206e-01	1.013531497059999964e+01	3.784769387330000345e-02	3.675089674460000122e+00	4.454835433390000321e-02	1.522297760200000127e-01	3.564286145150000196e-01	1.623454922879999884e+01	2.008944199920000173e+00	3.972812877159999800e+01
1.700000000000000000e+01	-6.712069168209999770e-01	4.840428365919999809e-01	4.560000000000000000e+02	2.848343300000000000e+07	8.169590643270000285e+00	1.160061804040000055e+01	4.263543301840000153e+08	4.900000000000000000e+02	4.559695933649999802e+02	4.740000000000000000e+02	4.000000000000000000e+02	1.337636688929999984e+00	9.000000000000000000e+01	2.318094730669999990e+02	4.380000000000000000e+02	4.388716018250000239e+00	4.557153284670000062e+02	2.761344997270000157e+00	5.522689994530000313e+00	2.469049501819999826e+00	-5.666402595930000174e-01	4.580371787859999766e-01	9.748661274240000285e-01	2.651738063299999837e-01	4.335702569709999898e-01	1.025430739049999929e+00	3.942301120830000172e-01	2.588259896669999893e-01	9.181816110810000486e-01	7.958037178789999500e-01	4.192213574559999767e-01	7.782053034449999629e+00	2.004450500769999977e+00	4.533512487460000240e-01	3.737830753449999932e-01	4.055633983009999888e+00	5.190685855279999483e-01	-1.302388175209999999e-01	4.125888463640000059e-01	7.972024785860000184e-01	1.061562044410000016e+00	1.220119347910000041e-01	5.535063678230000006e-01	1.959049653940000135e-01	3.772151428700000197e-01	2.169135566500000056e+00	2.434526207800000108e+01	6.981514581099999894e+00	4.132732909779999630e+00
7.900000000000000000e+01	-3.649056407510000155e-01	1.212105066869999942e-01	4.290000000000000000e+02	2.518659000000000000e+07	3.251735537190000258e+01	4.750450210449999844e+01	2.868931543479999900e+08	5.700000000000000000e+02	4.287700113440000109e+02	4.960000000000000000e+02	2.310000000000000000e+02	3.279644329309999939e+00	3.390000000000000000e+02	3.683751398580000114e+03	3.530000000000000000e+02	3.324459485299999795e+00	4.244525547449999863e+02	8.616884226350000731e+00	1.723376845270000146e+01	5.959685454009999717e+00	-1.729705927030000012e+01	4.356889010389999872e-02	9.604244174260000433e-01	1.983717316630000116e-02	8.710531711319999815e+00	2.601417651149999788e+00	3.236474421480000085e-01	2.931795903309999840e+00	8.661993438759999497e-01	3.277520634319999737e-01	2.196991268880000014e-01	7.549692454889999738e+01	3.765836374520000085e+00	5.426003126230000140e-01	5.599898261949999956e+00	5.928891147489999867e+02	8.013015812189999698e-01	-1.623637795539999984e-01	2.344758064520000129e+00	4.130485589910000144e-01	1.368906133650000001e+01	2.685148495840000010e-02	6.245396605019999825e+00	2.835243841400000159e-02	1.169523876570000009e-01	1.926472547109999989e-01	1.410459859939999916e+01	1.493964460129999949e+00	7.259828095209999788e+01
4.500000000000000000e+01	5.326171632460000027e-02	2.237199637700000021e-01	4.110000000000000000e+02	2.332090800000000000e+07	1.871747448980000073e+01	2.485619905160000087e+01	2.656417108619999886e+08	4.740000000000000000e+02	4.125840591190000168e+02	4.560000000000000000e+02	3.360000000000000000e+02	2.284654920209999940e+00	1.380000000000000000e+02	9.263943737009999495e+02	3.740000000000000000e+02	2.401694900319999881e+00	4.114598540150000190e+02	3.980334199020000074e+00	7.960668398030000148e+00	4.013696344459999565e+00	-9.462398270499999819e-01	1.485442864950000108e-01	9.727623091929999966e-01	7.603039194339999973e-02	1.070222799339999975e+00	1.470795370819999892e+00	4.523751214989999991e-01	5.264789732260000132e-01	9.028552064620000150e-01	6.736502186989999919e-01	6.200205870689999843e-01	1.671306041549999932e+01	3.014638397990000218e+00	6.715409069579999501e-01	1.404882701980000093e+00	4.637002862079999943e+01	7.827102941389999513e-01	-2.202201361939999935e-01	7.222867687259999503e-01	6.931895844719999644e-01	4.549308008559999728e+00	6.716942043260000494e-02	1.582530138929999941e+00	9.903397166739999480e-02	2.171767633689999921e-01	9.622158020180000548e-01	1.821679578330000027e+01	3.707854163239999945e+00	1.263224317150000076e+01
7.675000000000000000e+01	2.390721088370000025e-01	1.233780276819999994e-01	3.915000000000000000e+02	2.201323100000000000e+07	3.435702479340000082e+01	4.764684256059999967e+01	3.295054668579999804e+08	5.360000000000000000e+02	4.023207584090000068e+02	4.800000000000000000e+02	2.630000000000000000e+02	3.207140644189999890e+00	2.730000000000000000e+02	3.393603752160000113e+03	3.330000000000000000e+02	2.561252731090000179e+00	3.980808823529999927e+02	6.434424111710000282e+00	1.286884822340000056e+01	5.717414458400000399e+00	2.019425944900000047e+01	7.707566690839999513e-02	9.680949570589999498e-01	2.581644545180000055e-02	5.082264551809999809e+00	2.343500910930000014e+00	3.830846190100000159e-01	1.959467912210000051e+00	8.845597683370000075e-01	4.348594686089999883e-01	5.315865189959999570e-01	4.426183424940000322e+01	3.865231271919999934e+00	6.176200662409999653e-01	5.398152138130000388e+00	7.468234901529999661e+02	8.246689527780000084e-01	-1.879324648940000064e-01	1.711499863330000037e+00	5.002797176130000523e-01	1.651034400070000174e+01	4.467175303019999683e-02	5.954873484630000213e+00	5.030305193669999675e-02	1.166389742169999938e-01	3.115901360539999887e-01	1.280441176469999931e+01	1.865178571429999987e+00	4.121336299800000091e+01
1.500000000000000000e+01	3.599504594230000243e-01	4.634770099630000084e-01	5.280000000000000000e+02	3.836046300000000000e+07	6.648430266810000155e+00	9.010176354629999551e+00	4.806221741230000257e+08	5.590000000000000000e+02	5.291534555890000320e+02	5.413999999999999773e+02	5.080000000000000000e+02	1.223669524670000008e+00	5.100000000000000000e+01	1.160418775640000035e+02	5.156000000000000227e+02	2.614371022039999826e+00	5.290437956199999689e+02	1.668517632589999966e+00	3.337035265169999931e+00	2.160652371569999897e+00	1.454235203789999986e-01	4.211317659919999734e-01	9.699460087479999659e-01	2.786983784390000274e-01	3.005399125209999855e-01	8.725540398890000438e-01	3.005399125209999855e-01	2.075047573179999993e-01	9.248650218699999703e-01	8.497300437400000517e-01	5.278698916609999570e-01	2.952398851829999948e+00	1.860112459050000000e+00	5.637404938059999981e-01	3.186795517400000111e-01	2.373641503240000006e+00	6.143359133989999554e-01	-2.046622584739999917e-01	3.005399125209999855e-01	8.497300437400000517e-01	9.741782944410000145e-01	2.748732042540000253e-01	4.067434506639999725e-01	5.771091528920000435e-01	4.240955154130000015e-01	4.271253639360000243e+00	2.223206701160000165e+01	1.167287984370000054e+01	1.553683644409999953e+00
4.900000000000000000e+01	3.073028781189999781e-01	1.920720336729999922e-01	4.560000000000000000e+02	2.909179800000000000e+07	2.006901775940000121e+01	3.039682455109999992e+01	3.644941199980000257e+08	5.790000000000000000e+02	4.608132924629999820e+02	5.108000000000000114e+02	3.360000000000000000e+02	2.678485354100000215e+00	2.430000000000000000e+02	1.553962704459999941e+03	4.166000000000000227e+02	3.631984131209999855e+00	4.591240875909999772e+02	5.843886686710000333e+00	1.168777337340000066e+01	4.841875074319999861e+00	5.951521250009999875e+00	1.298865500270000028e-01	9.789078733660000475e-01	5.374239572719999997e-02	2.789878348819999854e+00	1.975605749140000089e+00	4.902272131859999882e-01	1.292141596640000056e+00	9.083859593569999502e-01	5.378278002990000140e-01	4.414921690790000186e-01	3.525560415529999858e+01	3.299511024680000126e+00	6.472004369839999827e-01	2.499496667199999855e+00	1.959628746610000007e+02	7.619356728020000302e-01	-1.701617007129999914e-01	1.207592946969999970e+00	5.770877268349999811e-01	7.208108319960000010e+00	3.929839157579999992e-02	2.969150596630000027e+00	4.579757711819999744e-02	1.711454745909999908e-01	5.093903374649999538e-01	1.772412271489999824e+01	2.270963439169999987e+00	3.249270637450000265e+01
1.700000000000000000e+01	-3.893628135810000002e-01	5.991262187650000515e-01	3.820000000000000000e+02	1.997380900000000000e+07	7.034710743799999833e+00	8.963077414889999872e+00	2.989780044219999909e+08	3.990000000000000000e+02	3.818301013239999975e+02	3.940000000000000000e+02	3.530000000000000000e+02	8.518455800499999953e-01	4.600000000000000000e+01	1.099233843039999954e+02	3.676000000000000227e+02	2.303928512650000204e+00	3.816861313869999890e+02	1.737698195739999951e+00	3.475396391469999902e+00	1.417883412829999967e+00	-5.098307674980000481e-01	6.588299617280000131e-01	9.684527063969999849e-01	4.810651487820000183e-01	1.577364680149999920e-01	6.241632231729999924e-01	1.577364680149999920e-01	1.319992247940000030e-01	9.474211773280000193e-01	9.211317659919999734e-01	5.914674201130000197e-01	3.134226353199999870e+00	1.260146944810000003e+00	5.914674201130000197e-01	1.934678132119999894e-01	9.253244010610000014e-01	6.112481171920000067e-01	-2.912276168619999939e-01	1.577364680149999920e-01	9.211317659919999734e-01	6.161347848329999932e-01	2.245258110539999907e-01	2.471825835229999879e-01	5.870644599300000044e-01	5.056348329540000242e-01	9.104038593769999466e+00	1.769175377470000043e+01	2.588535133570000113e+01	6.864232523769999705e-01
4.200000000000000000e+01	1.083190927039999973e+00	2.084820715010000103e-01	2.660000000000000000e+02	1.012789500000000000e+07	1.817190082640000170e+01	2.881954286319999881e+01	1.153639195879999995e+08	4.360000000000000000e+02	2.718938044089999835e+02	3.130000000000000000e+02	1.940000000000000000e+02	2.532707828389999971e+00	2.420000000000000000e+02	1.557386648200000081e+03	2.250000000000000000e+02	5.198239376490000119e+00	2.690145985400000086e+02	4.196897211589999621e+00	8.393794423179999242e+00	4.637832523390000183e+00	1.257624250749999995e+01	9.590281574629999639e-02	9.784287486239999776e-01	5.416015337160000331e-02	2.910196828870000196e+00	1.992618761149999917e+00	4.520851719010000047e-01	1.386205097029999944e+00	9.080903762199999951e-01	5.365158254030000240e-01	3.556925973780000194e-01	1.843435620560000032e+01	3.185898441039999973e+00	4.786813541409999928e-01	2.274212315719999822e+00	1.681186958920000052e+02	6.903812582230000050e-01	-1.384958826019999922e-01	1.216375068340000087e+00	5.800640122319999925e-01	6.186652434009999979e+00	7.163165064559999518e-02	2.852557405249999789e+00	8.695612643420000398e-02	1.947100016770000053e-01	5.759491511250000029e-01	1.980542199859999997e+01	2.421378937490000105e+00	1.842828528320000103e+01
3.600000000000000000e+01	-3.902012955470000044e-01	2.603761521660000189e-01	5.680000000000000000e+02	4.395813300000000000e+07	1.528909090910000046e+01	2.201417230539999892e+01	5.007143656850000024e+08	6.330000000000000000e+02	5.664470713770000430e+02	5.980000000000000000e+02	4.890000000000000000e+02	2.186796690530000031e+00	1.440000000000000000e+02	7.623794554849999940e+02	5.272000000000000455e+02	2.882873529829999892e+00	5.657737226279999732e+02	4.207797977040000248e+00	8.415595954069999607e+00	3.927053693840000026e+00	-2.329092412440000093e+00	1.751640240569999896e-01	9.791897190249999605e-01	9.165477306039999938e-02	1.084882449430000007e+00	1.462974030060000041e+00	4.983967787499999913e-01	4.989635089069999752e-01	9.099504130979999550e-01	6.548387096769999749e-01	5.445079010409999976e-01	1.836262985240000134e+01	2.941767359139999982e+00	5.940051599000000238e-01	1.199287215970000098e+00	4.253340019390000037e+01	6.936445037859999552e-01	-1.659247668759999961e-01	7.560825587749999688e-01	6.735807362860000147e-01	3.712266414440000162e+00	8.220561047740000682e-02	1.502257825660000101e+00	1.009999352550000062e-01	2.298531947090000083e-01	8.903327553759999846e-01	2.048156529630000122e+01	3.305144370029999834e+00	1.199680740009999980e+01
9.375000000000000000e+01	1.076996932649999961e+00	1.104022491350000051e-01	2.465000000000000000e+02	9.787754000000000000e+06	3.673353909469999934e+01	5.680882352940000146e+01	1.465081818869999945e+08	5.530000000000000000e+02	2.682699748609999801e+02	3.500000000000000000e+02	1.000000000000000000e+02	3.449880938550000220e+00	4.530000000000000000e+02	5.662529411759999675e+03	1.730000000000000000e+02	5.141235173880000175e+00	2.575000000000000000e+02	6.747484339599999714e+00	1.349496867919999943e+01	6.141440100549999670e+00	1.173713405029999990e+02	4.963890150150000041e-02	9.740078682799999665e-01	1.833869281909999982e-02	1.034110084779999994e+01	2.746121556279999876e+00	3.212241633160000109e-01	3.978303238650000129e+00	8.917535328969999897e-01	3.213972346589999973e-01	3.710898381650000188e-01	4.864842763459999730e+01	3.984373931529999968e+00	6.790139819510000452e-01	8.290052282079999557e+00	2.554023935489999985e+03	8.537096271790000079e-01	-1.978699030470000009e-01	2.481654230959999818e+00	4.063880433079999910e-01	2.281910828050000006e+01	4.523340622449999876e-02	9.725414343000000628e+00	4.827078206609999866e-02	1.056202543689999940e-01	1.532857696319999963e-01	1.268937301240000082e+01	1.448617700050000012e+00	5.221297999930000344e+01
4.400000000000000000e+01	2.105610579199999888e-01	2.028344610789999947e-01	7.230000000000000000e+02	7.187497500000000000e+07	1.852479506530000108e+01	2.738217273160000076e+01	9.005289312979999781e+08	8.190000000000000000e+02	7.243168188119999513e+02	7.707999999999999545e+02	6.460000000000000000e+02	2.546463871249999844e+00	1.730000000000000000e+02	1.251255048219999935e+03	6.800000000000000000e+02	3.086915995350000053e+00	7.234525547450000431e+02	4.379937807550000173e+00	8.759875615089999457e+00	4.618851322650000313e+00	1.171498739940000089e+00	1.155686167300000039e-01	9.704622842069999811e-01	5.647975222490000252e-02	2.089837342810000109e+00	1.800166472999999989e+00	4.692602306209999741e-01	8.849540987849999762e-01	8.910874944569999734e-01	5.603494455099999882e-01	4.640100794299999998e-01	2.009274193550000120e+01	3.212124091190000197e+00	5.261440410000000067e-01	1.953682736109999984e+00	9.295673845819999315e+01	7.099003588960000055e-01	-1.536058452519999951e-01	1.073571623839999933e+00	5.991197538339999573e-01	5.724893601649999830e+00	8.066958339910000608e-02	2.379596947570000065e+00	9.496225918440000247e-02	1.853121876959999970e-01	6.535148876499999870e-01	1.848451454290000129e+01	2.614178764440000080e+00	1.794209613740000009e+01
1.210000000000000000e+02	6.284279693309999804e-01	9.808727156480000209e-02	2.960000000000000000e+02	1.408117000000000000e+07	5.086859504129999721e+01	6.832521711329999903e+01	1.764244227080000043e+08	5.680000000000000000e+02	3.205967292000000270e+02	4.171999999999999886e+02	1.550000000000000000e+02	3.567034731330000152e+00	4.130000000000000000e+02	6.781799030320000384e+03	2.160000000000000000e+02	3.017819744960000161e+00	3.098394160579999834e+02	6.954927556040000347e+00	1.390985511210000070e+01	6.427855804750000068e+00	1.102252683770000061e+02	3.509431383270000121e-02	9.593130388439999878e-01	1.474367569860000025e-02	1.347478130130000018e+01	2.906587382360000138e+00	3.293966813070000055e-01	5.211475000980000161e+00	8.691226098350000040e-01	3.061438670619999747e-01	4.070203788499999753e-01	5.298742482229999951e+01	4.257016634930000265e+00	5.765788838640000247e-01	1.135320494990000029e+01	3.085823769919999904e+03	8.761494744619999775e-01	-2.051881295930000071e-01	2.812739201749999918e+00	3.879119870170000262e-01	3.193803849820000096e+01	5.450784796279999761e-02	1.096399533049999953e+01	5.923726318749999997e-02	9.647731269760000117e-02	1.354534728510000119e-01	1.184095514550000061e+01	1.384772969029999912e+00	5.592061882769999670e+01
7.000000000000000000e+01	-1.216273807049999926e-02	1.345303425859999957e-01	3.580000000000000000e+02	1.822258500000000000e+07	3.089966942150000051e+01	4.330907347219999792e+01	2.727648040849999785e+08	5.030000000000000000e+02	3.647075120459999766e+02	4.300000000000000000e+02	2.360000000000000000e+02	3.105723633629999814e+00	2.670000000000000000e+02	2.848623581440000180e+03	2.908000000000000114e+02	2.756416294910000175e+00	3.607810218980000059e+02	5.944078048109999735e+00	1.188815609619999947e+01	5.578896670889999854e+00	-2.123058064459999894e+00	6.912930563149999319e-02	9.725269074060000074e-01	2.721478998079999989e-02	4.417817113179999922e+00	2.222774165690000192e+00	4.418523450879999759e-01	1.843481021809999953e+00	8.916615188650000023e-01	4.455924775640000002e-01	4.796822630709999813e-01	3.736201476219999762e+01	3.758920867000000055e+00	5.563918526550000188e-01	4.238775966320000421e+00	4.213287543740000274e+02	7.991043257650000120e-01	-1.728116871819999900e-01	1.583481410609999918e+00	5.052064213470000009e-01	1.253728675209999999e+01	6.538628438530000309e-02	5.053806975209999663e+00	6.997970990860000184e-02	1.282824231949999949e-01	2.993506902349999943e-01	1.445729097399999930e+01	1.782508400340000021e+00	3.608502391209999871e+01
1.030000000000000000e+02	3.978761519330000218e-01	1.050135862330000003e-01	3.730000000000000000e+02	2.045932200000000000e+07	4.119653227839999943e+01	5.785230965950000126e+01	2.330462132590000033e+08	6.290000000000000000e+02	3.864429023650000090e+02	4.751999999999999886e+02	2.500000000000000000e+02	3.419616887640000158e+00	3.790000000000000000e+02	5.126668336089999684e+03	2.838000000000000114e+02	3.212220128449999823e+00	3.797518248179999887e+02	5.724337069439999759e+00	1.144867413889999952e+01	6.263574376120000231e+00	4.226401896179999795e+01	3.307818480039999981e-02	9.656340962030000030e-01	1.539912641939999993e-02	9.996651175509999376e+00	2.729409156820000071e+00	3.501524845069999836e-01	4.089062987170000163e+00	8.785309710080000389e-01	3.356105547420000224e-01	4.110413296989999798e-01	3.625105932200000325e+01	4.157995326600000041e+00	5.338109005779999583e-01	8.480376472219999684e+00	1.783451641099999961e+03	8.166863163769999545e-01	-1.659135000979999885e-01	2.413682340079999822e+00	4.154420423149999819e-01	2.392485471339999847e+01	9.918731468090000170e-02	8.600561768069999502e+00	1.146345122519999982e-01	1.033196695629999967e-01	1.496449116980000105e-01	1.247633168019999950e+01	1.437355064979999986e+00	4.001017667880000062e+01
1.280000000000000000e+02	-2.729310344629999885e-01	8.189035111089999763e-02	6.280000000000000000e+02	5.362408000000000000e+07	5.072973655420000227e+01	7.196579466139999681e+01	6.108163693539999723e+08	8.180000000000000000e+02	6.256329933240000400e+02	7.356000000000000227e+02	4.140000000000000000e+02	3.787916178670000189e+00	4.040000000000000000e+02	7.957379934999999932e+03	4.931999999999999886e+02	2.541533880809999868e+00	6.192408759119999786e+02	9.178752050299999965e+00	1.835750410059999993e+01	6.741997044079999668e+00	-5.221726369360000319e+01	2.788408966649999834e-02	9.504639601619999656e-01	1.114330215669999923e-02	1.674548933839999876e+01	3.086093292430000190e+00	2.752417739370000005e-01	6.073316102259999738e+00	8.523969826130000094e-01	2.531770143050000033e-01	3.538174348190000207e-01	8.881147484960000327e+01	4.406778417079999954e+00	5.943256879689999828e-01	1.293432794950000009e+01	3.494078484000000117e+03	9.040065936710000027e-01	-2.264164730990000096e-01	3.225533078179999791e+00	3.460722269920000205e-01	3.499182245949999981e+01	3.482902653429999912e-02	1.260541597319999951e+01	3.847511145739999916e-02	8.246399345669999659e-02	8.989479473990000247e-02	1.040698624929999916e+01	1.269869876010000009e+00	9.260937110490000634e+01
1.275000000000000000e+02	2.317405958690000045e-01	6.855536332179999748e-02	3.380000000000000000e+02	1.799881100000000000e+07	5.750325788749999845e+01	8.869236591700000361e+01	2.694155447440000176e+08	6.400000000000000000e+02	3.637914217370000074e+02	5.100000000000000000e+02	8.100000000000000000e+01	4.097376450679999671e+00	5.590000000000000000e+02	1.341557607049999933e+04	2.045000000000000000e+02	3.126295577570000095e+00	3.448602941180000130e+02	1.128421470390000003e+01	2.256842940789999830e+01	7.034883568169999712e+00	1.439413166180000019e+02	2.602461840119999967e-02	9.437749115060000138e-01	9.208242660309999550e-03	3.778316611209999820e+01	3.526492661289999830e+00	2.186412808350000070e-01	1.685991581840000109e+01	8.535131991659999917e-01	2.324616702370000121e-01	1.425228738129999950e-01	1.304637724009999999e+02	4.591029442419999995e+00	6.081262873460000495e-01	2.202114861749999974e+01	8.748608157000000574e+03	9.502480774810000419e-01	-2.854908804719999971e-01	4.485323667140000303e+00	3.212996362150000174e-01	5.030142835769999721e+01	4.153275193759999734e-02	2.265812909839999989e+01	4.373040075620000106e-02	6.544627094039999482e-02	9.127405895909999900e-02	8.118094758059999805e+00	1.296068548390000075e+00	1.414668885810000063e+02
6.400000000000000000e+01	2.458619825320000063e-01	1.444403004950000069e-01	7.140000000000000000e+02	7.035659700000000000e+07	2.578380165289999937e+01	4.032084820720000096e+01	8.815050176529999971e+08	8.680000000000000000e+02	7.166252876639999840e+02	7.820000000000000000e+02	5.870000000000000000e+02	3.099123902310000123e+00	2.810000000000000000e+02	2.911161383130000104e+03	6.477999999999999545e+02	3.304480562979999814e+00	7.145912408760000289e+02	6.161256150899999895e+00	1.232251230179999979e+01	5.313119889870000279e+00	1.057212108989999955e+01	1.341238381629999976e-01	9.824137322499999492e-01	3.921917312909999759e-02	2.681998359760000117e+00	1.945693356840000110e+00	4.747211021509999962e-01	1.103151340589999974e+00	9.122810516520000190e-01	5.186139781649999891e-01	7.079625946059999730e-01	4.121497402949999866e+01	3.872991363050000135e+00	7.533226709450000502e-01	4.594272801929999872e+00	7.514839443959999699e+02	8.927246598739999595e-01	-2.690732324210000082e-01	1.235852925100000110e+00	5.637444186259999990e-01	1.569509284789999981e+01	4.982467541030000113e-02	5.434293769649999994e+00	5.672645118280000148e-02	1.239569179560000012e-01	4.571933010520000118e-01	1.304617881439999927e+01	2.177000704590000169e+00	3.553894613570000161e+01
1.080000000000000000e+02	4.923433779260000254e-01	1.020299429910000027e-01	3.380000000000000000e+02	1.739121800000000000e+07	4.316236007069999658e+01	6.028067558210000243e+01	2.178963534880000055e+08	5.790000000000000000e+02	3.562908882930000232e+02	4.553999999999999773e+02	2.100000000000000000e+02	3.476720475720000092e+00	3.690000000000000000e+02	5.493490862589999779e+03	2.636000000000000227e+02	2.881894717489999813e+00	3.484963503650000121e+02	6.419423182070000067e+00	1.283884636410000013e+01	6.325543401260000032e+00	5.294906845260000239e+01	4.124521596499999831e-02	9.621311069900000401e-01	1.522590693019999948e-02	1.100669764899999947e+01	2.850400797309999845e+00	2.993049752759999738e-01	4.330122571889999605e+00	8.728235396569999915e-01	3.336458353739999994e-01	3.770965450850000122e-01	4.455515308910000272e+01	4.178792770690000324e+00	5.328872263239999851e-01	8.848317524060000494e+00	1.667682431769999994e+03	8.269790017139999616e-01	-1.673147457439999874e-01	2.551735921270000151e+00	4.160825836770000175e-01	2.438657244719999895e+01	7.322291257410000476e-02	9.279720462169999351e+00	7.947121077770000208e-02	9.909296606449999323e-02	1.877320290010000003e-01	1.166804671489999912e+01	1.545277418159999971e+00	4.771654485309999671e+01
1.260000000000000000e+02	9.965868342920000122e-01	7.954605999250000115e-02	4.310000000000000000e+02	2.841225100000000000e+07	5.223008264460000305e+01	7.694538867279999295e+01	4.252888422590000033e+08	8.270000000000000000e+02	4.553994877360000260e+02	5.570000000000000000e+02	2.680000000000000000e+02	3.849588120830000015e+00	5.590000000000000000e+02	9.947933400820000315e+03	3.241999999999999886e+02	4.668144967679999979e+00	4.443430656930000282e+02	8.437226626570000221e+00	1.687445325310000044e+01	6.671836857509999774e+00	2.904683433829999899e+02	2.884089666480000105e-02	9.751368354689999851e-01	1.160194811080000020e-02	1.576524056859999945e+01	2.968011784739999825e+00	2.849190547229999981e-01	6.085945732309999912e+00	8.948067595930000451e-01	2.782599617729999975e-01	5.288135268350000473e-01	7.996302624380000168e+01	4.542752661629999800e+00	6.754799904780000031e-01	1.665630812830000096e+01	1.033618649159999950e+04	9.309988231129999736e-01	-2.682249431929999983e-01	3.037793876439999874e+00	3.679852997490000166e-01	5.085999194450000260e+01	3.379084906419999729e-02	1.640847297519999870e+01	3.778242889559999679e-02	7.932998761350000538e-02	1.120656781880000064e-01	9.818006674099999387e+00	1.341215147670000052e+00	8.319623665829999482e+01
9.700000000000000000e+01	1.534712048669999995e-01	1.065054078530000004e-01	3.490000000000000000e+02	1.745783500000000000e+07	4.082006330650000336e+01	5.356364217590000010e+01	1.988571438709999919e+08	5.230000000000000000e+02	3.569726215759999945e+02	4.400000000000000000e+02	2.050000000000000000e+02	3.366186304729999801e+00	3.180000000000000000e+02	4.197706111139999848e+03	2.698000000000000114e+02	2.362195033609999939e+00	3.510437956200000258e+02	6.591870557680000076e+00	1.318374111540000015e+01	6.069061936139999780e+00	7.040832925500000172e+00	3.912657189720000067e-02	9.640142385479999465e-01	1.774496123749999890e-02	6.904353471840000367e+00	2.486453336669999903e+00	3.862718948150000164e-01	2.651480393149999948e+00	8.749787285779999646e-01	3.726718784220000025e-01	4.818912130349999878e-01	4.669867413890000307e+01	4.005987826980000222e+00	5.771563842569999991e-01	6.698074078170000334e+00	8.547714956400000119e+02	8.456479845359999858e-01	-1.944651700249999948e-01	2.024911153640000183e+00	4.470741671380000226e-01	1.988794284089999920e+01	5.088900670049999880e-02	6.803863609799999601e+00	5.559370587999999669e-02	1.057660175220000026e-01	1.823567160119999864e-01	1.252648746470000063e+01	1.533874519380000079e+00	4.584395719850000006e+01
3.500000000000000000e+01	-5.863772230660000417e-01	2.406627950340000099e-01	8.030000000000000000e+02	8.806393700000000000e+07	1.492029290460000013e+01	2.322308061160000037e+01	1.003110808980000019e+09	8.820000000000000000e+02	8.017496241679999684e+02	8.363999999999999773e+02	7.000000000000000000e+02	2.344519482339999961e+00	1.820000000000000000e+02	9.675699291380000204e+02	7.632000000000000455e+02	4.168724181570000020e+00	8.011459854009999617e+02	4.498838162930000273e+00	8.997676325860000546e+00	4.410690340010000376e+00	-3.752878744189999782e+00	1.567113176599999880e-01	9.705225095980000161e-01	6.844861850010000581e-02	2.107914160740000042e+00	1.826144256829999923e+00	4.833973103090000167e-01	9.666061428759999963e-01	8.934613454709999791e-01	5.725337826969999488e-01	3.509096891819999953e-01	2.080508474579999856e+01	3.024469326669999791e+00	4.379029899169999962e-01	1.619441702780000103e+00	6.304442019870000280e+01	6.187536380589999663e-01	-1.121728104790000041e-01	1.053991252050000105e+00	6.070954235990000392e-01	4.369852650380000370e+00	6.783713991520000375e-02	1.865438326220000054e+00	8.520294528600000361e-02	2.167806227649999862e-01	5.853324702290000348e-01	2.142930844809999869e+01	2.546278837650000071e+00	1.730887681580000148e+01
9.425000000000000000e+01	-3.449032286020000115e-01	1.277032871969999983e-01	3.790000000000000000e+02	1.996372100000000000e+07	4.108710562409999767e+01	5.313970588240000126e+01	2.988273374470000267e+08	4.830000000000000000e+02	3.831345275180000272e+02	4.535000000000000000e+02	2.340000000000000000e+02	3.168670777160000007e+00	2.490000000000000000e+02	3.846912575689999812e+03	2.875000000000000000e+02	2.157831145489999880e+00	3.780808823529999927e+02	6.673795030009999962e+00	1.334759005999999992e+01	5.065751437590000350e+00	-3.007372329789999910e+01	1.307796090599999961e-01	9.866370380269999796e-01	4.452348531900000156e-02	1.715922388110000085e+00	1.710045683479999967e+00	4.633338172109999764e-01	8.394407757799999814e-01	9.290922478449999966e-01	6.221203763760000394e-01	8.467033424490000293e-01	4.937621109749999704e+01	3.927152283969999935e+00	8.687423163399999870e-01	5.694016175659999845e+00	9.182443802850000338e+02	9.391412707920000491e-01	-3.689406756049999903e-01	9.082448941330000247e-01	6.494407859669999450e-01	2.106014231449999841e+01	6.161298412909999717e-02	6.447175876410000228e+00	7.333178839449999709e-02	1.126645892729999932e-01	7.708782164580000318e-01	1.020431473780000076e+01	3.072275481640000194e+00	3.312212229130000196e+01
7.200000000000000000e+01	-3.075020982169999750e-01	1.300548777240000120e-01	6.690000000000000000e+02	6.158707500000000000e+07	3.175375375380000165e+01	4.362555277319999902e+01	7.716307773539999723e+08	7.870000000000000000e+02	6.704779589449999548e+02	7.370000000000000000e+02	4.960000000000000000e+02	3.146327885779999889e+00	2.910000000000000000e+02	2.916779050560000087e+03	6.020000000000000000e+02	3.030215708550000109e+00	6.682992700730000024e+02	8.287212957899999566e+00	1.657442591579999913e+01	5.587707809940000381e+00	-1.519168563400000060e+01	6.191908146530000073e-02	9.776416750330000349e-01	2.635410133750000147e-02	4.074084199019999630e+00	2.215785673140000078e+00	4.380419770589999984e-01	1.678614737700000026e+00	9.011455005880000257e-01	4.574282818500000070e-01	5.495299592800000354e-01	7.120465418259999524e+01	3.785307659929999957e+00	7.238467956290000060e-01	4.562701982360000130e+00	6.482054704629999833e+02	8.352186137289999701e-01	-2.003303975479999999e-01	1.535538545649999920e+00	5.152638650230000339e-01	1.417672373039999911e+01	2.686686111669999918e-02	5.242470348350000364e+00	2.933648150099999949e-02	1.272688285749999926e-01	2.740296460400000189e-01	1.411701960749999962e+01	1.803472234000000007e+00	6.224529945199999759e+01
1.490000000000000000e+02	2.754235181999999948e-01	8.945601790189999791e-02	4.350000000000000000e+02	2.717356600000000000e+07	5.945004629240000327e+01	7.789109702170000560e+01	3.404603945889999866e+08	6.530000000000000000e+02	4.453618720549999921e+02	5.653999999999999773e+02	2.340000000000000000e+02	3.717570343909999853e+00	4.190000000000000000e+02	8.518431562679999843e+03	3.271999999999999886e+02	2.234598099059999843e+00	4.356934306570000217e+02	8.899552351009999640e+00	1.779910470200000105e+01	6.274526370640000295e+00	1.137873376350000001e+02	4.633679606340000007e-02	9.797491196330000429e-01	1.667220827660000071e-02	6.990466101690000045e+00	2.516623361679999782e+00	3.770009559490000162e-01	2.591270605580000108e+00	9.027355213809999945e-01	3.668346231749999853e-01	7.348205226159999492e-01	8.909981547290000492e+01	4.522523339220000160e+00	7.923885876309999521e-01	1.339283913300000073e+01	4.736584815189999972e+03	9.441442808979999546e-01	-3.043966943110000267e-01	2.066190541280000126e+00	4.425226672129999872e-01	4.658089043039999666e+01	3.493142556840000273e-02	1.408044077969999996e+01	3.717865547179999980e-02	8.490418560399999592e-02	1.716158836189999870e-01	1.007688687579999964e+01	1.503504008619999999e+00	8.497386633380000376e+01
9.400000000000000000e+01	1.151737583459999936e-01	1.058660557300000055e-01	4.910000000000000000e+02	3.412990000000000000e+07	3.879656594560000116e+01	5.519889178969999932e+01	5.108734840270000100e+08	6.800000000000000000e+02	4.991225878120000061e+02	5.857999999999999545e+02	3.490000000000000000e+02	3.415414203600000143e+00	3.310000000000000000e+02	4.769940646809999635e+03	3.936000000000000227e+02	2.610395814339999898e+00	4.943211678829999869e+02	7.265223482779999742e+00	1.453044696559999949e+01	6.097416037470000383e+00	3.343522704430000214e+00	4.734486057960000244e-02	9.729981686590000178e-01	1.813761558960000006e-02	6.649774466920000293e+00	2.473176208990000013e+00	3.725413762929999928e-01	2.445761376950000177e+00	8.899836713609999839e-01	3.773761324480000012e-01	5.673231672499999823e-01	5.716375068340000354e+01	4.144692932169999899e+00	6.416897311479999866e-01	7.704013130849999946e+00	1.517552790570000070e+03	8.695530219489999713e-01	-2.143236184810000111e-01	1.997847184250000074e+00	4.524499601870000109e-01	2.416627805650000127e+01	3.848013717160000263e-02	7.785213321419999666e+00	4.227280782969999873e-02	1.038855404150000050e-01	1.956900474019999947e-01	1.218039085660000076e+01	1.561301288859999969e+00	5.473717756839999993e+01
8.900000000000000000e+01	9.722467359080000371e-01	1.090628163459999994e-01	3.970000000000000000e+02	2.343031100000000000e+07	3.757006985940000021e+01	5.645660397460000013e+01	2.668878887590000033e+08	6.790000000000000000e+02	4.135506835720000254e+02	4.910000000000000000e+02	2.750000000000000000e+02	3.422152936799999878e+00	4.040000000000000000e+02	5.351400607380000110e+03	3.248000000000000114e+02	4.447353509090000045e+00	4.070291970800000172e+02	5.787007927830000398e+00	1.157401585570000080e+01	6.242743335650000169e+00	1.038564420069999983e+02	4.134773100050000150e-02	9.648398512450000464e-01	1.661475725889999949e-02	1.165794149809999958e+01	2.802349459539999810e+00	3.467213609740000257e-01	4.743580171049999628e+00	8.778711995200000340e-01	3.188959149239999902e-01	3.473372306240000151e-01	3.659506560959999888e+01	4.088102844889999865e+00	5.009821335899999895e-01	8.934123276730000285e+00	2.397860843200000090e+03	8.287464196999999588e-01	-1.755932656849999995e-01	2.587479496989999905e+00	4.001926843240000142e-01	2.407855160880000156e+01	8.384348871140000214e-02	9.147018648950000497e+00	9.059531238290000066e-02	1.060950669379999989e-01	1.398927022529999897e-01	1.299150893919999916e+01	1.399668224580000064e+00	4.132855504850000017e+01
9.700000000000000000e+01	-6.924278694850000138e-01	9.350524801529999652e-02	9.070000000000000000e+02	1.093298120000000000e+08	4.677552394580000339e+01	7.219393681069999502e+01	1.245344233930000067e+09	1.067000000000000000e+03	8.933240312550000226e+02	9.887999999999999545e+02	6.350000000000000000e+02	3.721586361099999962e+00	4.320000000000000000e+02	8.731762374129999444e+03	7.396000000000000227e+02	3.008153001999999798e+00	8.884233576640000365e+02	1.120967741940000018e+01	2.241935483869999857e+01	6.425215807559999881e+00	-1.785301871530000142e+02	4.951476216510000000e-02	9.604522298100000022e-01	1.553028755999999976e-02	1.550382722800000046e+01	2.933792764160000122e+00	3.216217579000000271e-01	7.047767102209999912e+00	8.795761300629999502e-01	3.437208947100000023e-01	4.584659630619999926e-01	1.323616730450000034e+02	4.409982560949999630e+00	6.327468037729999661e-01	1.445372700489999929e+01	5.361229612619999898e+03	9.275563009380000112e-01	-2.761412707090000196e-01	2.778362493169999947e+00	4.197447231970000137e-01	4.231108079170000025e+01	2.676877201250000074e-02	1.468122754020000009e+01	2.817072331819999928e-02	8.930231832069999987e-02	2.179557775750000093e-01	1.050912504220000088e+01	1.576579910400000006e+00	1.162549541209999973e+02
6.025000000000000000e+01	-1.162120739089999993e-01	1.585207612460000082e-01	3.830000000000000000e+02	2.010643500000000000e+07	2.492483797659999922e+01	3.409201989620000006e+01	3.009635546700000167e+08	4.780000000000000000e+02	3.845015394289999904e+02	4.335000000000000000e+02	2.770000000000000000e+02	2.811746062940000179e+00	2.010000000000000000e+02	1.731992592990000048e+03	3.310000000000000000e+02	2.572371638659999959e+00	3.822426470589999781e+02	4.835695806420000409e+00	9.671391612849999930e+00	5.304730418980000195e+00	3.974547443399999991e-01	6.335728420500000291e-02	9.588082891679999831e-01	3.115226720649999850e-02	3.869567144889999977e+00	2.132553444400000053e+00	4.671922470689999773e-01	1.513680214370000110e+00	8.676459976849999478e-01	4.525113266040000082e-01	3.797521381699999754e-01	2.456608401840000155e+01	3.500635096589999939e+00	5.538919001080000459e-01	3.116880400689999941e+00	1.892910568529999864e+02	7.102968231149999756e-01	-1.267963917690000109e-01	1.508317859299999952e+00	5.092417529220000239e-01	8.597954457869999345e+00	8.401157562229999431e-02	3.096507848769999960e+00	9.647579078609999637e-02	1.565397793140000104e-01	2.869697321340000107e-01	1.760186972940000061e+01	1.763104245480000110e+00	2.297674708750000150e+01
1.100000000000000000e+02	-4.060716049570000097e-01	1.030955298629999961e-01	8.410000000000000000e+02	9.590851500000000000e+07	4.460148760330000073e+01	5.867600831160000041e+01	1.201647618180000067e+09	9.670000000000000000e+02	8.366971694019999859e+02	9.197999999999999545e+02	6.400000000000000000e+02	3.418196226190000075e+00	3.270000000000000000e+02	4.907876285360000111e+03	7.420000000000000000e+02	2.556421103569999964e+00	8.337591240880000214e+02	8.876708583930000174e+00	1.775341716790000035e+01	6.146935896589999615e+00	-2.879613954990000124e+01	4.346637506829999914e-02	9.633326055599999993e-01	1.737678428850000095e-02	8.299412247130000253e+00	2.615766596939999911e+00	3.656284706819999952e-01	3.381036373760000213e+00	8.761727639440000104e-01	3.662341238929999743e-01	4.716822837710000216e-01	8.247235511210000425e+01	4.095285613149999726e+00	5.867789018269999879e-01	7.825228090819999593e+00	1.208750175290000016e+03	8.449006384589999863e-01	-1.901645249289999895e-01	2.173045379990000026e+00	4.415695978959999768e-01	2.300150011610000078e+01	2.896365426059999831e-02	8.280442913410000827e+00	3.077465197369999919e-02	1.015204867129999994e-01	1.979193448530000010e-01	1.197935537649999915e+01	1.553207961810000093e+00	7.753376770619999547e+01
1.120000000000000000e+02	1.659597378899999864e-01	9.275933720500000035e-02	4.730000000000000000e+02	3.140973500000000000e+07	4.478347107439999775e+01	6.130150780540000000e+01	3.935357903349999785e+08	6.660000000000000000e+02	4.788195262159999857e+02	5.686000000000000227e+02	3.230000000000000000e+02	3.585179739119999986e+00	3.430000000000000000e+02	5.635799776230000134e+03	3.690000000000000000e+02	2.478349514650000085e+00	4.728978102190000072e+02	7.359007654460000047e+00	1.471801530890000009e+01	6.373727820600000094e+00	1.775409340179999873e+01	4.033966648440000247e-02	9.704505764599999917e-01	1.480143031920000060e-02	7.332627118639999608e+00	2.572508886760000113e+00	3.654006415680000064e-01	2.816385557119999827e+00	8.850181281960000090e-01	3.632131400479999828e-01	5.838913670549999990e-01	5.932852651719999670e+01	4.252583583889999908e+00	6.685039207670000483e-01	8.834966150419999664e+00	1.936892025979999971e+03	8.854893882159999841e-01	-2.153217882060000088e-01	2.104360306179999807e+00	4.403701991010000039e-01	2.800723748300000082e+01	4.007195509619999874e-02	9.333278108360000047e+00	4.363820722000000263e-02	9.102740766099999548e-02	1.647395943180000044e-01	1.078337845539999940e+01	1.503134796239999904e+00	5.875564817450000277e+01
1.220000000000000000e+02	-2.973275769119999856e-02	8.444775960360000056e-02	4.590000000000000000e+02	3.002374200000000000e+07	4.983822910530000172e+01	6.899643028399999878e+01	4.494104488750000000e+08	6.570000000000000000e+02	4.681360928830000034e+02	5.647999999999999545e+02	2.420000000000000000e+02	3.756093227500000076e+00	4.150000000000000000e+02	7.081067398369999864e+03	3.598000000000000114e+02	2.659484709890000076e+00	4.605109489050000207e+02	9.904695188630000757e+00	1.980939037730000152e+01	6.689354282540000085e+00	-2.636389559119999859e+01	2.884089666480000105e-02	9.618916152790000229e-01	1.135501849869999941e-02	1.411761891739999975e+01	2.996659895470000112e+00	2.789813363979999905e-01	5.598623331619999810e+00	8.716305571379999728e-01	2.940514443980000170e-01	3.857584309450000082e-01	1.025724097869999980e+02	4.332592432850000286e+00	6.366697359440000037e-01	1.152696010450000053e+01	2.472486541130000205e+03	9.004028357219999723e-01	-2.218873461879999898e-01	2.896459814109999975e+00	3.824501915449999845e-01	3.199022150049999880e+01	2.391217583849999939e-02	1.166449474600000080e+01	2.532178301129999962e-02	8.316915634709999561e-02	1.273877113509999937e-01	1.011180572810000022e+01	1.403900103520000053e+00	9.928663435990000607e+01
1.000000000000000000e+02	1.465684485950000004e+00	1.335713144010000075e-01	3.120000000000000000e+02	1.718241000000000000e+07	4.334382627720000158e+01	6.663263892589999671e+01	1.957198574399999976e+08	6.590000000000000000e+02	3.541455224829999793e+02	4.618000000000000114e+02	2.280000000000000000e+02	3.362251339230000191e+00	4.310000000000000000e+02	7.384173157870000068e+03	2.686000000000000227e+02	4.921176432560000258e+00	3.435620437960000118e+02	5.281113313289999667e+00	1.056222662659999934e+01	5.812722678910000162e+00	3.145806686949999857e+02	1.116388737009999937e-01	9.731180373669999772e-01	3.208948548099999770e-02	1.013139010389999939e+01	2.701305508199999927e+00	3.644747075190000185e-01	5.167488133700000041e+00	9.022362389920000059e-01	4.163961615630000224e-01	5.857305802579999554e-01	3.496039502459999682e+01	4.094321695709999709e+00	7.202258810710000514e-01	1.213350548660000072e+01	6.470924888470000042e+03	9.166483739590000068e-01	-2.771250781349999803e-01	2.175676599230000008e+00	4.804116829000000255e-01	3.840263184230000348e+01	9.629790546529999606e-02	1.336096149629999985e+01	1.149631205100000025e-01	1.089540389730000031e-01	4.104111383549999825e-01	1.213779614709999954e+01	1.933588619830000077e+00	4.322514793940000288e+01
9.600000000000000000e+01	-1.762595700890000061e-01	1.225957696200000030e-01	6.360000000000000000e+02	5.528222400000000000e+07	3.787088628899999776e+01	5.135318876870000082e+01	6.297038075709999800e+08	8.010000000000000000e+02	6.352321490699999913e+02	7.017999999999999545e+02	4.380000000000000000e+02	3.246798258220000122e+00	3.630000000000000000e+02	3.837505674250000084e+03	5.592000000000000455e+02	3.053136666779999953e+00	6.322043795619999855e+02	8.884636413340000871e+00	1.776927282669999997e+01	5.668681483830000367e+00	-3.543345584099999890e+00	6.202159650079999698e-02	9.785620841090000299e-01	2.568417576270000044e-02	6.043466375070000396e+00	2.407704106629999785e+00	4.030387651239999980e-01	2.751055893659999807e+00	9.072441290510000478e-01	4.390266422629999776e-01	4.776341847869999824e-01	8.174214051389999725e+01	3.892352543619999938e+00	6.499030472300000305e-01	5.824949885429999696e+00	7.547877287180000394e+02	8.650874623640000260e-01	-2.223727829659999933e-01	1.779592673590000063e+00	5.002499907299999826e-01	1.725633316669999928e+01	2.473434227729999837e-02	6.756643031010000300e+00	2.678097065430000076e-02	1.142355836169999944e-01	2.782617541969999997e-01	1.267960745479999929e+01	1.808209474719999932e+00	7.000713393140000562e+01
3.800000000000000000e+01	9.637701155779999640e-01	2.542171280280000056e-01	2.410000000000000000e+02	8.512045000000000000e+06	1.606104252400000121e+01	2.393652681660000070e+01	1.274127074590000063e+08	3.340000000000000000e+02	2.501770696460000067e+02	2.865000000000000000e+02	2.020000000000000000e+02	2.191178366779999998e+00	1.320000000000000000e+02	9.130349805360000346e+02	2.155000000000000000e+02	3.477286234610000193e+00	2.483455882350000081e+02	2.435601465630000018e+00	4.871202931260000035e+00	4.161849142880000407e+00	7.370408732079999581e+00	1.762145424319999931e-01	9.533585862079999584e-01	7.942514339280000446e-02	1.993565285749999916e+00	1.822946304100000026e+00	4.673768994440000157e-01	9.441569479870000059e-01	8.712320419500000357e-01	5.885446802949999556e-01	3.662818520989999937e-01	6.503649387700000339e+00	2.887040241889999859e+00	4.270728640929999931e-01	1.568209992809999953e+00	5.851331969099999952e+01	5.530582441610000233e-01	-9.116772594609999503e-02	1.010955504800000071e+00	6.216634579690000217e-01	4.279274685479999896e+00	2.417873991479999873e-01	1.706333598899999915e+00	3.358241025049999995e-01	2.311761985640000128e-01	6.160050304769999485e-01	2.199151897819999846e+01	2.722275456979999841e+00	6.813001423970000303e+00
8.000000000000000000e+01	5.561487401289999521e-01	1.313335819700000018e-01	4.750000000000000000e+02	3.200605200000000000e+07	3.196760330580000087e+01	4.539922212159999759e+01	4.010071071700000167e+08	6.890000000000000000e+02	4.833433743400000253e+02	5.453999999999999773e+02	3.690000000000000000e+02	3.129926731239999871e+00	3.200000000000000000e+02	3.262859395810000024e+03	4.080000000000000000e+02	3.612854508329999881e+00	4.799562043799999742e+02	5.772091990159999852e+00	1.154418398029999970e+01	5.578971275779999850e+00	1.841534447300000110e+01	6.595133952979999326e-02	9.778305506150000159e-01	2.750306330689999967e-02	4.679503827229999580e+00	2.311513858900000162e+00	3.750964600230000112e-01	1.984007107969999906e+00	9.040062666649999468e-01	4.606792307509999795e-01	5.167231941740000334e-01	3.585200246040000138e+01	3.846636423670000138e+00	6.180941289289999530e-01	4.873114862789999613e+00	6.669812846270000364e+02	8.222510434319999506e-01	-1.922609690679999983e-01	1.610818753420000027e+00	5.226447577389999877e-01	1.481295562390000065e+01	5.280740389860000272e-02	5.729864894120000329e+00	6.159245263939999715e-02	1.247358506720000065e-01	3.785697164290000027e-01	1.331430984560000041e+01	2.061907210010000213e+00	3.333189670160000162e+01
6.500000000000000000e+01	2.993837504529999749e-01	1.465714742389999936e-01	3.240000000000000000e+02	1.548541000000000000e+07	2.883107482540000177e+01	4.397687676489999831e+01	1.940182896480000019e+08	4.890000000000000000e+02	3.362026022819999866e+02	4.150000000000000000e+02	1.420000000000000000e+02	3.049831311610000206e+00	3.470000000000000000e+02	3.302000426229999903e+03	2.646000000000000227e+02	3.960937003879999807e+00	3.312554744529999766e+02	8.893316019680000295e+00	1.778663203940000059e+01	5.520591987419999569e+00	2.157918807540000117e+01	9.065746309460000207e-02	9.760060948219999588e-01	3.100299098410000051e-02	5.905071077089999676e+00	2.454307961110000047e+00	3.746064811259999794e-01	2.568139765569999788e+00	9.001504136629999708e-01	4.296274228529999850e-01	4.414843981189999766e-01	8.144833242209999469e+01	3.774532917120000164e+00	5.454965099570000531e-01	5.308140644799999919e+00	9.132004008169999452e+02	8.141867185129999518e-01	-1.829295850559999881e-01	1.807066703120000062e+00	4.953389694909999807e-01	1.532749150210000089e+01	2.320799964639999949e-02	5.819433358460000427e+00	2.555516934910000149e-02	1.345002900989999972e-01	3.510236253960000163e-01	1.486854534229999913e+01	1.894654107110000041e+00	7.524912991399999385e+01
6.900000000000000000e+01	1.015784940070000031e-01	1.300548777240000120e-01	3.940000000000000000e+02	2.195219100000000000e+07	2.940998232469999962e+01	4.227385582609999659e+01	3.285914197870000005e+08	5.140000000000000000e+02	4.002936057480000045e+02	4.686000000000000227e+02	2.880000000000000000e+02	3.096713680580000183e+00	2.260000000000000000e+02	2.753448665349999828e+03	3.221999999999999886e+02	2.535997675139999963e+00	3.968394160579999834e+02	5.290835155819999969e+00	1.058167031159999993e+01	5.679609965510000080e+00	3.503989826589999801e+00	5.042031164570000279e-02	9.606275078979999993e-01	2.369621174149999857e-02	4.371924548930000043e+00	2.183243513009999859e+00	4.441647207789999885e-01	1.429752613490000046e+00	8.647281675400000367e-01	4.019213217429999929e-01	5.270869167680000134e-01	3.041621104429999889e+01	3.844074568389999946e+00	5.644912808800000015e-01	4.608833493799999736e+00	5.072486703320000174e+02	7.907953409260000122e-01	-1.651822313280000010e-01	1.687465828319999916e+00	4.697910157779999762e-01	1.406340942629999979e+01	7.750419110379999643e-02	4.696279923729999695e+00	8.581146658539999528e-02	1.288795119360000019e-01	1.946699837679999878e-01	1.528608129050000031e+01	1.553188701899999913e+00	3.076128199169999888e+01
3.300000000000000000e+01	4.443825295220000249e-01	2.362938888589999897e-01	3.080000000000000000e+02	1.349440600000000000e+07	1.645918367350000011e+01	2.419074005010000050e+01	1.537108716739999950e+08	4.090000000000000000e+02	3.138460034290000067e+02	3.540000000000000000e+02	2.350000000000000000e+02	2.352743261110000095e+00	1.740000000000000000e+02	9.730388406409999789e+02	2.780000000000000000e+02	3.438429299820000118e+00	3.122919708030000265e+02	4.077655139420000019e+00	8.155310278840000038e+00	4.424523146440000332e+00	3.820856860350000161e+00	1.308433570260000012e-01	9.657692261350000473e-01	6.604548446579999732e-02	2.481239748500000175e+00	1.902772297420000092e+00	4.835264223010000140e-01	1.059792922059999976e+00	8.838372626099999518e-01	5.412559505609999544e-01	2.327786617510000100e-01	1.700355385459999980e+01	2.946062877340000163e+00	4.426600400169999894e-01	1.616716519589999956e+00	5.588750001009999835e+01	6.121351803700000316e-01	-1.108683173159999980e-01	1.163033078180000013e+00	5.813265608319999611e-01	3.985626329870000095e+00	7.671357571669999709e-02	1.795362081920000019e+00	9.435153679839999863e-02	2.172425708969999980e-01	5.368647081340000016e-01	2.231532834629999940e+01	2.361524957319999896e+00	1.563714318799999958e+01
9.900000000000000000e+01	-5.251562206980000536e-01	1.035217646119999946e-01	7.760000000000000000e+02	8.171020100000000000e+07	4.206363119880000312e+01	5.806809100110000088e+01	9.307372418140000105e+08	8.970000000000000000e+02	7.722854555259999643e+02	8.590000000000000000e+02	5.660000000000000000e+02	3.456914392309999862e+00	3.310000000000000000e+02	5.220982257980000213e+03	6.626000000000000227e+02	2.701203163020000186e+00	7.688978102190000072e+02	9.313490978680000865e+00	1.862698195740000173e+01	5.818518106710000026e+00	-5.558105529110000020e+01	5.153089119740000140e-02	9.789958534129999945e-01	2.274405453900000054e-02	4.493985784580000420e+00	2.259814156170000032e+00	4.310945368779999787e-01	2.044997897760000072e+00	9.075934742019999835e-01	4.706477071369999932e-01	6.955338301090000508e-01	9.196169354840000665e+01	4.162460282179999638e+00	7.783643410730000101e-01	7.466692935950000276e+00	1.771895692040000085e+03	9.197563577990000017e-01	-2.815185161229999955e-01	1.546951886280000021e+00	5.257729443840000183e-01	2.537278595920000157e+01	2.756114311439999964e-02	8.656416749690000856e+00	2.965946837820000043e-02	9.954152270659999413e-02	3.404513264979999732e-01	1.083155522350000055e+01	1.931882216690000043e+00	7.294510576710000294e+01
9.150000000000000000e+01	1.635911219429999897e-01	1.135380622839999992e-01	3.185000000000000000e+02	1.461124400000000000e+07	3.678730746570000321e+01	4.940397923879999809e+01	2.187086836820000112e+08	4.510000000000000000e+02	3.277737293420000242e+02	4.040000000000000000e+02	2.020000000000000000e+02	3.259445645340000031e+00	2.490000000000000000e+02	3.562119377160000113e+03	2.475000000000000000e+02	2.266057607870000101e+00	3.222941176470000073e+02	5.324086325919999751e+00	1.064817265179999950e+01	5.892515937829999828e+00	6.891377030780000190e+00	4.371358801110000053e-02	9.612312434190000143e-01	2.018998036540000166e-02	5.337268200059999579e+00	2.383277794460000099e+00	4.081732441040000214e-01	2.161225543740000088e+00	8.723853852239999984e-01	4.169435346140000220e-01	5.452175364510000177e-01	3.154898097259999901e+01	3.988336870899999997e+00	6.385090152650000350e-01	5.869115660910000365e+00	7.523847553780000226e+02	8.371764332469999736e-01	-1.873839083440000108e-01	1.766684569109999936e+00	4.831762828899999751e-01	1.813919444360000099e+01	7.705743567049999632e-02	5.885204945289999934e+00	9.648216064919999668e-02	1.149264563170000059e-01	2.067171012560000132e-01	1.303738823389999979e+01	1.646931149160000052e+00	3.130640990710000082e+01
1.000000000000000000e+02	2.634396624659999797e-01	9.446427620010000581e-02	6.080000000000000000e+02	5.306588400000000000e+07	4.296942148760000180e+01	6.404731205710000097e+01	6.648679016160000563e+08	8.960000000000000000e+02	6.223682342299999846e+02	7.273999999999999773e+02	4.020000000000000000e+02	3.670765890589999803e+00	4.940000000000000000e+02	6.860358676539999578e+03	5.240000000000000000e+02	3.413760782010000217e+00	6.168321167880000075e+02	9.174360989609999351e+00	1.834872197920000048e+01	6.546025363550000087e+00	5.143668101610000321e+01	4.225328048109999735e-02	9.650685997200000310e-01	1.418947422249999986e-02	1.636286905409999903e+01	2.998003757319999796e+00	3.274409117970000227e-01	7.422529792139999749e+00	8.827075654670000215e-01	3.069585720590000122e-01	3.158077976240000195e-01	8.788501230180000334e+01	4.274077792269999954e+00	5.589080073550000138e-01	1.189687148920000048e+01	3.210293662609999956e+03	9.067207522589999513e-01	-2.338721289019999872e-01	2.943855932199999970e+00	3.881155833109999898e-01	3.122461690260000111e+01	3.378750111489999680e-02	1.179837792630000060e+01	3.526499404390000258e-02	9.146594292510000501e-02	1.141532497030000037e-01	1.122824137929999999e+01	1.363775862070000011e+00	8.968446982759999742e+01
9.200000000000000000e+01	4.915643797149999994e-01	1.075709947249999937e-01	4.570000000000000000e+02	3.090327800000000000e+07	4.111488931910000133e+01	5.877745218180000109e+01	3.871903386529999971e+08	7.020000000000000000e+02	4.749435463959999879e+02	5.633999999999999773e+02	3.210000000000000000e+02	3.486860792969999956e+00	3.810000000000000000e+02	5.356970856199999616e+03	3.886000000000000227e+02	3.276346140059999801e+00	4.692700729929999852e+02	7.414690404589999950e+00	1.482938080919999990e+01	6.306325126960000027e+00	6.109869020890000257e+01	4.225328048109999735e-02	9.664880131109999661e-01	1.608698792180000142e-02	1.063808775290000064e+01	2.815566536279999976e+00	3.043345546349999764e-01	3.820675844989999792e+00	8.762912814529999483e-01	3.108922820510000018e-01	3.970236881649999994e-01	5.848100054670000247e+01	4.183574400980000441e+00	5.522600547429999951e-01	8.819072040280000024e+00	2.156770330480000212e+03	8.543961950209999490e-01	-1.892013314869999963e-01	2.588675505739999938e+00	3.974089817870000152e-01	2.463820040819999946e+01	3.781696618489999856e-02	9.027036392539999454e+00	4.161154038440000036e-02	1.031708027780000037e-01	1.436430124539999909e-01	1.248532071059999993e+01	1.429766362789999912e+00	5.908520041170000070e+01
9.900000000000000000e+01	1.021801306149999977e+00	1.052267036069999967e-01	3.920000000000000000e+02	2.384486200000000000e+07	3.912633616699999806e+01	6.560051148169999635e+01	3.569218698590000272e+08	7.450000000000000000e+02	4.171931058769999936e+02	5.162000000000000455e+02	2.240000000000000000e+02	3.627580134840000081e+00	5.210000000000000000e+02	7.895666151630000059e+03	3.156000000000000227e+02	4.651004081620000008e+00	4.076204379559999893e+02	8.834011071620000877e+00	1.766802214320000175e+01	6.320030993489999638e+00	1.715304406410000126e+02	6.584882449430000395e-02	9.684509291330000158e-01	1.771987662850000103e-02	1.816159786769999940e+01	3.006754295349999939e+00	3.298460340330000018e-01	9.404629437569999695e+00	8.956273229510000045e-01	3.516052004679999787e-01	3.294449569289999991e-01	8.240213231270000449e+01	4.321669396209999903e+00	6.345471786790000124e-01	1.344226782610000015e+01	4.912158343039999636e+03	9.240024729419999971e-01	-2.668126472349999778e-01	2.890821487150000202e+00	4.241457896399999927e-01	3.560747343669999765e+01	2.867772655919999941e-02	1.417484208249999966e+01	3.067379340750000030e-02	9.468814898669999924e-02	2.408010980209999985e-01	1.110900174970000087e+01	1.610869448220000111e+00	8.579665868200000034e+01
6.000000000000000000e+01	1.423055209229999951e+00	1.397517182590000129e-01	3.080000000000000000e+02	1.415667100000000000e+07	2.649625452400000114e+01	4.339400074590000145e+01	1.612545405419999957e+08	5.980000000000000000e+02	3.214550745650000181e+02	3.846000000000000227e+02	2.040000000000000000e+02	3.124970051120000036e+00	3.940000000000000000e+02	3.611101177470000039e+03	2.586000000000000227e+02	6.762961995180000407e+00	3.157883211679999818e+02	5.164536632039999908e+00	1.032907326409999982e+01	5.780470011210000258e+00	8.997410669020000284e+01	5.566566429739999711e-02	9.677353650129999485e-01	2.425608825719999945e-02	9.453116457080000146e+00	2.661464902200000093e+00	3.820355967619999960e-01	3.953210060199999987e+00	8.823556337069999866e-01	3.392656244530000142e-01	2.369932209439999937e-01	2.812824630949999971e+01	3.603059354560000038e+00	5.560397974349999828e-01	6.182185262399999992e+00	1.542333968839999898e+03	7.999465948170000340e-01	-1.628596600670000061e-01	2.325314379439999968e+00	4.168793631759999951e-01	1.527562459249999982e+01	8.416512187159999603e-02	6.259712728890000299e+00	9.027191710979999562e-02	1.333341921070000102e-01	1.521309822720000038e-01	1.630868855969999842e+01	1.411695340300000101e+00	3.160379959979999853e+01
9.250000000000000000e+01	7.241833402130000152e-01	1.159111111109999981e-01	3.885000000000000000e+02	2.476930300000000000e+07	3.620230858549999908e+01	5.254977777780000281e+01	2.821399589490000010e+08	6.130000000000000000e+02	4.063602916950000008e+02	4.943999999999999773e+02	2.630000000000000000e+02	3.373981347189999980e+00	3.500000000000000000e+02	4.429257288890000382e+03	3.330000000000000000e+02	3.361873670040000039e+00	4.008733333330000050e+02	6.541938393829999754e+00	1.308387678769999951e+01	5.985441293800000118e+00	6.368454352869999724e+01	5.818628827160000211e-02	9.695615497430000174e-01	2.268222789770000039e-02	7.751042870830000098e+00	2.583685179699999779e+00	4.180225784159999902e-01	3.551928866879999980e+00	8.902484869769999865e-01	4.000939741319999854e-01	4.707425654779999746e-01	4.626219593260000096e+01	4.030406542479999743e+00	6.292299232960000266e-01	7.337963210919999923e+00	1.509793960759999891e+03	8.728694537579999579e-01	-2.175387004119999912e-01	2.035690870959999899e+00	4.643679686030000031e-01	2.160080997280000048e+01	4.485197791719999771e-02	7.626861645069999973e+00	5.096425585449999851e-02	1.120505686809999957e-01	1.962472616860000130e-01	1.429015095789999990e+01	1.585870925969999901e+00	4.667819542390000009e+01
3.825000000000000000e+01	2.598246592619999795e+00	2.298875432530000096e-01	2.370000000000000000e+02	9.286053000000000000e+06	1.835338842979999896e+01	3.990138408300000350e+01	1.389984609269999862e+08	5.820000000000000000e+02	2.613040402880000102e+02	3.235000000000000000e+02	1.820000000000000000e+02	2.634808999670000151e+00	4.000000000000000000e+02	3.767536710639999910e+03	2.090000000000000000e+02	1.133844928919999973e+01	2.539926470590000065e+02	3.551137172249999807e+00	7.102274344499999614e+00	4.625470408219999996e+00	1.613665608139999961e+02	1.909227834289999870e-01	9.829522498639999828e-01	7.533609315049999422e-02	5.694296857530000366e+00	2.202998067929999859e+00	4.050558155749999778e-01	3.564717146570000050e+00	9.303843248969999591e-01	5.594648763020000359e-01	4.585415837119999893e-01	1.523752730550000045e+01	3.278122757949999855e+00	6.433288379579999994e-01	5.469027614939999893e+00	2.915616397109999980e+03	8.015537634760000474e-01	-2.082994601120000122e-01	1.433186047610000013e+00	5.982948569070000167e-01	1.618181360219999831e+01	1.210611347999999976e-01	8.226262660999999810e+00	1.673640774029999945e-01	1.790429142299999887e-01	7.567637162079999813e-01	1.701345393349999924e+01	2.841672295510000001e+00	2.269049740559999861e+01
1.250000000000000000e+02	4.257567079239999996e-01	8.338217273159999332e-02	4.030000000000000000e+02	2.462467600000000000e+07	5.170490699439999815e+01	7.158847034999999437e+01	3.085250904340000153e+08	6.500000000000000000e+02	4.239600931499999774e+02	5.317999999999999545e+02	2.250000000000000000e+02	3.752899685960000120e+00	4.250000000000000000e+02	7.680698385640000197e+03	3.036000000000000227e+02	2.691564058510000024e+00	4.148029197079999904e+02	8.105693001640000617e+00	1.621138600329999946e+01	6.672745602130000009e+00	7.570426293639999926e+01	2.894341170040000064e-02	9.575963861009999523e-01	1.179421051049999933e-02	1.598120557680000076e+01	3.037809649290000191e+00	2.778479110309999833e-01	6.288046642230000316e+00	8.663597952849999562e-01	2.866406762720000168e-01	3.413762487700000015e-01	6.986331328590000567e+01	4.304516411189999836e+00	5.623048896610000069e-01	1.214939624770000037e+01	2.821387050840000029e+03	8.913470323740000367e-01	-2.137424207860000036e-01	3.056383269549999948e+00	3.745338690419999783e-01	3.261637941410000252e+01	3.548852547430000198e-02	1.294943257139999915e+01	3.854098719259999722e-02	8.116744143149999535e-02	1.262952731120000061e-01	9.925331038139999507e+00	1.386971663139999977e+00	7.498645034429999612e+01
5.800000000000000000e+01	1.060787803840000043e+00	1.774734935270000091e-01	2.410000000000000000e+02	9.252465000000000000e+06	2.533636363640000155e+01	3.806798444239999668e+01	1.159250826640000045e+08	3.850000000000000000e+02	2.598773573739999847e+02	3.320000000000000000e+02	1.870000000000000000e+02	2.756342863950000055e+00	1.980000000000000000e+02	2.324976290690000042e+03	2.090000000000000000e+02	3.391232875150000048e+00	2.553649635040000021e+02	3.681571213779999852e+00	7.363142427559999703e+00	5.054748615380000309e+00	3.720101720459999939e+01	1.114338436300000013e-01	9.605709250849999714e-01	4.659068518900000289e-02	3.753998086390000211e+00	2.128238631609999931e+00	4.521521398680000137e-01	1.694245043740000067e+00	8.788726313500000442e-01	5.061279750549999568e-01	4.995820277770000040e-01	1.541901312190000084e+01	3.473356998669999918e+00	5.557850031600000129e-01	3.741217489779999905e+00	4.122126330460000077e+02	7.350077101159999682e-01	-1.543449628659999961e-01	1.393076817929999933e+00	5.533305589179999817e-01	1.121087187270000030e+01	1.328251074850000102e-01	3.964836675639999974e+00	1.594055847239999879e-01	1.610809088050000060e-01	5.019174521749999451e-01	1.695056580729999851e+01	2.223196958670000001e+00	1.679468883199999851e+01
5.000000000000000000e+01	2.056980132200000033e-01	2.109329213059999986e-01	3.870000000000000000e+02	2.099319000000000000e+07	2.012120191900000066e+01	2.701688955190000030e+01	3.142366111869999766e+08	4.720000000000000000e+02	3.914523770569999783e+02	4.333999999999999773e+02	3.270000000000000000e+02	2.367736916480000176e+00	1.450000000000000000e+02	1.021073578770000040e+03	3.511999999999999886e+02	2.316431207019999938e+00	3.901459854010000186e+02	3.092776107160000176e+00	6.185552214320000353e+00	4.155133768459999821e+00	3.489598477949999999e+00	1.381560962270000081e-01	9.731297932710000209e-01	6.739040344930000148e-02	1.037588846360000039e+00	1.400227332889999898e+00	5.187393688110000234e-01	4.427495283599999776e-01	8.966493855610000452e-01	6.488381629310000509e-01	6.943988543379999712e-01	1.074641197380000079e+01	3.185071832699999828e+00	7.348403205229999680e-01	1.699546548929999901e+00	7.070482975340000564e+01	8.181470369129999476e-01	-2.430486764910000097e-01	7.582012028429999662e-01	6.669343448150000242e-01	5.760597349340000228e+00	1.341887046680000084e-01	1.731193641970000030e+00	1.991200821419999989e-01	2.076655065659999966e-01	7.581235076490000502e-01	1.887325416650000065e+01	3.133865978819999842e+00	9.121126652710000116e+00
1.060000000000000000e+02	9.084619323329999885e-01	9.382492407690000424e-02	3.380000000000000000e+02	1.954644400000000000e+07	4.932211093339999763e+01	7.245330065529999786e+01	2.226478842689999938e+08	6.560000000000000000e+02	3.777231442770000172e+02	5.153999999999999773e+02	2.250000000000000000e+02	3.650200013770000140e+00	4.310000000000000000e+02	8.269580265329999747e+03	2.706000000000000227e+02	3.198444942620000120e+00	3.666131386860000134e+02	6.257158966649999599e+00	1.251431793329999920e+01	6.518519096760000409e+00	1.930231660489999967e+02	4.028840896659999921e-02	9.505187943770000425e-01	1.446457585190000054e-02	1.910589803170000067e+01	3.129120508429999781e+00	2.965551264960000211e-01	7.684132338110000404e+00	8.572120582019999713e-01	2.627521461799999791e-01	2.933995726290000161e-01	4.313620831059999716e+01	4.216470947390000390e+00	5.433024338120000518e-01	1.353258500169999934e+01	4.032946812650000084e+03	8.919084781899999648e-01	-2.185459708149999902e-01	3.328492345539999953e+00	3.506115071940000272e-01	3.502444197500000200e+01	9.644702055999999912e-02	1.372120469040000046e+01	1.031302347309999978e-01	9.098809425569999443e-02	9.378978250939999650e-02	1.148596100219999983e+01	1.274600699699999895e+00	5.156214565570000019e+01
1.430000000000000000e+02	3.056364437839999976e-02	7.112792370400000674e-02	5.740000000000000000e+02	4.567890100000000000e+07	5.976601296190000312e+01	8.767595503219999387e+01	5.203151357549999952e+08	9.370000000000000000e+02	5.774276015540000344e+02	6.930000000000000000e+02	2.270000000000000000e+02	4.035852042690000197e+00	7.100000000000000000e+02	1.229773626719999993e+04	4.268000000000000114e+02	3.647452118539999955e+00	5.666788321169999563e+02	1.413977925100000022e+01	2.827955850189999865e+01	6.926572166739999759e+00	-1.075422441519999950e+01	2.597047566980000000e-02	9.793068376110000139e-01	9.813054201479999225e-03	1.867383132859999861e+01	3.101077896570000103e+00	2.695849102139999953e-01	7.048576222720000395e+00	9.026618340059999746e-01	2.586209771340000074e-01	5.402075378990000010e-01	2.107913477310000019e+02	4.678878991060000381e+00	7.051097293700000490e-01	2.019242675059999925e+01	1.408172293899999931e+04	9.482090039649999635e-01	-2.900727173270000181e-01	3.340794149809999780e+00	3.494581153729999778e-01	6.209587567359999838e+01	1.532990108890000015e-02	2.010429065399999971e+01	1.587492998020000046e-02	6.950080451189999398e-02	1.051784680770000008e-01	8.704633250580000592e+00	1.306817847290000056e+00	2.055070054290000030e+02
9.550000000000000000e+01	9.161548832729999869e-01	1.002378892729999943e-01	3.735000000000000000e+02	2.094538200000000000e+07	4.219173470249999980e+01	6.494031141870000567e+01	3.135213487940000296e+08	6.790000000000000000e+02	3.924412844810000252e+02	5.040000000000000000e+02	2.230000000000000000e+02	3.657808983179999807e+00	4.560000000000000000e+02	7.478825259520000145e+03	2.835000000000000000e+02	4.012433860929999874e+00	3.827941176470000073e+02	7.807002481489999646e+00	1.561400496299999929e+01	6.320357519249999889e+00	2.076689106400000071e+02	4.354134052590000192e-02	9.716414252870000379e-01	1.655198953070000090e-02	1.239158658570000071e+01	2.865244159960000037e+00	3.122598108679999762e-01	4.502333356480000326e+00	8.868438691590000422e-01	3.010429973379999957e-01	4.349862980159999726e-01	6.603309551889999796e+01	4.182026138160000350e+00	6.948469960209999741e-01	1.127732744410000087e+01	4.974046078110000053e+03	9.025506412439999737e-01	-2.393288900570000044e-01	2.748439889580000184e+00	3.865845176819999729e-01	3.271772319059999745e+01	3.806358333260000115e-02	1.307195205330000043e+01	4.021499017670000092e-02	9.574299403119999885e-02	1.490318251190000109e-01	1.166862123429999976e+01	1.405647109380000037e+00	6.982929545250000558e+01
1.050000000000000000e+02	-2.008379077599999896e-01	9.542330438490000122e-02	6.560000000000000000e+02	5.704609500000000000e+07	4.618702129449999916e+01	6.398678672279999802e+01	7.147363733359999657e+08	7.960000000000000000e+02	6.452866448439999658e+02	7.487999999999999545e+02	4.590000000000000000e+02	3.551118634919999906e+00	3.370000000000000000e+02	6.075122062980000010e+03	5.333999999999999773e+02	2.363589915709999989e+00	6.405620437960000118e+02	8.167663340620000767e+00	1.633532668120000153e+01	6.246675716430000413e+00	-3.730701865550000207e+01	4.739611809730000236e-02	9.614310921780000463e-01	1.637984798780000098e-02	8.559082832150000542e+00	2.654595427049999845e+00	3.505113826879999728e-01	3.199563382540000056e+00	8.692573839689999859e-01	3.372045891780000026e-01	5.409227774639999708e-01	7.179637096769999971e+01	4.286447724190000308e+00	6.338113422450000201e-01	9.364603545890000547e+00	2.005109329359999947e+03	8.843918145939999587e-01	-2.203320888860000049e-01	2.290630125749999912e+00	4.186205630570000169e-01	2.889933135140000076e+01	3.947706600249999837e-02	1.035934308160000050e+01	4.229050600180000313e-02	9.098380690919999347e-02	1.742169547749999881e-01	1.099075342419999934e+01	1.470854520939999910e+00	6.946357903169999304e+01
9.800000000000000000e+01	1.049574475880000080e+00	9.787415419040000619e-02	3.780000000000000000e+02	2.377361700000000000e+07	4.948809022809999902e+01	7.675454206400000601e+01	2.978620849620000124e+08	7.500000000000000000e+02	4.165693832900000189e+02	5.483999999999999773e+02	2.210000000000000000e+02	3.753918085130000026e+00	5.290000000000000000e+02	1.029635718470000029e+04	3.011999999999999886e+02	4.039025725220000140e+00	4.040218978099999845e+02	8.549463504649999379e+00	1.709892700929999876e+01	6.564030998159999797e+00	3.139569247090000204e+02	3.943411700379999968e-02	9.639262595449999971e-01	1.418408410259999926e-02	2.205593903769999997e+01	3.244904927569999931e+00	2.723367333849999739e-01	9.390596965769999471e+00	8.775973962040000131e-01	2.618481499209999730e-01	3.354009317209999952e-01	7.864119737560000090e+01	4.399562050620000164e+00	6.264753438110000072e-01	1.657554136119999910e+01	8.254897226360000786e+03	9.198401844710000219e-01	-2.511541089020000173e-01	3.524842810280000016e+00	3.495164034220000215e-01	4.424622640700000176e+01	3.170014446399999769e-02	1.761944498040000084e+01	3.348031299040000325e-02	9.245871193629999485e-02	1.127060425590000053e-01	1.153883554599999961e+01	1.319246649979999964e+00	9.164327699339999356e+01
5.600000000000000000e+01	4.844169374289999941e-01	1.638339815650000086e-01	5.760000000000000000e+02	4.584937500000000000e+07	2.497096204019999988e+01	3.536810698490000249e+01	6.862964716189999580e+08	7.300000000000000000e+02	5.785040801960000181e+02	6.307999999999999545e+02	4.920000000000000000e+02	2.832422829730000036e+00	2.380000000000000000e+02	1.956942085350000070e+03	5.236000000000000227e+02	3.394726957020000047e+00	5.768102189779999662e+02	4.453201886279999577e+00	8.906403772550000042e+00	5.083071610970000265e+00	4.261952294440000344e+00	9.732094040460000095e-02	9.755368921560000350e-01	4.069458299119999706e-02	3.332866320389999970e+00	2.031946439649999991e+00	4.749238104269999927e-01	1.519053667399999918e+00	9.026442426320000489e-01	5.198225716350000081e-01	4.162218402940000006e-01	2.105173592130000060e+01	3.470929207260000204e+00	5.481250180100000202e-01	2.885699041140000087e+00	1.994989397070000052e+02	7.190049780080000064e-01	-1.546411652530000069e-01	1.302590213230000016e+00	5.632796702379999632e-01	8.209929844179999492e+00	9.226432436650000568e-02	3.697589699929999973e+00	1.079365667269999995e-01	1.519564452109999908e-01	3.997014506709999915e-01	1.597842246849999981e+01	2.136548856120000117e+00	2.081606644129999850e+01
3.600000000000000000e+01	8.398287574349999618e-01	2.092279823110000103e-01	2.430000000000000000e+02	8.432827000000000000e+06	1.589916673679999981e+01	2.770387340830000156e+01	9.605589077770000696e+07	4.250000000000000000e+02	2.480997415390000072e+02	2.841999999999999886e+02	1.260000000000000000e+02	2.639020968990000160e+00	2.990000000000000000e+02	1.621438435719999916e+03	2.025999999999999943e+02	6.829652475479999651e+00	2.448102189779999946e+02	5.327193821759999892e+00	1.065438764349999978e+01	4.690953968069999647e+00	1.290340124639999964e+01	1.368575724439999863e-01	9.798025926129999563e-01	6.225935263329999969e-02	3.873154729359999937e+00	2.116801877589999936e+00	4.364258008829999813e-01	2.144209098090000154e+00	9.170727891529999454e-01	5.469903927239999630e-01	2.331796397479999894e-01	2.899196965550000016e+01	3.156625734869999977e+00	5.575795046870000160e-01	2.549277900489999915e+00	2.649857494359999919e+02	7.468406454010000362e-01	-1.631414207130000016e-01	1.304469655549999940e+00	5.876910039039999756e-01	6.323956872610000168e+00	6.050955020189999894e-02	3.727753790189999972e+00	6.762255793690000183e-02	1.765123337220000088e-01	7.225818276390000294e-01	1.753143118990000104e+01	2.642483654779999913e+00	2.710245345190000066e+01
8.500000000000000000e+01	4.937388456419999905e-01	1.143907507059999940e-01	4.070000000000000000e+02	2.414735000000000000e+07	3.478181818179999851e+01	5.052885076460000136e+01	2.750554724020000100e+08	6.330000000000000000e+02	4.198309531190000143e+02	5.051999999999999886e+02	2.880000000000000000e+02	3.333975919819999856e+00	3.450000000000000000e+02	4.063319835899999816e+03	3.430000000000000000e+02	3.134628617470000211e+00	4.149635036500000069e+02	5.977959267360000162e+00	1.195591853470000032e+01	6.046151805220000064e+00	2.323027472000000060e+01	4.124521596499999831e-02	9.674400705600000316e-01	1.851935658369999876e-02	8.200109349370000800e+00	2.604786683449999973e+00	3.654969392510000192e-01	3.129689796640000132e+00	8.786274588720000001e-01	3.374196310420000122e-01	3.633603965889999898e-01	3.810695735369999682e+01	3.949426656089999987e+00	4.960878408239999815e-01	6.467855328849999808e+00	9.550946956550000095e+02	8.151940604180000216e-01	-1.713809384330000074e-01	2.238791689450000177e+00	4.184117805109999755e-01	1.767131196600000109e+01	7.110344739309999718e-02	7.014369188679999922e+00	7.781560320140000486e-02	1.107928769799999963e-01	1.346801834280000054e-01	1.348279836939999932e+01	1.404350999060000049e+00	4.238240454620000008e+01
1.065000000000000000e+02	2.868014508599999735e-01	8.747837370239999744e-02	4.330000000000000000e+02	2.701285600000000000e+07	4.688751714680000049e+01	6.642820069200000432e+01	4.043424487500000000e+08	6.670000000000000000e+02	4.456724595219999969e+02	5.365000000000000000e+02	2.660000000000000000e+02	3.713340440830000144e+00	4.010000000000000000e+02	6.728408304499999758e+03	3.405000000000000000e+02	2.807338871309999817e+00	4.380588235289999943e+02	8.056931888259999397e+00	1.611386377650000057e+01	6.416587521560000340e+00	2.771787946099999900e+01	3.537793921980000172e-02	9.698858497740000528e-01	1.426502143250000035e-02	9.739625336310000492e+00	2.662525440700000079e+00	3.953350040690000178e-01	3.878506150249999784e+00	8.865080127550000189e-01	3.394115128610000198e-01	5.433417167949999849e-01	7.071375658780000606e+01	4.320763362760000170e+00	6.997607340699999456e-01	1.066887653580000084e+01	2.893688171190000048e+03	9.264688672180000362e-01	-2.702724543660000034e-01	2.366691459010000109e+00	4.146264517709999931e-01	3.293588080699999665e+01	4.339862931189999995e-02	1.119786499880000008e+01	4.548925405760000096e-02	8.740045814550000125e-02	1.384446178750000089e-01	1.066196236560000088e+01	1.382123655910000082e+00	6.995833333330000414e+01
9.100000000000000000e+01	4.593142952889999742e-01	1.088496989720000030e-01	5.650000000000000000e+02	4.520742000000000000e+07	3.736520494909999712e+01	5.373328360589999875e+01	5.664084004110000134e+08	7.730000000000000000e+02	5.744398731659999839e+02	6.500000000000000000e+02	4.200000000000000000e+02	3.374638688160000122e+00	3.530000000000000000e+02	4.515082103470000220e+03	4.846000000000000227e+02	3.327042116579999931e+00	5.704963503650000121e+02	7.401072990710000354e+00	1.480214598140000071e+01	6.113690009930000002e+00	3.849925065160000059e+01	4.225328048109999735e-02	9.581738925889999869e-01	1.790690070979999993e-02	1.100936303990000020e+01	2.730402900240000097e+00	3.170869890740000141e-01	4.254276289439999914e+00	8.687652834700000382e-01	3.388243913489999981e-01	2.609868307759999895e-01	5.671452979770000269e+01	3.966783000419999983e+00	5.649131557030000472e-01	7.443100948759999724e+00	1.336895663479999939e+03	8.404055561819999687e-01	-1.911133704369999964e-01	2.504579004920000074e+00	4.196014714429999737e-01	1.876304075510000047e+01	3.552426101899999744e-02	7.521599668550000395e+00	3.847864722549999839e-02	1.070883186839999973e-01	1.951011656370000014e-01	1.265124580430000023e+01	1.550831459340000107e+00	5.564074139590000101e+01
7.500000000000000000e+01	-3.987884405370000218e-01	1.263253236720000006e-01	3.780000000000000000e+02	1.937597100000000000e+07	3.231394663750000262e+01	4.667462304859999733e+01	2.427635273260000050e+08	5.090000000000000000e+02	3.760723936360000152e+02	4.418000000000000114e+02	2.120000000000000000e+02	3.202271339020000163e+00	2.970000000000000000e+02	3.410060099100000116e+03	2.861999999999999886e+02	2.903582429150000088e+00	3.715109489050000207e+02	7.384277610719999885e+00	1.476855522139999977e+01	5.981372447660000091e+00	-2.390325419930000095e+01	5.486262985240000084e-02	9.596098258859999675e-01	2.064404234999999907e-02	7.807237561510000035e+00	2.628579260580000021e+00	3.325293607220000114e-01	3.200397104239999901e+00	8.702988991510000050e-01	3.753134904209999845e-01	3.239268712680000162e-01	5.639092400220000201e+01	3.870013340389999890e+00	5.204555513930000377e-01	5.766588723309999942e+00	6.362840303760000324e+02	7.622958847759999657e-01	-1.367688984980000022e-01	2.132893657739999949e+00	4.522938010409999765e-01	1.525911733170000062e+01	3.653399077620000240e-02	5.951517382389999611e+00	4.029750294920000225e-02	1.208224314539999983e-01	2.244326905519999915e-01	1.390108409850000015e+01	1.647860017479999994e+00	5.273182300740000272e+01
4.800000000000000000e+01	2.500594875409999918e-01	1.939900900419999907e-01	3.870000000000000000e+02	2.107503100000000000e+07	2.071666260860000008e+01	2.894933134420000087e+01	3.154616483769999743e+08	4.960000000000000000e+02	3.922146645209999747e+02	4.340000000000000000e+02	3.200000000000000000e+02	2.573218964340000081e+00	1.760000000000000000e+02	1.293633011879999913e+03	3.410000000000000000e+02	2.866577983820000064e+00	3.905620437960000118e+02	4.129886550030000159e+00	8.259773100049999428e+00	4.817503274089999898e+00	3.933101556830000067e+00	9.151175505740000160e-02	9.665753271779999878e-01	4.440589771779999972e-02	2.347115910329999888e+00	1.861996613240000098e+00	4.739673793360000276e-01	8.710078268650000011e-01	8.793099912359999548e-01	5.151443621989999500e-01	4.765729062860000198e-01	1.812602515040000029e+01	3.313894007000000030e+00	5.356366351879999765e-01	2.243413000269999902e+00	1.204166719619999952e+02	7.042829148789999660e-01	-1.414372898869999950e-01	1.193685073809999997e+00	5.622499772190000522e-01	6.626536090750000163e+00	9.226649350729999866e-02	2.257233212340000073e+00	1.068148374960000008e-01	1.893999868050000035e-01	4.617965040409999777e-01	2.009146980019999873e+01	2.161912977200000086e+00	1.667358828409999916e+01
1.270000000000000000e+02	6.818506058440000350e-01	7.837391443339999930e-02	3.560000000000000000e+02	1.952255400000000000e+07	5.229677636560000309e+01	7.985529330280000693e+01	2.223757601960000098e+08	6.710000000000000000e+02	3.774922438419999935e+02	5.021999999999999886e+02	1.630000000000000000e+02	3.897280443820000162e+00	5.080000000000000000e+02	1.057767052049999984e+04	2.495999999999999943e+02	3.343193202989999779e+00	3.632116788320000182e+02	9.134687670859999997e+00	1.826937534170000177e+01	6.809854601329999646e+00	2.154263424869999994e+02	3.101079825039999849e-02	9.531162147830000153e-01	1.101372909309999981e-02	2.467396801530000161e+01	3.251024317070000169e+00	2.646163979330000138e-01	9.904514255289999625e+00	8.615081293020000475e-01	2.430453980939999981e-01	2.864094063900000098e-01	8.838026243849999730e+01	4.460048906429999960e+00	6.417173814609999916e-01	1.727405226910000025e+01	7.269811771509999744e+03	9.274350171509999630e-01	-2.552539552770000109e-01	3.748530617820000188e+00	3.330117318870000065e-01	4.442224106110000292e+01	3.350872377559999810e-02	1.765212414490000015e+01	3.526944041090000065e-02	7.760648474509999895e-02	9.188547121500000026e-02	9.819862088469999861e+00	1.270233389860000006e+00	9.535320026259999793e+01
9.500000000000000000e+01	1.027612080769999992e+00	1.033086472370000064e-01	4.390000000000000000e+02	2.944896700000000000e+07	4.359481525119999645e+01	6.728531088500000124e+01	3.354446566579999924e+08	7.200000000000000000e+02	4.636334365679999792e+02	5.946000000000000227e+02	3.140000000000000000e+02	3.558476751630000212e+00	4.060000000000000000e+02	7.824672491870000158e+03	3.606000000000000227e+02	3.585846146589999783e+00	4.551167883210000014e+02	6.559492892289999766e+00	1.311898578459999953e+01	6.254777595880000263e+00	2.704476037219999967e+02	4.336386003280000290e-02	9.630179061029999765e-01	1.740067316899999994e-02	1.214188080919999990e+01	2.860170995649999881e+00	2.894978054969999937e-01	4.646640481210000395e+00	8.747715938100000255e-01	3.200518806189999732e-01	4.960310228650000042e-01	4.921524740299999934e+01	4.207089322379999885e+00	6.540949187290000522e-01	1.225620448099999926e+01	5.622634381930000018e+03	8.841466518949999687e-01	-2.200230485230000033e-01	2.664707490430000103e+00	4.052388340879999884e-01	3.688293711499999716e+01	5.155846076159999875e-02	1.293572654289999946e+01	5.690888412839999883e-02	9.787268746009999965e-02	1.664226305869999922e-01	1.164879886740000003e+01	1.504285556199999929e+00	5.487607849999999843e+01
6.350000000000000000e+01	-1.992760660590000010e-01	1.468425605539999956e-01	5.565000000000000000e+02	4.208357500000000000e+07	2.710013717420000035e+01	4.015798010379999994e+01	6.299287927079999447e+08	6.610000000000000000e+02	5.562715627019999829e+02	6.230000000000000000e+02	4.070000000000000000e+02	3.018039499749999965e+00	2.540000000000000000e+02	2.611662575689999812e+03	4.905000000000000000e+02	3.018843195840000160e+00	5.539191176470000073e+02	6.672330079269999992e+00	1.334466015849999998e+01	5.256008624519999728e+00	-1.649763597670000081e-01	9.970842171610000415e-02	9.754937264320000523e-01	3.645340108029999915e-02	3.217634132790000212e+00	2.086490709580000047e+00	4.254401234640000085e-01	1.368222065169999890e+00	8.989109327630000479e-01	5.010935855799999450e-01	5.523863892279999854e-01	4.650467101299999939e+01	3.683448080449999829e+00	6.412341694540000248e-01	3.593119491609999994e+00	3.555409269030000132e+02	8.090276596590000313e-01	-1.887887114300000058e-01	1.343523325130000057e+00	5.534608459550000026e-01	1.115484383369999932e+01	4.545208353769999987e-02	4.915120239320000195e+00	5.010725161670000205e-02	1.299864255189999984e-01	5.352221976650000101e-01	1.352484001939999914e+01	2.251638273659999800e+00	4.244868228850000236e+01
7.300000000000000000e+01	6.504409296309999755e-01	1.326122862169999972e-01	6.720000000000000000e+02	6.319514700000000000e+07	3.087618887300000026e+01	4.414023123239999791e+01	7.917784763220000267e+08	8.740000000000000000e+02	6.791748267240000132e+02	7.456000000000000227e+02	5.630000000000000000e+02	3.096751035860000112e+00	3.110000000000000000e+02	3.068036123389999830e+03	6.112000000000000455e+02	3.579647956040000079e+00	6.769124087589999590e+02	5.592724849639999718e+00	1.118544969929999944e+01	5.623703566249999675e+00	1.931111815519999908e+01	5.057408419900000229e-02	9.695206478990000543e-01	2.492521045199999966e-02	5.735545379989999581e+00	2.336992622559999955e+00	3.973513028319999862e-01	2.279160450440000041e+00	8.873123881009999936e-01	4.211100536019999896e-01	3.727279096469999775e-01	3.303195051939999871e+01	3.691483667179999983e+00	5.322018847039999834e-01	4.620058221089999861e+00	5.086099775480000176e+02	7.862024490719999870e-01	-1.730316087559999882e-01	1.803341990160000075e+00	4.866557783270000215e-01	1.274468750439999987e+01	5.477267089010000312e-02	5.181339954700000305e+00	6.190263783310000212e-02	1.289150607560000106e-01	2.517694235829999738e-01	1.457391991409999932e+01	1.745653504380000109e+00	3.208355497819999869e+01
1.250000000000000000e+02	7.945066746900000254e-01	7.592306462780000487e-02	4.740000000000000000e+02	3.493492100000000000e+07	5.720233747260000001e+01	8.779860408119999704e+01	4.377032071750000119e+08	8.730000000000000000e+02	5.049746759569999881e+02	6.730000000000000000e+02	2.460000000000000000e+02	4.054900666380000018e+00	6.270000000000000000e+02	1.343076093559999936e+04	3.690000000000000000e+02	3.731589022300000114e+00	4.914963503650000121e+02	1.123563080919999990e+01	2.247126161839999980e+01	6.919869525480000227e+00	4.027644950790000280e+02	2.979770366320000016e-02	9.648882923379999976e-01	1.051489078070000013e-02	2.727074220889999978e+01	3.336302745929999869e+00	2.544365245999999914e-01	1.102724732219999915e+01	8.778855406529999517e-01	2.281778680260000136e-01	3.917558246649999742e-01	1.349815131219999955e+02	4.619039715319999573e+00	6.862883982999999910e-01	2.237250771760000134e+01	1.416120146749999913e+04	9.536985874740000479e-01	-2.980576622509999996e-01	3.955884363040000018e+00	3.195044467670000166e-01	6.221928866169999850e+01	2.279156934769999837e-02	2.270460200460000166e+01	2.355599172789999904e-02	7.362590643899999399e-02	8.284162352910000304e-02	9.406177754759999843e+00	1.233043231739999968e+00	1.457406963949999863e+02
3.900000000000000000e+01	3.771164986050000167e-01	2.265970483239999889e-01	5.220000000000000000e+02	3.743918000000000000e+07	1.637586776859999915e+01	2.398657360540000028e+01	5.604084490640000105e+08	6.170000000000000000e+02	5.227606394240000327e+02	5.587999999999999545e+02	4.530000000000000000e+02	2.353396319239999812e+00	1.640000000000000000e+02	9.623099792210000487e+02	4.830000000000000000e+02	3.332191047659999850e+00	5.218394160579999834e+02	3.356188490980000161e+00	6.712376981960000322e+00	4.465178286889999626e+00	4.673849499060000134e+00	1.364475123020000014e-01	9.611414001829999831e-01	6.048069481389999752e-02	2.184697922359999822e+00	1.861805123859999966e+00	4.685111209830000178e-01	9.713384018890000027e-01	8.778987938429999582e-01	5.603699292939999799e-01	3.242932188379999969e-01	1.178912657190000068e+01	2.983888916160000182e+00	4.167876505309999757e-01	1.617217735349999908e+00	6.128363153160000110e+01	5.984696179930000248e-01	-9.868635844779999333e-02	1.086556861670000096e+00	5.988842946969999970e-01	4.284173019039999808e+00	1.355041182600000005e-01	1.789602232510000057e+00	1.668970196790000027e-01	2.117810874820000022e-01	4.546917025469999762e-01	2.111841339469999923e+01	2.358173345740000038e+00	1.059873817140000085e+01
4.700000000000000000e+01	1.482336944270000068e+00	1.930310618570000025e-01	2.620000000000000000e+02	1.015063800000000000e+07	1.967039811460000109e+01	3.415376418559999649e+01	1.156229785160000026e+08	4.660000000000000000e+02	2.721989128839999807e+02	3.173999999999999773e+02	1.820000000000000000e+02	2.696294866090000131e+00	2.840000000000000000e+02	2.416842772659999810e+03	2.151999999999999886e+02	6.759847545749999576e+00	2.677226277369999821e+02	4.176377118639999608e+00	8.352754237290000106e+00	4.708115978939999557e+00	2.174207526820000069e+01	1.792987971570000061e-01	9.721766438829999579e-01	6.340815579509999356e-02	5.082661290319999914e+00	2.101615038029999827e+00	4.514927181599999728e-01	2.934756134720000187e+00	9.079477097510000316e-01	5.431353433800000241e-01	1.329282421709999940e-01	1.797621651180000057e+01	3.176375623060000208e+00	5.702597544930000373e-01	3.075071136270000061e+00	4.003267943500000001e+02	7.324531520770000137e-01	-1.878460460349999916e-01	1.396835702570000004e+00	5.819866018420000175e-01	7.217623254760000329e+00	1.275331374329999878e-01	4.517676241430000239e+00	1.449925193670000001e-01	1.635059409000000075e-01	9.851496931159999804e-01	1.637995524300000127e+01	2.957944578329999796e+00	1.919361269370000045e+01
1.040000000000000000e+02	5.177888637869999533e-01	1.024561777400000012e-01	4.880000000000000000e+02	3.477891800000000000e+07	4.202424038379999871e+01	6.202365602860000138e+01	3.961565853029999733e+08	7.110000000000000000e+02	5.038459241959999986e+02	5.880000000000000000e+02	3.280000000000000000e+02	3.507919751200000213e+00	3.830000000000000000e+02	6.161964409399999568e+03	4.058000000000000114e+02	3.297564326249999844e+00	4.976934306570000217e+02	7.390633542919999854e+00	1.478126708579999971e+01	6.318756589690000425e+00	8.083402907030000506e+01	3.494054127940000171e-02	9.602767326919999791e-01	1.562351468099999925e-02	1.143339939860000065e+01	2.789096783449999783e+00	3.132896020600000053e-01	3.882456632979999878e+00	8.667757417860000313e-01	3.012216190079999856e-01	4.288752133629999963e-01	5.886348414430000275e+01	4.229451655290000112e+00	5.628590370020000178e-01	9.957593510969999784e+00	2.680040642699999808e+03	8.512422159679999822e-01	-1.949332858110000011e-01	2.671712684530000104e+00	3.878125525150000197e-01	2.839697464529999849e+01	4.733535317879999926e-02	1.043889073829999958e+01	4.960930012149999957e-02	9.814961032909999550e-02	1.312294518559999901e-01	1.205730477980000082e+01	1.383926263780000054e+00	6.152522151529999661e+01
7.525000000000000000e+01	6.463113179139999831e-01	1.283520761249999920e-01	3.585000000000000000e+02	1.845998400000000000e+07	3.202878545579999781e+01	4.565787197230000061e+01	2.763186215649999976e+08	5.560000000000000000e+02	3.684225515229999814e+02	4.360000000000000000e+02	2.440000000000000000e+02	3.196956625529999929e+00	3.120000000000000000e+02	3.303403979239999899e+03	2.925000000000000000e+02	3.532777162309999941e+00	3.639117647059999854e+02	6.103184997189999628e+00	1.220636999439999926e+01	5.710502463340000112e+00	3.328297771129999916e+01	5.795789029020000094e-02	9.607624414859999851e-01	2.589506517699999982e-02	8.757999625009999178e+00	2.515782220200000197e+00	3.316895712860000178e-01	3.063428979789999840e+00	8.740665780270000518e-01	3.780908130210000051e-01	2.115224027129999906e-01	3.839903530109999963e+01	3.738622927609999813e+00	5.651046907129999575e-01	5.527987411969999876e+00	7.105894568420000041e+02	8.270426333250000539e-01	-2.147007421279999995e-01	2.229521750620000020e+00	4.524524133589999941e-01	1.335395002289999944e+01	4.461631207410000216e-02	5.875710374939999703e+00	5.056382329149999855e-02	1.225386858610000018e-01	3.501353715509999964e-01	1.390016334469999926e+01	1.912565968270000027e+00	4.024570463319999902e+01
3.100000000000000000e+01	1.048208082159999943e+00	2.394906494750000114e-01	4.190000000000000000e+02	2.503655900000000000e+07	1.584799259320000075e+01	2.725888433049999904e+01	3.136856147730000019e+08	5.400000000000000000e+02	4.274910593679999806e+02	4.871999999999999886e+02	3.470000000000000000e+02	2.454595230299999820e+00	1.930000000000000000e+02	1.415614150990000098e+03	3.846000000000000227e+02	4.041581657690000107e+00	4.258321167880000075e+02	4.618849097870000087e+00	9.237698195740000173e+00	4.316778060469999900e+00	6.900478819719999990e+00	1.850396391470000013e-01	9.530968990410000341e-01	8.546584115689999372e-02	4.726968288680000185e+00	2.109132280149999872e+00	4.157017182270000277e-01	2.291041306889999962e+00	8.796241199150000023e-01	5.394710010200000072e-01	-5.491209745489999960e-02	2.121845954069999962e+01	2.839463324040000014e+00	5.950843716489999657e-01	2.247594894880000194e+00	8.878437270060000230e+01	7.438691096120000346e-01	-2.068050510109999962e-01	1.444163477310000054e+00	5.809081882940000385e-01	4.263411290849999702e+00	6.306422233979999681e-02	2.872395133479999974e+00	7.603962728329999310e-02	1.948758307150000035e-01	1.014190695639999973e+00	1.938455324219999909e+01	3.391463637359999783e+00	1.962357793030000153e+01
8.100000000000000000e+01	-1.773792899580000082e-01	1.494485587940000137e-01	4.200000000000000000e+02	2.347446700000000000e+07	3.137059170099999861e+01	4.303223400289999745e+01	2.941140039399999976e+08	5.490000000000000000e+02	4.139401822149999930e+02	4.748000000000000114e+02	2.870000000000000000e+02	2.992103781650000016e+00	2.620000000000000000e+02	2.737330385209999804e+03	3.418000000000000114e+02	2.512057085949999991e+00	4.106204379559999893e+02	5.912059185350000412e+00	1.182411837070000082e+01	5.114991477080000237e+00	-1.627214829360000081e+01	9.902952433020000000e-02	9.781261531789999797e-01	3.958030882529999656e-02	2.818104155279999912e+00	1.960562702290000070e+00	4.485372433329999908e-01	1.102005370279999896e+00	9.026146872879999838e-01	5.092429133200000457e-01	6.742657320749999572e-01	3.788012575180000141e+01	3.762372430070000107e+00	7.160434199640000053e-01	4.336655335289999691e+00	4.981225512780000031e+02	8.718790016640000085e-01	-2.574936120210000179e-01	1.278601694920000087e+00	5.585252642610000207e-01	1.452851718590000019e+01	6.209900607289999680e-02	5.015147004830000199e+00	7.103092545899999943e-02	1.353335779950000095e-01	4.843081979450000185e-01	1.421556743610000062e+01	2.218146693850000073e+00	3.335116498600000057e+01
4.800000000000000000e+01	-1.217269610939999969e-01	1.989983483399999920e-01	4.260000000000000000e+02	2.524716000000000000e+07	1.968335998650000107e+01	2.880260003200000085e+01	3.779121705889999866e+08	5.140000000000000000e+02	4.292852657799999747e+02	4.763999999999999773e+02	3.040000000000000000e+02	2.578491952289999833e+00	2.100000000000000000e+02	1.351681176410000035e+03	3.838000000000000114e+02	3.318865149990000152e+00	4.277080291969999735e+02	5.723431519960000102e+00	1.144686303990000020e+01	4.761550546049999610e+00	-5.600163244979999844e-01	1.278704209950000115e-01	9.669146672010000554e-01	5.119603583869999919e-02	2.984246856209999965e+00	1.959218801360000040e+00	4.576222112109999962e-01	1.148552670609999993e+00	8.826500402960000269e-01	5.004611513359999986e-01	2.835019223879999828e-01	3.335377938759999950e+01	3.155535787309999840e+00	4.486138318060000074e-01	2.087583276650000208e+00	8.871942897169999753e+01	6.546452471920000127e-01	-1.349615994170000055e-01	1.310176325860000102e+00	5.503465170919999983e-01	5.366086250400000424e+00	4.428328170359999844e-02	2.455846692999999803e+00	5.004722614599999703e-02	1.821547478470000037e-01	4.370444942719999837e-01	1.944063100300000002e+01	2.138405288860000031e+00	2.918607788899999989e+01
8.900000000000000000e+01	1.342667313900000048e+00	1.277105866059999872e-01	3.350000000000000000e+02	1.749290200000000000e+07	3.569239669419999927e+01	5.319750652670000335e+01	1.992565819149999917e+08	6.330000000000000000e+02	3.573309615169999915e+02	4.380000000000000000e+02	2.300000000000000000e+02	3.271508000689999918e+00	4.030000000000000000e+02	4.940037828329999684e+03	2.801999999999999886e+02	5.595178148899999648e+00	3.503503649639999935e+02	5.401465965009999870e+00	1.080293192999999974e+01	5.925726636750000331e+00	8.506996441520000474e+01	5.460634226350000175e-02	9.673428763770000050e-01	2.283478277420000063e-02	1.103242892289999944e+01	2.770895281990000125e+00	3.421391891389999884e-01	5.089499133810000409e+00	8.888888727089999664e-01	3.766985610729999823e-01	2.323722426150000020e-01	3.099302897760000164e+01	3.839914905080000107e+00	5.678621154349999811e-01	7.330948151190000317e+00	1.726004012829999965e+03	8.090345899959999754e-01	-1.761874451650000117e-01	2.364782668120000153e+00	4.490671750029999743e-01	1.829136368180000005e+01	7.139044650659999436e-02	8.832959475599999166e+00	8.070246901460000066e-02	1.193885288880000006e-01	2.189766740400000133e-01	1.375047570519999951e+01	1.659093999430000022e+00	3.715996105810000216e+01
1.450000000000000000e+02	2.594288807249999773e-01	8.306249666999999948e-02	5.530000000000000000e+02	4.356328600000000000e+07	5.904429752069999893e+01	7.552378922690000707e+01	4.962167778289999962e+08	7.710000000000000000e+02	5.638973220200000469e+02	6.833999999999999773e+02	3.550000000000000000e+02	3.716388795079999863e+00	4.160000000000000000e+02	7.820628589699999793e+03	4.490000000000000000e+02	2.186528330319999824e+00	5.569197080290000486e+02	8.854326134500000833e+00	1.770865226900000167e+01	6.567979961539999856e+00	5.852241397440000270e+01	3.721295790049999885e-02	9.618020849670000372e-01	1.305487967829999964e-02	1.260196828870000019e+01	2.900592958059999837e+00	2.993463479369999902e-01	5.012196412009999769e+00	8.744663298139999652e-01	3.259006603149999792e-01	5.177825707600000049e-01	8.518073400769999637e+01	4.401102535459999743e+00	6.197534568320000048e-01	1.308257387599999966e+01	3.436882748330000140e+03	9.100645261950000009e-01	-2.427476376440000083e-01	2.686372334610000134e+00	4.083948719409999928e-01	3.972832721540000023e+01	2.732371074220000043e-02	1.270020067899999994e+01	2.961549261549999840e-02	8.163962256170000098e-02	1.896736815889999983e-01	9.693904300979999888e+00	1.526344067569999963e+00	8.318309855009999865e+01
8.925000000000000000e+01	7.387707417479999483e-01	1.139705882350000032e-01	4.780000000000000000e+02	3.254375100000000000e+07	3.613888888889999862e+01	5.709980536329999978e+01	4.871317557409999967e+08	6.860000000000000000e+02	4.891751084879999780e+02	5.965000000000000000e+02	3.210000000000000000e+02	3.440965579020000220e+00	3.650000000000000000e+02	5.754617592990000048e+03	4.075000000000000000e+02	3.583213629929999922e+00	4.832573529410000219e+02	7.921329349619999682e+00	1.584265869919999936e+01	6.012598650120000165e+00	1.297940008520000106e+02	5.599483370490000028e-02	9.660794778629999691e-01	2.173883238589999906e-02	1.037209720629999943e+01	2.610386595500000073e+00	4.006775875879999838e-01	5.065713069720000128e+00	8.922351475199999937e-01	4.172025407969999766e-01	4.843422149089999795e-01	6.760823297800000375e+01	4.179801174269999642e+00	6.236253849570000396e-01	1.004569559509999976e+01	3.221795226570000068e+03	8.953509347379999816e-01	-2.592446070080000053e-01	2.188450890829999995e+00	4.772477956069999805e-01	2.981068517419999964e+01	4.241527457210000213e-02	1.012298759829999995e+01	4.539563759270000276e-02	1.054618522369999978e-01	2.965714721050000113e-01	1.185134230000000066e+01	1.792864859440000069e+00	6.286503192549999852e+01
6.000000000000000000e+01	8.100455472130000389e-01	1.639405402530000055e-01	5.200000000000000000e+02	3.817934000000000000e+07	2.507867768599999891e+01	3.679673930420000261e+01	4.783528654850000143e+08	6.830000000000000000e+02	5.279027503889999480e+02	5.863999999999999773e+02	4.410000000000000000e+02	2.844288663800000005e+00	2.420000000000000000e+02	2.235630880709999929e+03	4.740000000000000000e+02	3.825221601970000052e+00	5.257810218979999490e+02	4.471757107710000234e+00	8.943514215420000468e+00	5.050145533980000323e+00	2.681659357770000085e+01	8.122607982500000545e-02	9.615568778559999696e-01	4.237904449560000314e-02	5.585805084749999594e+00	2.249136944530000015e+00	4.077425562499999989e-01	2.485647255119999954e+00	8.838769952370000293e-01	4.798746792449999909e-01	1.933034160640000054e-01	2.072720749040000143e+01	3.316056474699999868e+00	5.287692733269999668e-01	3.522810939429999788e+00	3.660875879910000208e+02	7.725502006319999726e-01	-2.038932983610000083e-01	1.639522963369999919e+00	5.334053379419999574e-01	8.505438672989999560e+00	8.382286505329999970e-02	4.044602823850000028e+00	9.855207678319999332e-02	1.545160707930000044e-01	6.456572069279999937e-01	1.643886431199999976e+01	2.602806501939999961e+00	2.095686365219999914e+01
1.070000000000000000e+02	4.785107797150000009e-01	9.425115882569999604e-02	5.450000000000000000e+02	4.167383400000000000e+07	4.350761720389999709e+01	6.418455964620000032e+01	5.221357391100000143e+08	8.130000000000000000e+02	5.515329267990000517e+02	6.413999999999999773e+02	3.430000000000000000e+02	3.619793416069999825e+00	4.700000000000000000e+02	6.853196334379999826e+03	4.401999999999999886e+02	3.485197468880000038e+00	5.452846715330000507e+02	9.464307681790000260e+00	1.892861536359999874e+01	6.370405650860000435e+00	7.610737375360000101e+01	4.119395844720000199e-02	9.744981143009999736e-01	1.521179873510000030e-02	1.162435073810000041e+01	2.776725714479999940e+00	3.357199649540000275e-01	5.193703565569999903e+00	8.985185392950000294e-01	3.482942879090000221e-01	4.797395375729999745e-01	9.491621104429999889e+01	4.324824786269999777e+00	6.381232275779999963e-01	1.115077160519999921e+01	3.647928695200000220e+03	9.065324072670000177e-01	-2.462979001360000031e-01	2.469279661019999850e+00	4.264397743069999747e-01	3.297873568280000001e+01	2.340455010530000102e-02	1.119319944759999963e+01	2.516949654450000018e-02	9.200490789159999905e-02	1.835781473529999874e-01	1.087742175860000060e+01	1.536859215600000050e+00	8.829106915459999527e+01
3.300000000000000000e+01	4.758018738940000270e-01	2.609089456020000086e-01	5.070000000000000000e+02	3.586668000000000000e+07	1.490771852930000030e+01	2.146070648410000103e+01	5.368704793180000186e+08	6.070000000000000000e+02	5.116645228479999901e+02	5.470000000000000000e+02	4.420000000000000000e+02	2.173159542140000067e+00	1.650000000000000000e+02	7.616358889660000386e+02	4.786000000000000227e+02	3.575931437639999988e+00	5.109197080289999917e+02	3.987749453250000187e+00	7.975498906510000374e+00	4.053993371089999798e+00	2.852219453280000039e+00	1.525765445599999992e-01	9.784395263339999982e-01	8.049619266969999798e-02	1.488279114270000036e+00	1.651273596100000018e+00	4.946770491620000043e-01	6.908073429909999952e-01	9.083313313559999713e-01	6.184838629269999721e-01	3.852050348950000203e-01	1.637291552760000002e+01	2.840797471620000181e+00	4.537606895879999769e-01	1.214870359629999896e+00	3.765735696539999822e+01	6.072760822670000280e-01	-1.189063346349999994e-01	8.819368507379999889e-01	6.440364725720000294e-01	3.371202324249999993e+00	7.716292261420000520e-02	1.458817934939999894e+00	9.698290167570000619e-02	2.423351200180000053e-01	7.570706831400000336e-01	2.266887643629999971e+01	2.950506508980000220e+00	1.254073779430000002e+01
1.070000000000000000e+02	6.377446140860000279e-01	8.945601790189999791e-02	3.290000000000000000e+02	1.651484000000000000e+07	4.567746822659999850e+01	6.790132665570000370e+01	1.881157608540000021e+08	6.030000000000000000e+02	3.471977496650000035e+02	4.741999999999999886e+02	1.750000000000000000e+02	3.702632678860000137e+00	4.280000000000000000e+02	7.620844797269999617e+03	2.311999999999999886e+02	3.160373530709999823e+00	3.360437956200000258e+02	6.860664980860000206e+00	1.372132996170000041e+01	6.656601957680000403e+00	1.048013623829999972e+02	3.403499179879999892e-02	9.573575853850000428e-01	1.210617654300000061e-02	1.582992755599999946e+01	3.041554981980000072e+00	2.947638006109999931e-01	6.015505772790000094e+00	8.636219810180000289e-01	2.748634962839999751e-01	3.457226416520000067e-01	5.125088846359999906e+01	4.334927293389999825e+00	5.817004572309999455e-01	1.209320254200000022e+01	3.415076683249999860e+03	8.776726061580000238e-01	-1.998948639110000036e-01	3.107743302349999848e+00	3.622597086939999822e-01	3.254288261199999965e+01	6.987510165019999997e-02	1.267720984189999989e+01	7.584639703999999927e-02	8.788236998289999935e-02	1.229715244549999947e-01	1.094049288779999962e+01	1.337806063069999940e+00	6.008675294599999717e+01
1.160000000000000000e+02	-6.708031774749999565e-01	1.038414406729999961e-01	6.300000000000000000e+02	5.201502900000000000e+07	4.665651039469999972e+01	6.506697213489999854e+01	5.924881352860000134e+08	7.400000000000000000e+02	6.161750924250000025e+02	7.033999999999999773e+02	4.040000000000000000e+02	3.454738649699999886e+00	3.360000000000000000e+02	6.261542117320000216e+03	4.946000000000000227e+02	2.696846738350000106e+00	6.110729927009999756e+02	9.024859896120000613e+00	1.804971979220000122e+01	6.118579442869999774e+00	-1.210264194199999963e+02	4.230453799890000061e-02	9.598747034829999691e-01	1.822280190350000079e-02	9.176360032799999900e+00	2.674442140730000084e+00	3.425035396669999788e-01	3.805389633179999898e+00	8.728257726770000113e-01	3.670542518200000104e-01	5.378708414949999739e-01	8.678755467470000440e+01	4.184208627350000320e+00	6.437289088900000067e-01	9.924870111889999791e+00	2.628062380800000028e+03	8.817864233279999464e-01	-2.234662237989999967e-01	2.259943958450000068e+00	4.430026794440000137e-01	3.052312041480000104e+01	3.897999705150000105e-02	1.008959552900000034e+01	4.508837017359999810e-02	1.015706315730000031e-01	2.230467335319999966e-01	1.183041618779999915e+01	1.609082852670000063e+00	7.878891038700000138e+01
1.312500000000000000e+02	9.057352354940000350e-01	9.147923875430000185e-02	3.055000000000000000e+02	1.644632000000000000e+07	5.636334019200000256e+01	7.892949826989999451e+01	2.461770536859999895e+08	6.350000000000000000e+02	3.477482185860000072e+02	4.695000000000000000e+02	1.900000000000000000e+02	3.723120020150000098e+00	4.450000000000000000e+02	9.156601211069999408e+03	2.330000000000000000e+02	3.217403460859999953e+00	3.343235294120000276e+02	6.828572243420000021e+00	1.365714448680000004e+01	6.516722165090000018e+00	2.112070841979999898e+02	4.762304117900000022e-02	9.639087085959999746e-01	1.526724108790000062e-02	1.523236637549999983e+01	3.006386432129999786e+00	3.148213321269999754e-01	6.989961828500000252e+00	8.816107033690000483e-01	3.318467201499999963e-01	4.842683881579999960e-01	5.373585396349999854e+01	4.387704313340000439e+00	6.232658260579999610e-01	1.472140337429999946e+01	4.988849254699999619e+03	9.162567169930000421e-01	-2.489001697949999869e-01	2.836061620550000217e+00	4.095153993399999748e-01	4.365324712190000156e+01	5.493163180689999980e-02	1.500729323929999914e+01	6.201920907820000078e-02	8.591223188289999479e-02	2.188695865749999969e-01	1.013352699200000018e+01	1.559641844289999968e+00	6.019938020440000059e+01
3.700000000000000000e+01	-7.117521273759999656e-02	2.245724332679999991e-01	4.800000000000000000e+02	3.178193000000000000e+07	1.599696995200000060e+01	2.585678512440000176e+01	3.981990596520000100e+08	5.860000000000000000e+02	4.816480982119999794e+02	5.243999999999999773e+02	3.640000000000000000e+02	2.449703167440000051e+00	2.220000000000000000e+02	1.220366881559999911e+03	4.391999999999999886e+02	3.925462733859999886e+00	4.803795620440000107e+02	5.705371787859999877e+00	1.141074357569999975e+01	4.510810872999999610e+00	-3.216824612289999941e+00	1.361399671949999890e-01	9.793196088840000479e-01	6.444911218649999884e-02	2.220680699839999939e+00	1.861861128309999946e+00	4.926911146040000022e-01	9.705124103910000022e-01	9.071009976899999661e-01	5.524187054220000004e-01	4.161065248019999996e-01	3.334680836519999758e+01	3.134217770039999795e+00	5.384952491229999527e-01	1.905302593020000046e+00	1.219792586690000036e+02	6.786084277339999860e-01	-1.346636133349999875e-01	1.107435757239999985e+00	5.899313149260000388e-01	5.400529672230000244e+00	3.921323873230000284e-02	2.213119941069999985e+00	4.679594496549999844e-02	2.060267588599999922e-01	4.809543801899999749e-01	2.102733649980000052e+01	2.322059401419999780e+00	2.901317390150000008e+01
5.825000000000000000e+01	4.706223804010000178e-01	1.520888888889999901e-01	3.740000000000000000e+02	2.192444600000000000e+07	2.719131206879999851e+01	4.052159999999999940e+01	2.746936319029999971e+08	5.370000000000000000e+02	3.823126643639999998e+02	4.490000000000000000e+02	2.660000000000000000e+02	3.026038540120000064e+00	2.710000000000000000e+02	2.794723733329999959e+03	3.156999999999999886e+02	3.157695151119999988e+00	3.786399999999999864e+02	5.662322472499999648e+00	1.132464494499999930e+01	5.598785176729999868e+00	2.605244274500000046e+01	7.500722495620000541e-02	9.689358195189999856e-01	2.896554001680000032e-02	4.946347887840000013e+00	2.342275928439999877e+00	3.986133832359999851e-01	1.986339583689999966e+00	8.851259311620000014e-01	4.321273750590000073e-01	4.452224118240000195e-01	3.403963961920000258e+01	3.749381447289999780e+00	5.638709787350000280e-01	4.450160777679999846e+00	5.502161715429999731e+02	7.684120350099999941e-01	-1.530357359489999958e-01	1.696690557189999948e+00	4.969626598529999773e-01	1.285429522289999937e+01	5.239317681879999966e-02	4.556058128540000141e+00	6.105944154040000155e-02	1.423616637279999930e-01	2.869096066010000112e-01	1.738410360900000029e+01	1.799758242010000009e+00	3.272487288629999824e+01
3.400000000000000000e+01	-3.448465318000000224e-01	2.717779316960000080e-01	4.840000000000000000e+02	3.186055700000000000e+07	1.403568723170000077e+01	2.020246150570000054e+01	4.769048182860000134e+08	5.390000000000000000e+02	4.822435175499999787e+02	5.123999999999999773e+02	4.020000000000000000e+02	2.108864401850000014e+00	1.370000000000000000e+02	6.497780382549999558e+02	4.476000000000000227e+02	3.044182993330000198e+00	4.815693430659999876e+02	3.771784445050000212e+00	7.543568890100000424e+00	3.855400299349999838e+00	-1.087870604589999957e+00	1.979565336249999863e-01	9.693535337309999722e-01	9.527951657670000185e-02	1.292748769819999977e+00	1.523817706390000026e+00	4.968599929379999836e-01	6.932199307540000133e-01	8.989697238930000056e-01	6.670896893690000384e-01	4.165772815220000203e-01	1.468784171679999950e+01	2.813279019669999936e+00	5.762447923000000305e-01	1.107520937719999932e+00	2.618497177160000078e+01	6.894069531600000023e-01	-1.630884907140000006e-01	7.646596500819999864e-01	6.826100328049999888e-01	3.137334981059999972e+00	8.501210644869999777e-02	1.279797628120000086e+00	1.131947711619999963e-01	2.493140592499999975e-01	9.991980687170000097e-01	2.169276064359999978e+01	3.544351376219999850e+00	1.143078552919999957e+01
1.150000000000000000e+02	4.352245118790000200e-01	8.167723373650000174e-02	3.910000000000000000e+02	2.316953700000000000e+07	4.915613163879999803e+01	7.309307901329999879e+01	2.639174876279999912e+08	6.520000000000000000e+02	4.112428820409999730e+02	5.362000000000000455e+02	2.060000000000000000e+02	3.784059314789999906e+00	4.460000000000000000e+02	8.577181522720000430e+03	2.813999999999999773e+02	2.886087564509999925e+00	4.006788321170000131e+02	8.674634363039999130e+00	1.734926872610000004e+01	6.726419435849999573e+00	7.935543233469999791e+01	2.682476763259999952e-02	9.517659384079999452e-01	1.113602035700000069e-02	1.990148305079999957e+01	3.192146788910000144e+00	2.527422704260000041e-01	6.966412729119999980e+00	8.520447221810000249e-01	2.325984082720000123e-01	2.791043118689999769e-01	7.911150218699999925e+01	4.389585381289999866e+00	5.903113068680000408e-01	1.381005460329999934e+01	3.482817164630000207e+03	8.935461000419999689e-01	-2.140414769589999988e-01	3.588128758879999936e+00	3.258513818320000199e-01	3.533873536219999778e+01	3.470672845239999860e-02	1.380887272250000031e+01	3.611548660549999956e-02	8.093313767710000328e-02	8.443545027519999691e-02	1.027956542709999965e+01	1.249097244549999930e+00	8.226891025419999437e+01
7.200000000000000000e+01	-7.833710546200000069e-01	1.444403004950000069e-01	7.230000000000000000e+02	7.042348500000000000e+07	3.086188031309999857e+01	4.237668495919999856e+01	8.021735277319999933e+08	8.010000000000000000e+02	7.169658544840000332e+02	7.737999999999999545e+02	5.150000000000000000e+02	2.986605402739999970e+00	2.860000000000000000e+02	2.752406841070000155e+03	6.413999999999999773e+02	3.487174899209999790e+00	7.150437956199999689e+02	9.098824494260000506e+00	1.819764898849999923e+01	5.322268412269999693e+00	-1.882174274320000151e+01	9.902952433020000000e-02	9.773519130329999527e-01	3.486505391170000023e-02	4.278089119739999724e+00	2.200636301219999869e+00	4.305346842869999802e-01	2.102167704429999784e+00	9.093927371079999489e-01	5.136964489209999707e-01	4.969404279699999871e-01	8.493961864409999407e+01	3.705684360619999840e+00	6.417690622230000086e-01	4.289768890620000441e+00	4.255832898140000111e+02	8.081447350349999503e-01	-1.957586977930000083e-01	1.430494805899999999e+00	5.605683102699999809e-01	1.288098644279999938e+01	2.217632948589999889e-02	4.992709307360000182e+00	2.478126848669999840e-02	1.347317746470000077e-01	4.500800510490000073e-01	1.388501557270000042e+01	2.249350796889999948e+00	6.783469014169999411e+01
1.637500000000000000e+02	5.879684487220000477e-01	6.185121107270000196e-02	4.055000000000000000e+02	2.624772700000000000e+07	6.931532921810000403e+01	9.967117214530000524e+01	3.928896007630000114e+08	7.680000000000000000e+02	4.393153680980000217e+02	6.085000000000000000e+02	2.070000000000000000e+02	4.200474232020000365e+00	5.610000000000000000e+02	1.537912970370000039e+04	2.725000000000000000e+02	2.833752900139999920e+00	4.214485294120000276e+02	9.417197668960000101e+00	1.883439533789999842e+01	7.144038050869999879e+00	3.262718935629999919e+02	2.080580197299999878e-02	9.398394771200000442e-01	8.275648398650000195e-03	3.821480362660000196e+01	3.623963743210000032e+00	1.812264551370000032e-01	1.458464202909999941e+01	8.407941360909999551e-01	1.948637588000000087e-01	2.007111927419999997e-01	9.361963802050000538e+01	4.626677051919999784e+00	5.921174680870000540e-01	2.403289860130000122e+01	1.058863933609999913e+04	9.557408788119999832e-01	-2.929431365030000234e-01	4.836275376849999752e+00	2.889088201750000251e-01	5.791679077850000112e+01	6.107563550870000191e-02	2.564972835729999900e+01	6.380592289110000037e-02	6.103351041369999702e-02	8.310378949909999480e-02	7.706669195329999944e+00	1.244004576920000105e+00	1.101854141010000063e+02
2.500000000000000000e+01	-2.017646544960000066e-01	3.408279610000000126e-01	6.620000000000000000e+02	5.979393800000000000e+07	1.074741183399999933e+01	1.597890137989999992e+01	7.491643800260000229e+08	7.230000000000000000e+02	6.606452165800000103e+02	6.853999999999999773e+02	5.960000000000000000e+02	1.814357283739999938e+00	1.270000000000000000e+02	4.280574351320000233e+02	6.336000000000000227e+02	3.576589869679999811e+00	6.603211678830000437e+02	3.924719792239999894e+00	7.849439584469999787e+00	3.463364519429999788e+00	-1.198336904740000097e+00	2.625068343359999723e-01	9.712555726120000177e-01	1.278983594720000116e-01	1.143589393110000074e+00	1.493051240420000036e+00	4.847333280180000092e-01	5.549803250350000550e-01	8.985458323570000294e-01	6.604103013540000289e-01	2.218020591060000102e-01	1.557066703119999929e+01	2.404847105330000012e+00	4.417376110769999920e-01	7.389547802760000339e-01	1.337887491320000066e+01	4.893731110719999888e-01	-9.302704572110000181e-02	7.560825587749999688e-01	6.791501503550000374e-01	1.812229727989999928e+00	6.551902478719999479e-02	9.140096735849999598e-01	8.744519769179999458e-02	2.967330166029999994e-01	9.814612485689999666e-01	2.590857135270000100e+01	3.475576829740000040e+00	1.204326843149999959e+01
1.020000000000000000e+02	2.053188016090000123e-01	9.275933720500000035e-02	5.210000000000000000e+02	3.831852100000000000e+07	4.427590270179999976e+01	6.475560765090000359e+01	4.800966785040000081e+08	7.440000000000000000e+02	5.288640974549999783e+02	6.173999999999999773e+02	3.200000000000000000e+02	3.660758816710000030e+00	4.240000000000000000e+02	6.671913900579999790e+03	4.168000000000000114e+02	3.085513737409999901e+00	5.225182481750000534e+02	9.284240021869999637e+00	1.856848004369999927e+01	6.487725982809999792e+00	2.068768014629999996e+01	3.297566976489999663e-02	9.575472827590000291e-01	1.364883679160000009e-02	1.599364406780000003e+01	3.012540400769999849e+00	3.000194503949999980e-01	6.359725250360000359e+00	8.672688629050000486e-01	2.891968333409999925e-01	2.509316910000000123e-01	8.886625205030000529e+01	4.225637006350000391e+00	5.110949846569999844e-01	1.066586902160000072e+01	2.080828184859999965e+03	8.892124330899999762e-01	-2.197004788910000006e-01	3.039570803720000214e+00	3.746733168190000129e-01	2.666983201849999929e+01	2.569652248310000039e-02	1.137264753960000085e+01	2.666386707879999859e-02	8.880150543560000331e-02	1.354578927049999992e-01	1.094444013650000080e+01	1.374959612799999897e+00	9.197593278879999446e+01
2.000000000000000000e+01	-3.789271517130000100e-01	4.111566945499999792e-01	4.860000000000000000e+02	3.225453300000000000e+07	9.410112815519999785e+00	1.333432788110000011e+01	4.828020489179999828e+08	5.240000000000000000e+02	4.852159802040000045e+02	5.060000000000000000e+02	4.340000000000000000e+02	1.530031720950000063e+00	9.000000000000000000e+01	2.803450370290000251e+02	4.630000000000000000e+02	3.100375773090000120e+00	4.849270072990000244e+02	2.987749453250000187e+00	5.975498906510000374e+00	2.739955748729999918e+00	-6.203092240049999928e-01	3.881560962269999804e-01	9.709649277970000547e-01	2.088807815900000087e-01	5.061850738109999748e-01	1.095959900890000061e+00	4.275047840349999739e-01	2.853679254720000169e-01	9.085543101880000361e-01	7.720851558229999689e-01	4.616683096529999863e-01	9.146425642429999670e+00	2.191236998439999972e+00	5.159391420610000001e-01	4.727835834079999744e-01	6.757068027839999935e+00	5.885042200919999855e-01	-1.502245879359999925e-01	4.642222525970000069e-01	7.748826772369999949e-01	1.384949259819999945e+00	1.185531388689999993e-01	6.428635582980000152e-01	1.772550200649999907e-01	3.406626248030000248e-01	2.324816619119999928e+00	2.364301859889999946e+01	6.412443579019999618e+00	4.788326697789999642e+00
4.700000000000000000e+01	2.445830602760000083e+00	1.938835313549999995e-01	4.260000000000000000e+02	2.600547000000000000e+07	1.991162360070000048e+01	3.439469337740000299e+01	2.962207793360000253e+08	6.970000000000000000e+02	4.356844602520000080e+02	4.803999999999999773e+02	3.600000000000000000e+02	2.689291528030000045e+00	3.370000000000000000e+02	2.793110234960000071e+03	3.823999999999999773e+02	1.179895393309999996e+01	4.324671532849999949e+02	3.799412247129999809e+00	7.598824494259999618e+00	4.886454170240000394e+00	9.912498383230000343e+01	1.132449425920000058e-01	9.820276012809999733e-01	4.973106524689999836e-02	3.994259158010000199e+00	2.114258329630000155e+00	4.704790849789999840e-01	2.147952643770000059e+00	9.193891829789999637e-01	5.245404614899999984e-01	5.132800219609999770e-01	1.658450656100000131e+01	3.360772616409999802e+00	6.591625366969999789e-01	4.142779838210000065e+00	1.749313348540000106e+03	7.751496910009999519e-01	-1.757486947880000094e-01	1.346774193549999943e+00	5.666325492289999710e-01	1.257686019480000006e+01	1.285668647959999911e-01	5.106117783660000242e+00	1.596003090039999905e-01	1.783806425009999974e-01	4.518057394710000008e-01	1.856663801639999889e+01	2.203176069500000001e+00	1.806257559790000045e+01
6.100000000000000000e+01	2.557832240919999944e-01	1.612765730730000013e-01	7.610000000000000000e+02	7.956781500000000000e+07	2.576561983470000072e+01	3.562161010180000176e+01	9.063339431790000200e+08	8.660000000000000000e+02	7.620938070890000517e+02	8.203999999999999773e+02	6.640000000000000000e+02	2.807628849029999873e+00	2.020000000000000000e+02	1.910353774839999915e+03	7.070000000000000000e+02	2.587501464629999859e+00	7.608394160579999834e+02	4.963743849100000105e+00	9.927487698200000210e+00	4.508239338550000141e+00	1.234880704140000063e+01	1.114338436300000013e-01	9.891811289190000078e-01	5.587249029670000172e-02	9.031574630950000016e-01	1.319505646110000097e+00	5.290013137110000097e-01	3.941605216190000038e-01	9.320025535560000352e-01	6.712752870420000129e-01	8.381452169440000155e-01	2.699217468559999844e+01	3.631957944649999881e+00	8.593745950660000021e-01	2.804605141860000206e+00	2.716244102850000104e+02	9.236385295510000093e-01	-3.608977594409999989e-01	6.984007654460000492e-01	6.838920402770000129e-01	1.031526310439999961e+01	5.634555763880000345e-02	3.394145654659999956e+00	7.364098998510000549e-02	1.496205651870000097e-01	8.385426409430000172e-01	1.321934698559999966e+01	3.347808837740000154e+00	2.014445923079999901e+01
1.125000000000000000e+02	9.333487544470000508e-01	9.169550173010000693e-02	4.215000000000000000e+02	2.634992200000000000e+07	5.074074074069999796e+01	7.292690311420000171e+01	3.944193085640000105e+08	7.620000000000000000e+02	4.401697700550000150e+02	5.500000000000000000e+02	2.740000000000000000e+02	3.711472085700000090e+00	4.880000000000000000e+02	8.558429714530000638e+03	3.300000000000000000e+02	3.897741912699999922e+00	4.303382352940000146e+02	7.696152753589999840e+00	1.539230550719999968e+01	6.523295431050000204e+00	2.026194106560000137e+02	3.735765580770000066e-02	9.712819124649999525e-01	1.363772595699999993e-02	1.397920803429999914e+01	2.907095997249999897e+00	3.082033025240000224e-01	5.451869792440000140e+00	8.884252846689999483e-01	3.006724996680000261e-01	4.950469284080000199e-01	6.596181979189999822e+01	4.391803574079999883e+00	6.867109689150000529e-01	1.371458876039999986e+01	5.970203054900000097e+03	9.146477715180000301e-01	-2.466080330800000109e-01	2.858389130219999963e+00	3.853469973099999946e-01	4.087914700710000204e+01	3.831741993340000152e-02	1.445718820469999955e+01	4.143233427060000196e-02	8.882397232760000372e-02	1.294759985860000073e-01	1.079861798099999959e+01	1.387121372720000023e+00	7.135386697529999367e+01
5.000000000000000000e+01	4.527711819870000043e-01	1.869572166869999941e-01	7.440000000000000000e+02	7.660464600000000000e+07	2.113054456700000117e+01	2.915712078430000176e+01	9.597874642029999495e+08	8.520000000000000000e+02	7.477686808099999780e+02	7.963999999999999773e+02	6.840000000000000000e+02	2.573042096490000041e+00	1.680000000000000000e+02	1.290757419150000032e+03	6.996000000000000227e+02	2.672260098270000217e+00	7.469051094889999831e+02	3.343835429199999876e+00	6.687670858389999751e+00	4.468688528670000437e+00	6.682281664749999628e+00	1.051804264630000069e-01	9.806991598709999813e-01	5.514835291390000199e-02	1.306588299620000004e+00	1.548075732540000082e+00	5.052624384910000543e-01	5.655960680410000441e-01	9.107866527489999475e-01	6.221842536910000554e-01	6.876771530699999913e-01	1.261840486600000055e+01	3.335753350840000131e+00	7.516004716749999925e-01	2.090110961460000194e+00	1.372709098439999877e+02	8.278706985579999955e-01	-2.353263731749999921e-01	8.474576271189999677e-01	6.464882905050000073e-01	7.053855546210000327e+00	1.228036735929999984e-01	2.356949897559999840e+00	1.868378125090000008e-01	1.837648582460000013e-01	5.568940740359999975e-01	1.724932637019999859e+01	2.726710653900000114e+00	1.123008300689999928e+01
7.700000000000000000e+01	3.775831346910000219e-01	1.415632159409999924e-01	5.380000000000000000e+02	4.030990800000000000e+07	2.873916337010000177e+01	3.992679418190000007e+01	5.050469704089999795e+08	6.800000000000000000e+02	5.424323968100000002e+02	6.003999999999999773e+02	4.400000000000000000e+02	2.988823684799999825e+00	2.400000000000000000e+02	2.396360807709999790e+03	4.796000000000000227e+02	2.785171504440000056e+00	5.402189781020000510e+02	5.144973346089999566e+00	1.028994669219999913e+01	5.209810265119999784e+00	1.653658349079999823e+01	6.297840349920000302e-02	9.815294051020000410e-01	3.327670375620000315e-02	2.409137506830000053e+00	1.892785054560000013e+00	4.966587881960000117e-01	1.080817547040000104e+00	9.120174626370000093e-01	5.437983125769999537e-01	7.013293270829999981e-01	2.930651995630000073e+01	3.787654468820000009e+00	7.476905675980000110e-01	4.039716363810000210e+00	4.926018936400000143e+02	8.758229870999999500e-01	-2.478612636910000055e-01	1.143965281570000103e+00	5.823284419019999492e-01	1.374972794840000034e+01	6.124784829220000087e-02	4.312749133949999703e+00	7.445027377240000244e-02	1.398053919499999964e-01	4.428605555390000004e-01	1.444921218490000037e+01	2.224566981050000170e+00	2.465807577140000006e+01
5.200000000000000000e+01	1.671407359930000003e-01	1.722521178539999920e-01	4.610000000000000000e+02	2.962258700000000000e+07	2.183755576129999909e+01	3.144706697210000002e+01	4.434057593659999967e+08	5.600000000000000000e+02	4.649981320109999956e+02	5.163999999999999773e+02	3.720000000000000000e+02	2.752097024019999782e+00	1.880000000000000000e+02	1.556758165060000010e+03	4.166000000000000227e+02	2.765234215750000057e+00	4.633211678829999869e+02	5.075433980319999705e+00	1.015086796059999941e+01	5.066143423759999820e+00	6.037794332219999838e+00	7.538272279930000042e-02	9.679609824710000421e-01	3.919124165869999898e-02	2.891094860579999981e+00	1.954490230830000064e+00	5.094324843569999484e-01	1.126758482240000081e+00	8.817659513800000237e-01	4.902438696079999825e-01	4.588841629329999949e-01	2.698134226350000020e+01	3.427370330080000027e+00	5.223860635770000149e-01	2.666533688969999982e+00	1.643776884540000083e+02	7.230270637819999902e-01	-1.446894417469999916e-01	1.310859759429999993e+00	5.372988752639999976e-01	7.775039895289999947e+00	6.209465804239999720e-02	2.898720591190000029e+00	7.065078609409999877e-02	1.670356530400000095e-01	2.697948121620000195e-01	1.852943329009999829e+01	1.801871923059999991e+00	2.455630507920000127e+01
4.700000000000000000e+01	4.283423904229999857e-01	2.080558367520000118e-01	4.190000000000000000e+02	2.473332300000000000e+07	1.995685950409999876e+01	2.866769673399999974e+01	2.817301211869999766e+08	5.220000000000000000e+02	4.248943449610000016e+02	4.693999999999999773e+02	3.330000000000000000e+02	2.507904489469999998e+00	1.890000000000000000e+02	1.297312057119999963e+03	3.800000000000000000e+02	3.145830540479999993e+00	4.233649635040000021e+02	4.414485374519999894e+00	8.828970749039999788e+00	4.543369325709999629e+00	8.192135020449999416e+00	1.382586112629999864e-01	9.741496503830000542e-01	5.844967288979999870e-02	1.815575451069999957e+00	1.753963237640000061e+00	4.922663416559999727e-01	8.168321944140000124e-01	8.987740518700000347e-01	5.857419212590000424e-01	5.366820940519999583e-01	2.053919491530000130e+01	3.218579827650000169e+00	6.577749317800000162e-01	1.958757898300000022e+00	1.236174460640000063e+02	7.285149577730000159e-01	-1.663518927869999942e-01	9.873223072719999882e-01	6.175351968290000437e-01	6.019456142140000132e+00	7.115059139929999499e-02	2.235869648640000040e+00	8.790052081129999528e-02	1.916266891579999909e-01	5.323379234389999937e-01	1.872286054010000100e+01	2.505689979710000070e+00	1.682659052629999863e+01
3.200000000000000000e+01	-5.430953629340000255e+00	2.560072459909999987e-01	8.420000000000000000e+02	9.530669600000000000e+07	1.367140495870000017e+01	3.382982577650000167e+01	1.085610979730000019e+09	9.430000000000000000e+02	8.340679312070000151e+02	8.750000000000000000e+02	2.260000000000000000e+02	2.413241008450000002e+00	7.170000000000000000e+02	5.823880228039999565e+03	8.036000000000000227e+02	3.874414985159999958e+01	8.305693430659999876e+02	2.468908898309999955e+01	4.937817796609999732e+01	4.083938888539999645e+00	-5.573742789200000516e+02	2.267974302899999905e-01	9.882439660189999975e-01	9.991781515139999681e-02	1.332999589940000007e+01	1.917884742440000068e+00	4.512161783340000176e-01	1.106583271490000087e+01	9.590863367459999678e-01	6.319920793879999499e-01	3.027880002089999856e-01	6.125494805900000301e+02	3.072963277980000019e+00	7.595179922660000305e-01	9.662445180289999769e+00	1.683463424849999865e+04	8.389493145749999936e-01	-2.721863408760000214e-01	1.486365500270000028e+00	6.518357308340000378e-01	2.531978482170000078e+01	1.289965171710000073e-02	1.378188889870000011e+01	1.330616417950000047e-02	2.046539024419999908e-01	1.206915048739999996e+00	1.815237088059999948e+01	3.714323929959999937e+00	4.520276574669999832e+02
1.267500000000000000e+02	4.109153018849999728e-01	8.920847750869999315e-02	4.735000000000000000e+02	3.256956900000000000e+07	5.139454732509999957e+01	6.991262975780000488e+01	4.875182129649999738e+08	7.300000000000000000e+02	4.893691091599999936e+02	5.900000000000000000e+02	3.120000000000000000e+02	3.648864882739999871e+00	4.180000000000000000e+02	7.264436364619999949e+03	3.760000000000000000e+02	2.702415436229999912e+00	4.818897058819999870e+02	7.845456167820000104e+00	1.569091233560000020e+01	6.454376528730000118e+00	9.658451425280000535e+01	3.327595515469999876e-02	9.668362444300000469e-01	1.410367197760000087e-02	1.202497362639999956e+01	2.820587332550000159e+00	3.199528824310000075e-01	4.281946305199999969e+00	8.786751428269999886e-01	2.995349826040000218e-01	4.937215092600000244e-01	6.733725295189999827e+01	4.376659381449999664e+00	6.211454458670000456e-01	1.179364592509999987e+01	3.590638969120000183e+03	8.986660995580000311e-01	-2.316713533720000107e-01	2.693514119780000104e+00	3.860809069530000137e-01	3.514961007410000349e+01	4.505756308119999998e-02	1.154199979570000067e+01	4.903469715529999717e-02	8.872811311540000634e-02	1.315886746559999931e-01	1.086647198750000065e+01	1.377905233479999936e+00	6.938957143570000596e+01
3.400000000000000000e+01	8.427114309990000121e-03	2.917044062019999995e-01	7.370000000000000000e+02	7.511943300000000000e+07	1.466634201769999990e+01	1.937130374550000056e+01	9.411790782430000305e+08	7.860000000000000000e+02	7.404843206960000543e+02	7.730000000000000000e+02	6.850000000000000000e+02	1.967657214669999988e+00	1.010000000000000000e+02	5.333641643129999466e+02	7.136000000000000227e+02	2.336875933179999976e+00	7.401240875910000341e+02	3.132158966650000043e+00	6.264317933300000085e+00	3.218535234490000008e+00	-3.447217482550000295e-02	2.828731547289999870e-01	9.832367069449999830e-01	1.475366586999999896e-01	4.436509021319999801e-01	1.056994952449999969e+00	3.729155276109999972e-01	2.754397730609999817e-01	9.332439988020000410e-01	8.008098687810000227e-01	7.347147297839999869e-01	1.042625751779999987e+01	2.736837219939999954e+00	7.489928461560000361e-01	8.376503635590000219e-01	2.266087364519999880e+01	8.303380363250000284e-01	-3.151443451859999856e-01	4.059253690540000070e-01	8.033249043190000549e-01	2.906950552110000086e+00	9.940340226070000507e-02	1.114562961899999927e+00	1.724384760709999909e-01	2.599481440299999946e-01	2.428642746169999977e+00	1.629833560659999847e+01	7.345939581729999723e+00	5.857683601669999796e+00
9.500000000000000000e+01	-1.805658894959999983e-01	1.023496190529999961e-01	6.110000000000000000e+02	5.125652700000000000e+07	3.748068344419999676e+01	5.708796419629999974e+01	6.421982822450000048e+08	7.950000000000000000e+02	6.116659493360000397e+02	6.966000000000000227e+02	4.020000000000000000e+02	3.551213824389999996e+00	3.930000000000000000e+02	5.455803399219999847e+03	5.133999999999999773e+02	3.239498952139999943e+00	6.071897810220000338e+02	8.764164160740000042e+00	1.752832832149999831e+01	6.356094714510000188e+00	4.578665445110000398e+00	3.610237834880000024e-02	9.677375809560000430e-01	1.551443948659999954e-02	9.139522963370000141e+00	2.676577770280000212e+00	3.842846080810000120e-01	3.415143235379999975e+00	8.789427181310000003e-01	3.225160351160000216e-01	4.642036425600000182e-01	8.078164297429999863e+01	4.193736790510000034e+00	6.016778843260000009e-01	8.536090354500000643e+00	1.909951172450000058e+03	8.685622443980000051e-01	-2.052569157849999937e-01	2.377357845820000204e+00	4.023122428990000277e-01	2.500483845469999977e+01	3.507885790560000272e-02	8.943523891079999899e+00	3.649217770419999757e-02	1.005979911240000024e-01	1.022002943819999982e-01	1.252557440970000080e+01	1.314080579489999900e+00	8.003392239789999962e+01
1.020000000000000000e+02	2.106835629920000008e-01	9.300312394140000660e-02	5.180000000000000000e+02	4.475760400000000000e+07	4.263550295860000006e+01	6.078091008319999844e+01	6.699542949780000448e+08	7.200000000000000000e+02	5.240100453310000148e+02	6.146000000000000227e+02	3.310000000000000000e+02	3.616391284280000118e+00	3.890000000000000000e+02	5.817435206440000002e+03	4.190000000000000000e+02	2.843059426920000021e+00	5.184294478530000561e+02	8.256820676309999385e+00	1.651364135260000054e+01	6.584357985629999632e+00	3.019287140990000040e+01	3.262434970179999699e-02	9.638010748530000393e-01	1.294992505839999940e-02	1.049522046689999932e+01	2.792509948190000202e+00	3.337222074910000114e-01	4.178830211410000217e+00	8.762178451869999662e-01	3.359865796420000161e-01	4.545386881399999801e-01	7.251042253519999292e+01	4.274083546920000032e+00	6.045944608229999462e-01	9.582780224880000475e+00	2.273092790350000087e+03	8.540434656190000196e-01	-1.852311977380000085e-01	2.473862136780000220e+00	4.161325174750000189e-01	2.783590043259999902e+01	3.116970359740000099e-02	9.808612297210000719e+00	3.317157670209999742e-02	9.058679782759999910e-02	1.598008587510000023e-01	1.288461547870000068e+01	1.474114157140000048e+00	6.983136761219999755e+01
3.500000000000000000e+01	2.076644047019999828e+00	2.626138845970000246e-01	3.090000000000000000e+02	1.396803200000000000e+07	1.577156804980000082e+01	2.530790132670000148e+01	1.591058083100000024e+08	5.210000000000000000e+02	3.193061821449999798e+02	3.588000000000000114e+02	2.590000000000000000e+02	2.216620462339999875e+00	2.620000000000000000e+02	1.259081890350000094e+03	2.866000000000000227e+02	1.031001596649999996e+01	3.173284671530000196e+02	3.166142700930000053e+00	6.332285401860000107e+00	3.871864194970000117e+00	1.475952723670000033e+01	2.455576817929999989e-01	9.865315166429999838e-01	1.100421838069999964e-01	1.855453799890000033e+00	1.679040328209999933e+00	4.063220713919999949e-01	1.157103927639999918e+00	9.373123084979999575e-01	6.731106618109999884e-01	5.025388406209999603e-01	1.095844723889999983e+01	2.963830199069999782e+00	6.239270916739999562e-01	1.861586644650000011e+00	1.411054144729999962e+02	7.766974717040000531e-01	-2.269281371369999967e-01	8.190267905960000316e-01	6.955514169859999818e-01	5.590892778729999790e+00	8.896995750689999649e-02	2.593331516760000177e+00	1.394239363329999870e-01	2.214076384239999917e-01	1.804977532989999967e+00	1.805386421860000112e+01	4.763006800040000321e+00	1.265893728420000031e+01
9.100000000000000000e+01	8.643874207270000332e-01	1.078906707870000009e-01	3.380000000000000000e+02	1.753852600000000000e+07	3.761855062709999942e+01	5.598135222970000058e+01	1.997762716890000105e+08	6.400000000000000000e+02	3.577966432989999817e+02	4.368000000000000114e+02	2.160000000000000000e+02	3.444064399759999784e+00	4.240000000000000000e+02	5.170746337049999966e+03	2.668000000000000114e+02	4.480666793000000148e+00	3.504963503650000121e+02	6.323110306180000251e+00	1.264622061240000050e+01	6.012200335020000175e+00	7.683611215829999708e+01	4.230453799890000061e-02	9.830165979699999612e-01	1.949105647399999863e-02	5.916313559319999804e+00	2.413444249349999904e+00	4.048332100300000014e-01	2.504248624200000162e+00	9.133822675220000242e-01	4.116177168630000271e-01	5.972402906979999981e-01	4.437175369050000029e+01	4.124802652879999698e+00	7.595717703759999884e-01	7.347190044329999559e+00	2.180395671469999797e+03	8.778526233890000530e-01	-2.225275690319999944e-01	1.825006834340000106e+00	4.785084341879999870e-01	2.347244661799999932e+01	4.940394777169999918e-02	8.793330307290000647e+00	5.733079227489999707e-02	1.062118605849999980e-01	2.259595018159999968e-01	1.218496178930000085e+01	1.656994714589999917e+00	4.741228196849999676e+01
1.230000000000000000e+02	2.999940863050000184e-01	9.926470588239999504e-02	3.885000000000000000e+02	2.223548300000000000e+07	4.658042252340000289e+01	6.085618512109999756e+01	3.328322501470000148e+08	6.000000000000000000e+02	4.043466316529999744e+02	4.945000000000000000e+02	2.740000000000000000e+02	3.459811127070000047e+00	3.260000000000000000e+02	5.261888354239999899e+03	3.020000000000000000e+02	2.251969915920000176e+00	3.977867647059999854e+02	6.322975612019999581e+00	1.264595122399999916e+01	6.168212199890000136e+00	3.297220089479999672e+01	4.153522206940000322e-02	9.709223209030000135e-01	1.726949448350000027e-02	7.205535864749999853e+00	2.546903348919999921e+00	3.784624032650000247e-01	2.815928247060000000e+00	8.877235314920000064e-01	3.791882847499999931e-01	5.952719234309999941e-01	4.522657293009999790e+01	4.233481118150000277e+00	6.608567257570000519e-01	8.846891723369999738e+00	1.817868363609999960e+03	8.710013398470000112e-01	-2.151892798289999909e-01	2.056966478950000177e+00	4.519318520239999915e-01	2.818203102869999910e+01	4.872757619450000105e-02	8.535165068330000437e+00	5.679071310130000272e-02	1.003029076140000003e-01	2.148430320240000135e-01	1.164862078980000071e+01	1.592363530779999925e+00	4.670038095089999786e+01
9.500000000000000000e+01	4.807243747530000055e-01	1.037348819860000049e-01	3.630000000000000000e+02	1.991825900000000000e+07	4.180978032149999990e+01	6.074591081039999807e+01	2.495579092809999883e+08	5.690000000000000000e+02	3.812987697660000208e+02	4.788000000000000114e+02	2.220000000000000000e+02	3.507691017980000048e+00	3.470000000000000000e+02	5.703781448130000172e+03	2.781999999999999886e+02	2.820663402170000111e+00	3.737445255470000234e+02	7.598534034990000130e+00	1.519706807000000026e+01	6.217188641839999974e+00	4.972681626699999669e+01	5.969792236189999657e-02	9.527915546299999816e-01	1.865636324860000042e-02	1.284687670859999997e+01	2.861374683659999807e+00	2.917112832050000049e-01	5.567170791099999683e+00	8.666372012380000323e-01	3.546844709249999950e-01	3.253673192279999959e-01	6.079257791140000222e+01	4.139058415520000089e+00	6.584494752399999706e-01	9.474822613440000652e+00	2.017808855920000042e+03	8.771839851260000431e-01	-2.156646233760000086e-01	2.605624658280000006e+00	4.330427791450000008e-01	2.505241374519999908e+01	3.667622284859999721e-02	1.020917071340000071e+01	4.060492707220000191e-02	9.782792127830000628e-02	2.782631602630000200e-01	1.124149849139999979e+01	1.720528828289999979e+00	5.932098433670000048e+01
7.000000000000000000e+01	8.362086350780000288e-01	1.488092066710000050e-01	2.890000000000000000e+02	1.234163500000000000e+07	2.815470078279999910e+01	4.156939634500000125e+01	1.546296103339999914e+08	4.500000000000000000e+02	3.001415116360000184e+02	3.683999999999999773e+02	2.000000000000000000e+02	2.974445815540000204e+00	2.500000000000000000e+02	2.784088337149999916e+03	2.405999999999999943e+02	3.373119629790000129e+00	2.954671532849999949e+02	4.246565746309999945e+00	8.493131492619999889e+00	5.214496271349999823e+00	3.278941497600000332e+01	8.546336796060000074e-02	9.720845280169999603e-01	3.828757685169999897e-02	3.752426189169999926e+00	2.139886083019999941e+00	4.517626036540000056e-01	1.661003230970000022e+00	8.947513188129999628e-01	4.930408212860000194e-01	5.345975088640000372e-01	2.021135183159999826e+01	3.655433488439999934e+00	6.216845113719999816e-01	4.053103511219999788e+00	5.001509900419999894e+02	8.161284505460000283e-01	-2.002405412050000111e-01	1.420004100599999930e+00	5.429445247209999659e-01	1.245998785569999967e+01	1.043693384030000004e-01	5.005448528289999643e+00	1.283458117800000131e-01	1.377311327580000022e-01	4.096127703670000009e-01	1.477307044400000002e+01	2.101504767589999823e+00	2.275967378760000059e+01
3.600000000000000000e+01	1.859284689490000031e-01	2.326708934950000029e-01	2.500000000000000000e+02	8.794962000000000000e+06	1.564126275509999964e+01	2.488465022109999936e+01	1.316474082500000000e+08	3.520000000000000000e+02	2.533708801729999891e+02	2.906000000000000227e+02	1.430000000000000000e+02	2.441509245089999780e+00	2.090000000000000000e+02	1.162820501890000060e+03	2.140000000000000000e+02	4.306534444909999593e+00	2.510656934309999997e+02	5.482196555489999845e+00	1.096439311099999969e+01	4.193979979409999892e+00	2.766786652740000019e+00	1.919081465280000065e-01	9.816860862409999555e-01	8.922236002580000158e-02	2.120079278289999980e+00	1.722536946259999979e+00	4.297048724440000189e-01	1.311034167639999914e+00	9.277305746399999720e-01	6.605186634780000343e-01	4.094671459570000116e-01	3.079695188630000047e+01	3.069215261760000146e+00	6.605018382920000430e-01	1.802285288450000023e+00	1.012156447060000062e+02	8.313371707429999535e-01	-2.544291119800000112e-01	8.809458720609999460e-01	6.822482062579999784e-01	5.089061875509999666e+00	3.956453534820000145e-02	2.571922162939999978e+00	5.104169003479999689e-02	1.926602081959999935e-01	1.244808711729999962e+00	1.622570385379999891e+01	4.009307884640000097e+00	2.574223580829999847e+01
4.600000000000000000e+01	1.377813156390000016e+00	2.143427992970000084e-01	3.260000000000000000e+02	1.523796600000000000e+07	1.808298964729999980e+01	2.820949437899999879e+01	1.735712588160000145e+08	5.090000000000000000e+02	3.335056659150000087e+02	3.753999999999999773e+02	2.650000000000000000e+02	2.521272645389999845e+00	2.440000000000000000e+02	1.476495604449999973e+03	2.896000000000000227e+02	6.442911594299999933e+00	3.312846715329999938e+02	3.830081328589999945e+00	7.660162657189999891e+00	4.723256163420000320e+00	2.624505251589999943e+01	9.897826681249999314e-02	9.773731056950000218e-01	5.280347327740000235e-02	2.997232094040000128e+00	2.018705913569999844e+00	4.864627386520000152e-01	1.361623305880000023e+00	9.040497816029999800e-01	5.194179039070000448e-01	4.207544564019999878e-01	1.575498906510000019e+01	3.226256306109999805e+00	5.309474346950000534e-01	2.583288266589999882e+00	3.171131267150000212e+02	7.047236005470000064e-01	-1.412006206310000012e-01	1.269512028430000106e+00	5.623510277540000324e-01	7.335920972320000288e+00	1.008243907019999996e-01	2.805710492589999827e+00	1.211276422730000052e-01	2.004530586250000135e-01	4.534683523849999953e-01	2.118749677250000119e+01	2.155791552280000190e+00	1.604883690759999837e+01
1.080000000000000000e+02	1.291488270779999947e+00	9.233310245619999468e-02	3.530000000000000000e+02	2.110271200000000000e+07	4.837084420499999737e+01	7.666769673400000329e+01	2.403748824659999907e+08	7.600000000000000000e+02	3.924721571790000212e+02	5.028000000000000114e+02	2.140000000000000000e+02	3.767387743900000086e+00	5.460000000000000000e+02	1.050956044540000039e+04	2.731999999999999886e+02	4.861599472109999986e+00	3.788467153280000161e+02	7.568975533079999707e+00	1.513795106619999942e+01	6.334432407189999559e+00	4.421205171390000146e+02	4.643931109899999965e-02	9.793985548679999820e-01	1.664303670499999929e-02	1.198520366320000008e+01	2.783519096880000099e+00	3.354926800170000001e-01	5.014264513189999661e+00	9.070316671100000505e-01	3.346097696529999888e-01	6.404525971019999764e-01	6.803991252049999616e+01	4.481582740000000342e+00	7.323474285009999862e-01	1.674002376969999872e+01	1.257705269659999976e+04	9.486309236929999500e-01	-3.157814867400000058e-01	2.546917714600000160e+00	4.145337671409999869e-01	5.497489141570000015e+01	4.415492617760000127e-02	1.762653191380000095e+01	5.035084435059999919e-02	8.945510340989999698e-02	1.545770248409999992e-01	1.073503752559999924e+01	1.461684606139999953e+00	7.355191785530000459e+01
1.262500000000000000e+02	3.112230608930000031e-01	8.726211072660000623e-02	5.145000000000000000e+02	3.842361300000000000e+07	5.128600823050000201e+01	7.066100778550000427e+01	5.751445819079999924e+08	7.360000000000000000e+02	5.315322814060000383e+02	6.465000000000000000e+02	3.480000000000000000e+02	3.718374896039999822e+00	3.880000000000000000e+02	7.434029357700000219e+03	4.200000000000000000e+02	2.403989189149999817e+00	5.244926470589999781e+02	8.490089698580000288e+00	1.698017939720000058e+01	6.451026056429999933e+00	7.259719056389999992e+01	3.834892596629999734e-02	9.675112590319999706e-01	1.429695041709999961e-02	1.055108098000000005e+01	2.710814873809999970e+00	3.318628564330000086e-01	3.689891007629999997e+00	8.780230864489999565e-01	3.009089322619999951e-01	5.310588667279999564e-01	7.808458593960000371e+01	4.341695237639999760e+00	6.973368438120000068e-01	1.127403486300000068e+01	3.004904238449999866e+03	9.091159754180000441e-01	-2.428638778449999924e-01	2.547351963170000122e+00	3.885058066389999731e-01	3.454505847210000269e+01	4.013735930130000323e-02	1.235154090650000036e+01	4.140519167489999791e-02	8.560240094259999322e-02	1.300993381449999930e-01	1.055934750730000005e+01	1.355109406720000020e+00	7.806955324460000156e+01
5.200000000000000000e+01	7.219775678080000425e-01	1.626618360060000101e-01	4.040000000000000000e+02	2.297600800000000000e+07	2.403450887969999883e+01	3.587852309659999861e+01	2.878687600199999809e+08	5.790000000000000000e+02	4.095217791420000140e+02	4.638000000000000114e+02	3.160000000000000000e+02	2.874756251500000026e+00	2.630000000000000000e+02	2.207594437639999796e+03	3.466000000000000227e+02	4.371666243499999993e+00	4.068175182479999989e+02	4.810313012579999992e+00	9.620626025150000871e+00	5.276274051109999697e+00	2.374479290920000096e+01	7.856068890100000035e-02	9.777048922709999923e-01	3.359434482819999984e-02	3.481683980320000149e+00	2.100151668710000141e+00	4.676986561040000212e-01	1.420517516529999913e+00	9.012590592129999800e-01	4.767361452630000107e-01	5.423326427160000129e-01	2.517270366320000008e+01	3.641437166599999831e+00	6.314453755950000247e-01	3.773444419810000117e+00	5.117470545730000140e+02	7.982848374700000083e-01	-1.789006927050000029e-01	1.415732640789999941e+00	5.292937798869999932e-01	1.161209369890000076e+01	8.392190765870000124e-02	4.045091927999999726e+00	9.445948880799999448e-02	1.559470774149999961e-01	2.965218323720000271e-01	1.718546625640000158e+01	1.846358443419999995e+00	2.335468030699999886e+01
9.800000000000000000e+01	1.244240889729999910e+00	9.851350631359999388e-02	3.670000000000000000e+02	2.262091800000000000e+07	4.655272727269999677e+01	7.288283872339999903e+01	2.834198010019999743e+08	7.010000000000000000e+02	4.063449147970000013e+02	5.190000000000000000e+02	2.210000000000000000e+02	3.721272844970000104e+00	4.800000000000000000e+02	9.177674143529999128e+03	3.001999999999999886e+02	4.374606524899999904e+00	3.948905109489999745e+02	8.399313149259999278e+00	1.679862629850000033e+01	6.387612068800000209e+00	4.209641101560000038e+02	4.628553854570000015e-02	9.713283756739999886e-01	1.667720604809999965e-02	1.444720475669999971e+01	2.862870248330000145e+00	3.454734120310000156e-01	6.342356943599999575e+00	8.932199944969999583e-01	3.271967609170000069e-01	5.343216147689999751e-01	7.875509158010000021e+01	4.309345062380000257e+00	7.215293035850000036e-01	1.542728931819999971e+01	9.834851610800000344e+03	9.301001109300000014e-01	-2.740023879149999786e-01	2.758782121379999897e+00	4.043651039469999819e-01	4.726195251610000270e+01	3.164609707990000131e-02	1.632496432190000135e+01	3.362350308479999939e-02	9.278476049799999625e-02	1.511071015790000083e-01	1.126915969180000054e+01	1.436625503129999926e+00	8.188393684989999599e+01
4.600000000000000000e+01	1.206563422179999900e+00	1.864244232510000043e-01	3.260000000000000000e+02	1.538531600000000000e+07	2.074438178600000171e+01	3.336213969840000004e+01	2.302951367500000000e+08	4.990000000000000000e+02	3.351142740060000165e+02	3.871999999999999886e+02	2.430000000000000000e+02	2.722279954539999824e+00	2.560000000000000000e+02	2.058188928550000128e+03	2.836000000000000227e+02	5.191546550840000052e+00	3.320291970800000172e+02	4.858768452709999686e+00	9.717536905410000259e+00	4.943167656540000010e+00	2.987573348440000132e+01	1.004476489889999935e-01	9.723850957309999599e-01	4.725076702250000094e-02	3.868165664300000195e+00	2.124808659730000215e+00	4.630923437209999993e-01	1.884046031740000071e+00	8.988290620750000182e-01	5.122433673089999973e-01	4.237603766240000125e-01	2.503506014219999898e+01	3.434747111120000085e+00	5.728869967640000116e-01	3.360967642629999919e+00	4.043014685759999907e+02	7.580098290569999842e-01	-1.721707118839999884e-01	1.374316566430000108e+00	5.574065079150000157e-01	9.575704906240000369e+00	5.646913304880000345e-02	3.570038666919999937e+00	6.921875958539999707e-02	1.747350377019999956e-01	3.680561673709999981e-01	1.836896955279999943e+01	2.076349942559999828e+00	2.386012336219999952e+01
1.320000000000000000e+02	2.795286217360000158e-01	7.848047312059999725e-02	4.730000000000000000e+02	3.331027600000000000e+07	5.672165642619999915e+01	8.000383611270000017e+01	3.794277095009999871e+08	7.500000000000000000e+02	4.930929939979999972e+02	6.153999999999999773e+02	2.550000000000000000e+02	3.886092994669999801e+00	4.950000000000000000e+02	9.717710693159999209e+03	3.726000000000000227e+02	2.809578589880000088e+00	4.831386861309999858e+02	9.900509158009999311e+00	1.980101831600000040e+01	6.762236394490000357e+00	1.253314172510000049e+02	3.095954073259999870e-02	9.653719163580000151e-01	1.127522230459999941e-02	1.697303854569999970e+01	3.058729002210000214e+00	2.799106013000000059e-01	6.253052204420000315e+00	8.759860494219999794e-01	2.636064486279999786e-01	4.655901939659999877e-01	1.053336180969999987e+02	4.549252287029999842e+00	6.015162413589999479e-01	1.579961841569999947e+01	5.618508271159999822e+03	9.239965304570000315e-01	-2.534676895410000186e-01	3.222901858939999808e+00	3.536732656920000273e-01	4.622543511719999998e+01	3.627616587049999758e-02	1.620979574509999921e+01	3.884084004899999998e-02	7.620658630099999553e-02	9.304022401059999781e-02	9.546301103079999351e+00	1.290651281729999988e+00	1.068449906299999981e+02
1.060000000000000000e+02	3.563804912030000271e-01	9.542330438490000122e-02	8.090000000000000000e+02	9.120970600000000000e+07	4.751818181819999865e+01	6.686578933350000398e+01	1.038943352850000024e+09	1.045000000000000000e+03	8.159437954740000123e+02	9.240000000000000000e+02	6.440000000000000000e+02	3.665209630460000145e+00	4.010000000000000000e+02	6.870652991640000437e+03	7.072000000000000455e+02	2.877564581100000130e+00	8.117226277370000389e+02	7.908829961730000413e+00	1.581765992350000083e+01	6.424273902820000437e+00	1.229298626110000043e+02	4.326134499729999972e-02	9.582366385420000299e-01	1.496582430460000057e-02	1.420475669760000059e+01	2.884409691170000123e+00	3.022996877260000215e-01	5.650250049250000295e+00	8.694157750019999575e-01	3.048758981049999872e-01	3.737190588980000006e-01	6.676776927279999541e+01	4.186738899379999879e+00	7.095929408919999792e-01	1.131982963819999988e+01	3.653854704769999898e+03	9.144635203919999622e-01	-2.557183866209999934e-01	2.826134499730000194e+00	3.903989234710000256e-01	3.107456185519999892e+01	4.322702295110000120e-02	1.135790269229999971e+01	4.551405922440000112e-02	9.101387656880000065e-02	1.472143692379999924e-01	1.108396408780000009e+01	1.419882244120000081e+00	6.877716440029999490e+01
1.242500000000000000e+02	2.446500022820000120e-01	8.034169550170000562e-02	4.615000000000000000e+02	3.109684600000000000e+07	5.332458847739999896e+01	7.650735294119999708e+01	4.654737307319999933e+08	7.210000000000000000e+02	4.781770377299999950e+02	5.965000000000000000e+02	2.630000000000000000e+02	3.848085210929999889e+00	4.580000000000000000e+02	9.161029411760000585e+03	3.475000000000000000e+02	2.599943002909999912e+00	4.685000000000000000e+02	9.344018889619999158e+00	1.868803777919999831e+01	6.740187360140000195e+00	8.797383969960000627e+01	3.208744750689999925e-02	9.607037132210000108e-01	1.177516224470000032e-02	1.666361082690000117e+01	2.991943884009999888e+00	3.031519472859999786e-01	6.921882353970000068e+00	8.731785699030000236e-01	2.911025339300000181e-01	4.364244080299999884e-01	9.380282152680000252e+01	4.481704291179999800e+00	5.896665835100000086e-01	1.482202889240000054e+01	4.778703174790000048e+03	9.203096019440000219e-01	-2.467578235669999898e-01	3.048529175900000165e+00	3.761784518819999978e-01	4.262450474260000277e+01	3.732678562339999950e-02	1.497775943579999947e+01	3.857315871260000306e-02	7.754445238019999631e-02	1.201650546949999954e-01	9.480137239250000292e+00	1.361889736500000003e+00	9.233208104770000091e+01
4.600000000000000000e+01	1.205771116610000054e-01	2.089083062500000088e-01	7.440000000000000000e+02	7.659683600000000000e+07	1.846006228430000107e+01	2.573328360589999875e+01	9.596896119119999409e+08	8.220000000000000000e+02	7.477305615669999952e+02	7.897999999999999545e+02	6.790000000000000000e+02	2.391838897650000018e+00	1.430000000000000000e+02	9.938423997019999661e+02	7.066000000000000227e+02	2.442088920649999828e+00	7.470656934309999997e+02	3.431930016399999950e+00	6.863860032799999900e+00	3.913282477750000155e+00	2.876195970800000001e+00	1.586249316570000067e-01	9.830936082340000493e-01	7.956296394270000183e-02	6.349781301260000177e-01	1.144321712430000026e+00	5.169576954619999887e-01	3.020102662260000237e-01	9.194048758099999663e-01	7.202774740299999756e-01	8.045021612330000016e-01	1.308963231269999916e+01	3.244312861720000107e+00	8.219686908509999945e-01	1.628628821139999960e+00	8.210552439490000154e+01	8.905317717630000240e-01	-3.415196131950000158e-01	5.720338983049999548e-01	7.244737561509999590e-01	5.879537154420000356e+00	1.287710454390000037e-01	1.780204507989999962e+00	1.836730930549999863e-01	2.027351688629999982e-01	1.015310041870000068e+00	1.647522529940000169e+01	3.958672449489999856e+00	8.172955846589999851e+00
1.020000000000000000e+02	2.704828847579999751e-01	1.053332622940000018e-01	3.970000000000000000e+02	2.185448500000000000e+07	4.401296187190000353e+01	5.884479727210000277e+01	2.738170833610000014e+08	5.830000000000000000e+02	3.994017880800000171e+02	4.913999999999999773e+02	2.660000000000000000e+02	3.433008718009999960e+00	3.170000000000000000e+02	5.003933933610000167e+03	3.001999999999999886e+02	2.369521935419999892e+00	3.930875912409999842e+02	6.255091580100000215e+00	1.251018316020000043e+01	6.208491377499999686e+00	3.207564967940000145e+01	4.421815199560000242e-02	9.597242017799999525e-01	1.684049305040000166e-02	8.986741388740000502e+00	2.678606140669999913e+00	3.391944821249999742e-01	3.379362895679999923e+00	8.666162697350000554e-01	3.287666541720000168e-01	4.655817735509999999e-01	4.303652952430000056e+01	4.182153757100000036e+00	5.865401991159999717e-01	8.403425796709999673e+00	1.568154699339999979e+03	8.605934746279999548e-01	-1.992915019590000003e-01	2.347525970480000002e+00	4.124390691359999805e-01	2.462696179810000174e+01	6.867745643900000085e-02	8.142923293040000843e+00	7.412407765719999930e-02	1.031819355320000020e-01	1.499759770280000015e-01	1.250959520990000051e+01	1.430559159570000016e+00	4.339228339750000174e+01
3.300000000000000000e+01	2.617169966930000258e-01	2.925568756990000185e-01	4.270000000000000000e+02	2.517570500000000000e+07	1.335544146119999986e+01	1.981512067770000129e+01	3.768425962630000114e+08	4.990000000000000000e+02	4.286773496150000256e+02	4.561999999999999886e+02	3.780000000000000000e+02	1.991764489009999917e+00	1.210000000000000000e+02	6.364993340080000053e+02	3.951999999999999886e+02	3.074793181550000032e+00	4.279343065690000003e+02	2.643555221430000213e+00	5.287110442860000425e+00	3.254130650860000085e+00	1.139115293429999953e+00	2.827706396940000144e-01	9.828669367529999645e-01	1.455235026420000077e-01	4.541416074360000166e-01	1.069094549049999898e+00	3.754613176600000157e-01	2.813044523550000120e-01	9.323026504200000453e-01	7.981068890100000424e-01	7.619301691719999603e-01	7.715589119739999724e+00	2.785832137669999931e+00	7.801660705320000444e-01	9.542708909089999691e-01	3.324894307110000113e+01	8.531052284469999858e-01	-3.388993358310000148e-01	4.121787862219999932e-01	8.009044104250000462e-01	3.362941956199999805e+00	1.154782175589999932e-01	1.149523505969999970e+00	2.572814092110000117e-01	2.625390148849999772e-01	1.984723315959999956e+00	1.664647084190000115e+01	6.822980023040000397e+00	4.718657984360000057e+00
1.070000000000000000e+02	8.843503637790000038e-01	9.840694762639999593e-02	3.740000000000000000e+02	2.183547900000000000e+07	4.502479338839999912e+01	6.581714529280000647e+01	2.487216192030000091e+08	6.740000000000000000e+02	3.992280781640000100e+02	5.070000000000000000e+02	2.510000000000000000e+02	3.553104852170000161e+00	4.230000000000000000e+02	7.015349459209999623e+03	2.981999999999999886e+02	3.525532199190000160e+00	3.903430656930000282e+02	6.235989611810000000e+00	1.247197922360000000e+01	6.274788428759999981e+00	1.579745784330000049e+02	4.613176599229999730e-02	9.662910072810000361e-01	1.737326015899999868e-02	1.087739201750000007e+01	2.787967987960000116e+00	3.413747303979999814e-01	4.346456428699999819e+00	8.813667583630000468e-01	3.473410082610000060e-01	5.073079488139999871e-01	4.447556724990000276e+01	4.248057203210000132e+00	6.085845880119999940e-01	1.102395949389999963e+01	3.692742758930000036e+03	8.970374787279999929e-01	-2.388629860300000018e-01	2.504373974850000018e+00	4.230367692679999903e-01	3.321844595799999666e+01	8.179148674639999395e-02	1.186800540579999996e+01	9.027574541739999403e-02	9.330759793670000135e-02	2.680998859700000070e-01	1.106819989180000086e+01	1.640660759760000031e+00	4.976180146120000103e+01
9.100000000000000000e+01	-1.246745137259999969e-01	1.102349619049999979e-01	9.370000000000000000e+02	1.204612500000000000e+08	3.798181818180000135e+01	5.264649155520000079e+01	1.372139221279999971e+09	1.136000000000000000e+03	9.376988840139999866e+02	1.014000000000000000e+03	7.660000000000000000e+02	3.352300115089999810e+00	3.700000000000000000e+02	4.248683147740000095e+03	8.392000000000000455e+02	2.834879282220000185e+00	9.354306569340000124e+02	7.834352788410000379e+00	1.566870557680000076e+01	6.001919657810000253e+00	-6.467773019800000078e+00	4.331260251499999964e-02	9.732865587490000525e-01	1.885012497980000090e-02	7.627699562600000149e+00	2.542658289829999863e+00	3.657790504730000225e-01	2.998577751010000014e+00	8.914287668020000055e-01	3.635199878200000012e-01	4.197441989480000246e-01	6.410439447790000145e+01	4.021048424880000027e+00	6.691115275479999625e-01	6.540913713080000136e+00	9.016255943090000073e+02	8.348001162449999457e-01	-1.863332018720000038e-01	2.105282941500000060e+00	4.409209994109999919e-01	1.853595528969999862e+01	3.121088551290000096e-02	6.927814696769999614e+00	3.346813169670000143e-02	1.097890339790000003e-01	2.227444289399999888e-01	1.300108371840000032e+01	1.570806083919999985e+00	6.271412781629999955e+01
1.732500000000000000e+02	-4.725796909800000223e-01	6.952854671279999621e-02	5.140000000000000000e+02	3.661966900000000000e+07	6.929115226339999367e+01	9.387510813149999933e+01	5.481422118380000591e+08	7.210000000000000000e+02	5.189048776600000110e+02	6.465000000000000000e+02	2.030000000000000000e+02	4.011599724459999905e+00	5.180000000000000000e+02	1.289130963449999945e+04	3.445000000000000000e+02	2.629060841109999824e+00	5.063308823529999927e+02	1.268278211310000003e+01	2.536556422629999830e+01	6.874467575359999749e+00	-1.134860429179999954e+02	2.804880872509999887e-02	9.533644483890000298e-01	1.022457500060000059e-02	2.429351395040000128e+01	3.298032467070000084e+00	2.518058010929999924e-01	9.770376914310000771e+00	8.633244874779999467e-01	2.618157809089999843e-01	3.803990797929999723e-01	1.684015345839999895e+02	4.670723022669999835e+00	6.136249298120000084e-01	1.969038094369999925e+01	7.354764671810000436e+03	9.398659775500000091e-01	-2.775358473299999740e-01	3.702915161620000006e+00	3.491943639339999961e-01	5.446800982439999927e+01	2.728835905380000079e-02	1.996869349079999978e+01	2.991381920679999848e-02	6.911184819559999803e-02	1.312865117129999870e-01	8.470538774799999615e+00	1.382625899600000041e+00	1.649796365789999868e+02
5.500000000000000000e+01	-4.130021487409999970e-01	1.847194842559999883e-01	6.860000000000000000e+02	6.452197100000000000e+07	2.143287602050000018e+01	2.997634397139999862e+01	8.084023902599999905e+08	7.670000000000000000e+02	6.862676533039999640e+02	7.323999999999999773e+02	5.390000000000000000e+02	2.592780590929999907e+00	2.280000000000000000e+02	1.398230379880000100e+03	6.376000000000000227e+02	3.544286655740000125e+00	6.852481751819999545e+02	6.885131902680000415e+00	1.377026380540000083e+01	4.598602848469999671e+00	-2.036115574510000137e+00	1.010456533619999986e-01	9.818215885900000162e-01	5.478378183370000154e-02	2.023749316570000012e+00	1.761675840489999922e+00	4.949710318509999984e-01	1.039530461890000090e+00	9.182062234669999823e-01	6.037353479260000322e-01	5.066709901549999451e-01	4.844269409510000202e+01	3.263458907019999966e+00	6.113144747330000461e-01	2.049208327540000152e+00	9.908655251259999375e+01	7.469748000200000515e-01	-1.755642243659999990e-01	9.758406232909999645e-01	6.309520419480000308e-01	6.173083993609999709e+00	2.876010208860000153e-02	2.719398381670000031e+00	3.448938038269999673e-02	1.737282882950000051e-01	6.780987493250000275e-01	1.656894365340000164e+01	2.785950164289999975e+00	3.923873736950000080e+01
1.380000000000000000e+02	8.841915720940000112e-01	8.167723373650000174e-02	4.340000000000000000e+02	3.062733600000000000e+07	5.859456274720000124e+01	8.510757099469999787e+01	3.837330330419999957e+08	8.370000000000000000e+02	4.728183552699999836e+02	6.213999999999999773e+02	2.540000000000000000e+02	3.901913811000000010e+00	5.830000000000000000e+02	1.135238595560000067e+04	3.441999999999999886e+02	3.480001442389999866e+00	4.606569343069999718e+02	8.879476489889999158e+00	1.775895297980000009e+01	6.725897088920000044e+00	2.697005788800000232e+02	3.413750683430000210e-02	9.658893660059999497e-01	1.211669755259999967e-02	2.268418534719999968e+01	3.225261557790000122e+00	2.855525947140000187e-01	9.930412020389999483e+00	8.825353427590000299e-01	2.617920715459999825e-01	3.391713408350000014e-01	8.476209677420000332e+01	4.467997959079999859e+00	6.331811159339999495e-01	1.725093573699999894e+01	7.649313401399999748e+03	9.358563316489999506e-01	-2.691920722219999784e-01	3.518521049749999907e+00	3.491867649959999875e-01	4.631955760059999960e+01	3.012935717519999931e-02	1.872891864760000047e+01	3.164292957760000274e-02	7.883548623239999831e-02	1.093222994590000025e-01	9.909481334689999699e+00	1.298085049740000052e+00	9.705258916510000233e+01
2.600000000000000000e+01	1.132512165779999969e-01	3.248441579199999873e-01	4.190000000000000000e+02	2.409630500000000000e+07	1.090003188780000087e+01	1.432138100060000063e+01	3.606855949629999995e+08	4.570000000000000000e+02	4.193869787630000019e+02	4.390000000000000000e+02	3.870000000000000000e+02	1.755999231129999893e+00	7.000000000000000000e+01	2.999699504499999989e+02	3.950000000000000000e+02	2.311613078210000172e+00	4.190291970800000172e+02	2.313029661019999850e+00	4.626059322029999699e+00	2.849174204920000175e+00	7.093411716179999493e-02	2.743985784579999754e-01	9.806125976909999542e-01	1.742696915370000044e-01	3.295858392559999905e-01	8.980533081189999711e-01	3.295858392559999905e-01	2.159510658200000099e-01	9.340828321490000086e-01	8.352070803719999770e-01	7.551940475170000333e-01	5.861023783490000305e+00	2.519588365660000218e+00	7.645803067630000394e-01	6.756992001380000001e-01	1.346110510769999991e+01	8.389910786009999732e-01	-3.607345227059999826e-01	3.295858392559999905e-01	8.352070803719999770e-01	2.373210961299999866e+00	1.489944330719999988e-01	7.355007402409999839e-01	3.216232263109999878e-01	3.159969593899999984e-01	2.812119522570000196e+00	1.759761904759999851e+01	9.477137445889999512e+00	2.987349904269999801e+00
3.700000000000000000e+01	1.157802205599999912e+00	2.252117853910000078e-01	3.670000000000000000e+02	1.943560300000000000e+07	1.718661157020000019e+01	2.779295647080000009e+01	2.213853265300000012e+08	5.090000000000000000e+02	3.766506542249999825e+02	4.298000000000000114e+02	3.080000000000000000e+02	2.462936206130000194e+00	2.010000000000000000e+02	1.383015078050000056e+03	3.360000000000000000e+02	4.285813126489999902e+00	3.748102189780000231e+02	3.581789912520000119e+00	7.163579825040000237e+00	4.713056716779999711e+00	1.659327900119999910e+01	1.243507381080000002e-01	9.656924194779999970e-01	5.668881787959999946e-02	3.183262711859999872e+00	2.043332759270000132e+00	4.783981845540000166e-01	1.435101345280000107e+00	8.840625860270000524e-01	5.123937413329999746e-01	3.628886032629999869e-01	1.372758337890000035e+01	3.189713923769999848e+00	4.762130162329999972e-01	2.489893206450000118e+00	1.674673203819999969e+02	6.568530991530000529e-01	-1.189853235320000036e-01	1.307237561510000035e+00	5.571264221930000149e-01	6.776310113940000157e+00	1.250216017499999888e-01	2.607323077020000213e+00	1.495300898030000047e-01	2.076092688950000043e-01	3.380324487820000057e-01	2.205600679870000036e+01	2.005980103410000215e+00	1.326648859300000005e+01
5.100000000000000000e+01	6.550619351030000370e-01	1.929245031700000113e-01	7.720000000000000000e+02	8.276566400000000000e+07	1.975884297520000032e+01	2.923032660240000169e+01	9.427597152560000420e+08	9.010000000000000000e+02	7.772573153770000545e+02	8.287999999999999545e+02	7.060000000000000000e+02	2.601044452470000046e+00	1.950000000000000000e+02	1.409045127599999887e+03	7.330000000000000000e+02	3.451913637820000158e+00	7.763503649640000503e+02	3.480231683980000046e+00	6.960463367960000092e+00	4.349234719380000058e+00	1.152924438880000046e+01	1.485442864950000108e-01	9.850029047789999881e-01	6.897578063140000215e-02	1.338333788959999993e+00	1.523653622249999895e+00	4.810131627600000015e-01	7.022527067179999971e-01	9.272946000489999951e-01	6.638097710589999645e-01	6.780124630999999624e-01	1.355761344999999984e+01	3.328554148149999836e+00	7.374354076129999713e-01	2.114681585860000101e+00	1.707707931399999950e+02	8.556236068489999624e-01	-2.768187263260000197e-01	7.723141060689999726e-01	6.817215691629999741e-01	7.120392554490000414e+00	1.153598137760000059e-01	2.833553734890000175e+00	1.685511362409999880e-01	1.749298097589999934e-01	8.841417836570000244e-01	1.520923319669999962e+01	3.482275958099999791e+00	1.273199347010000082e+01
8.575000000000000000e+01	6.849645503719999917e-01	1.282439446370000069e-01	4.535000000000000000e+02	2.928701900000000000e+07	3.276286008230000135e+01	4.874383650520000089e+01	4.383833008650000095e+08	6.800000000000000000e+02	4.640535830499999861e+02	5.525000000000000000e+02	3.040000000000000000e+02	3.240739103770000185e+00	3.760000000000000000e+02	4.022989997839999887e+03	3.910000000000000000e+02	3.904162794039999884e+00	4.596985294120000276e+02	6.861881518579999728e+00	1.372376303719999946e+01	5.711109797369999797e+00	5.479502798669999919e+01	5.509801729029999845e-02	9.779975254880000080e-01	2.571595778849999903e-02	6.323266173760000441e+00	2.415478499159999792e+00	4.228952917239999776e-01	2.808761755089999923e+00	9.026206302129999859e-01	4.031837648630000048e-01	4.824466142730000073e-01	5.005158078009999656e+01	3.875520707490000216e+00	6.691610136890000504e-01	6.123304663169999884e+00	1.105368708779999906e+03	8.430047705050000006e-01	-1.990813490839999922e-01	1.863865753130000025e+00	4.697678264610000154e-01	1.816995247890000087e+01	3.789222008939999858e-02	7.003011335120000069e+00	4.107133053650000032e-02	1.238202280140000000e-01	2.105841584650000042e-01	1.436214306289999953e+01	1.589134091110000035e+00	4.875214994640000299e+01
5.000000000000000000e+01	-6.261471615289999626e-01	1.831211039479999914e-01	7.260000000000000000e+02	7.203760700000000000e+07	2.228181818179999851e+01	3.203665618840000207e+01	9.025665643009999990e+08	8.030000000000000000e+02	7.251358141099999557e+02	7.710000000000000000e+02	5.730000000000000000e+02	2.703623546179999781e+00	2.300000000000000000e+02	1.656518194900000026e+03	6.722000000000000455e+02	3.774058182640000148e+00	7.239927007300000241e+02	7.554965144889999706e+00	1.510993028979999941e+01	4.834665206959999573e+00	-1.689880630529999905e+01	1.133474576270000062e-01	9.796929770519999803e-01	4.894545293969999877e-02	2.671097594309999934e+00	1.962421992259999914e+00	4.391116834870000263e-01	1.204616886159999956e+00	9.095577106019999691e-01	5.403704673820000082e-01	4.951055426509999857e-01	5.841228130129999840e+01	3.342861275939999821e+00	6.258060248789999447e-01	2.669916423580000142e+00	2.507239877920000026e+02	7.925439292870000152e-01	-1.946466912220000123e-01	1.188046746860000002e+00	5.848467590060000276e-01	8.008568099990000633e+00	2.792862247280000071e-02	3.179055648959999925e+00	3.180235741669999727e-02	1.674663264069999880e-01	6.939635051489999595e-01	1.687893943170000099e+01	2.592345770900000179e+00	4.710800550470000303e+01
3.800000000000000000e+01	-1.673076368149999937e-01	2.090666666669999951e-01	4.560000000000000000e+02	3.148317900000000000e+07	1.734333333329999860e+01	2.657448888889999949e+01	3.944559777409999967e+08	5.450000000000000000e+02	4.581351983860000132e+02	4.993000000000000114e+02	3.500000000000000000e+02	2.515602935169999999e+00	1.950000000000000000e+02	1.227710622220000005e+03	4.078999999999999773e+02	3.376685657399999929e+00	4.567933333330000210e+02	4.803270840899999783e+00	9.606541681799999566e+00	4.545757489709999710e+00	-4.529048997030000190e-01	1.217175991679999986e-01	9.689681399470000400e-01	6.026414177109999659e-02	2.222269792250000098e+00	1.876096408090000001e+00	4.414038980469999762e-01	1.020880291219999902e+00	8.923352801680000113e-01	5.725860023069999638e-01	3.728142304750000080e-01	2.375057304219999921e+01	3.096306640949999966e+00	4.812378463049999944e-01	1.789555571880000029e+00	7.636148086820000458e+01	6.787579768339999653e-01	-1.392204482470000004e-01	1.073127291340000067e+00	6.111370444439999661e-01	4.935952495249999572e+00	7.532616358240000476e-02	2.382544555940000031e+00	8.641832019270000165e-02	1.892162017189999990e-01	6.994597985389999772e-01	1.988632364680000109e+01	2.816896777689999798e+00	1.918852287609999863e+01
2.800000000000000000e+01	-3.738785104339999998e-01	3.022537162339999917e-01	3.540000000000000000e+02	1.707167400000000000e+07	1.232991735539999922e+01	1.727987639190000024e+01	2.555373902220000029e+08	4.090000000000000000e+02	3.530024916680000047e+02	3.760000000000000000e+02	2.960000000000000000e+02	1.944392292739999917e+00	1.130000000000000000e+02	4.599794341730000156e+02	3.236000000000000227e+02	2.865845593670000024e+00	3.523503649639999935e+02	3.625000000000000000e+03	7.250000000000000000e+00	3.343131136649999835e+00	-1.270766908119999927e+00	2.638053581190000219e-01	9.846977376500000156e-01	1.330158836089999908e-01	5.796200109350000407e-01	1.153025825210000077e+00	4.352067006859999809e-01	3.168131795290000108e-01	9.299789762819999916e-01	7.580030071079999487e-01	6.673580845400000072e-01	1.372143247680000044e+01	2.727560152550000172e+00	7.023314548510000144e-01	8.705532445200000469e-01	2.115945662920000103e+01	7.862295182430000251e-01	-2.669952922809999962e-01	4.999316566429999886e-01	7.627859030439999577e-01	2.902592967139999924e+00	7.597011334469999655e-02	1.055820791799999991e+00	1.192406083040000037e-01	2.729884067330000108e-01	1.499230431299999999e+00	1.953053849899999861e+01	5.636837638080000268e+00	7.765838033869999713e+00
4.700000000000000000e+01	1.039086599420000034e+00	2.367201236079999882e-01	3.150000000000000000e+02	1.467474800000000000e+07	1.999801652889999914e+01	2.880622302729999973e+01	1.671558056480000019e+08	4.430000000000000000e+02	3.272842020400000251e+02	3.750000000000000000e+02	2.670000000000000000e+02	2.357410594740000143e+00	1.760000000000000000e+02	1.314328520430000026e+03	2.886000000000000227e+02	3.703946210049999799e+00	3.252700729929999852e+02	3.536204893379999881e+00	7.072409786769999762e+00	4.308534623379999928e+00	1.378919523559999938e+01	1.918056314930000061e-01	9.723866694260000498e-01	8.231523201540000279e-02	2.008235374519999894e+00	1.832145446900000030e+00	4.110056724989999966e-01	1.075090231729999957e+00	9.047700044619999549e-01	6.220197076769999889e-01	5.205733268490000398e-01	1.359803854569999970e+01	3.121088737600000051e+00	5.778617686160000266e-01	2.096820097150000173e+00	1.303390248569999983e+02	7.307340235160000308e-01	-1.775174010999999996e-01	9.508269546199999978e-01	6.538975240180000537e-01	6.379045014059999907e+00	7.747294806210000551e-02	2.459665492470000103e+00	1.147134840429999969e-01	1.968996183660000066e-01	9.625380225849999860e-01	1.739709791439999975e+01	3.410125245240000158e+00	1.439506493330000048e+01
5.200000000000000000e+01	8.892468254600000011e-01	1.805636954550000062e-01	7.890000000000000000e+02	8.624401800000000000e+07	2.097331874420000020e+01	3.169822579790000106e+01	9.823806385729999542e+08	9.380000000000000000e+02	7.934219429549999631e+02	8.437999999999999545e+02	7.180000000000000000e+02	2.708953008169999954e+00	2.200000000000000000e+02	1.699278704249999919e+03	7.456000000000000227e+02	4.100149205490000170e+00	7.923503649640000503e+02	4.194180563149999763e+00	8.388361126299999526e+00	4.472973660510000116e+00	1.561126405349999935e+01	1.300915800980000092e-01	9.856093618250000299e-01	6.239657415560000142e-02	1.544935757239999985e+00	1.684255878199999890e+00	4.573211966919999982e-01	8.340751038189999633e-01	9.285570822700000004e-01	6.462822488370000285e-01	6.952677600940000424e-01	1.934817523239999915e+01	3.451112992570000149e+00	7.711306786730000029e-01	2.528575116809999912e+00	2.532918440960000055e+02	8.730448767180000180e-01	-2.812131616949999913e-01	8.395639693819999527e-01	6.696113703820000262e-01	8.569364710009999442e+00	8.343100531449999802e-02	3.516430705489999919e+00	1.094951830920000008e-01	1.604598851419999916e-01	1.049765633960000111e+00	1.408250946669999948e+01	3.497637903789999836e+00	1.864584755070000099e+01
6.850000000000000000e+01	-5.229599990969999723e-01	1.282439446370000069e-01	5.185000000000000000e+02	3.644621500000000000e+07	2.922736625510000152e+01	4.791619809689999698e+01	5.455458623400000334e+08	6.670000000000000000e+02	5.176744874920000257e+02	5.950000000000000000e+02	2.960000000000000000e+02	3.295211607170000168e+00	3.710000000000000000e+02	4.161127541089999795e+03	4.345000000000000000e+02	3.910806092300000092e+00	5.136397058820000439e+02	1.012701741340000083e+01	2.025403482669999988e+01	5.868683040769999693e+00	-4.924198222260000080e+01	5.932697542450000167e-02	9.778094539449999623e-01	2.424697065370000001e-02	6.232552459239999898e+00	2.440420267209999938e+00	4.041127754009999906e-01	2.696165321400000092e+00	9.025093024679999854e-01	4.069543361249999824e-01	5.487733970450000553e-01	1.063375282660000067e+02	4.024077099350000353e+00	6.779684259620000208e-01	6.896735354189999612e+00	1.703622210199999927e+03	8.793302425950000334e-01	-2.296922480159999946e-01	1.865998515850000095e+00	4.743330388449999990e-01	2.135438895749999944e+01	2.088142905260000071e-02	7.259695104939999588e+00	2.228009036139999913e-02	1.222934499720000068e-01	2.398605814850000018e-01	1.400119336140000037e+01	1.652004899760000090e+00	9.457235255240000527e+01
8.000000000000000000e+01	2.215408487309999952e-01	1.281368213540000078e-01	7.410000000000000000e+02	7.724215600000000000e+07	3.365491120280000104e+01	4.767243859559999919e+01	9.677748923580000401e+08	9.010000000000000000e+02	7.508737295070000073e+02	8.302000000000000455e+02	6.160000000000000000e+02	3.218866786320000006e+00	2.850000000000000000e+02	3.455296286429999782e+03	6.782000000000000455e+02	2.643568091940000198e+00	7.485693430659999876e+02	6.430409376710000124e+00	1.286081875340000025e+01	5.468293301000000106e+00	1.408741522749999930e+01	8.662520503010000261e-02	9.822764394230000251e-01	3.148302693289999760e-02	3.229804537999999781e+00	2.033987485129999939e+00	4.578752952049999769e-01	1.403757134949999985e+00	9.137950822870000156e-01	5.067141756780000339e-01	6.887212773990000203e-01	4.492420721709999754e+01	3.928729586749999836e+00	7.610891398750000425e-01	5.188569386470000211e+00	8.056753403000000162e+02	8.930982630239999720e-01	-2.651422723890000110e-01	1.320564516129999921e+00	5.548603788610000365e-01	1.752447300789999929e+01	4.515310191679999807e-02	6.210953253519999606e+00	5.357273911490000040e-02	1.173112827050000057e-01	5.111993544159999514e-01	1.239044713380000040e+01	2.257994010690000053e+00	4.236791771930000294e+01
5.600000000000000000e+01	-3.906611407860000051e-01	1.685225638020000083e-01	5.830000000000000000e+02	4.631419600000000000e+07	2.310981251520000157e+01	3.408194363049999964e+01	5.802753103960000277e+08	7.000000000000000000e+02	5.814291227810000464e+02	6.320000000000000000e+02	4.420000000000000000e+02	2.844463199699999834e+00	2.580000000000000000e+02	1.947646438279999984e+03	5.256000000000000227e+02	3.689165585680000081e+00	5.797518248180000455e+02	6.681673728809999879e+00	1.336334745759999976e+01	5.260067966230000280e+00	-9.930563984349999984e+00	8.460907599780000121e-02	9.729384739819999517e-01	3.772792219980000000e-02	4.309014488789999930e+00	2.274501670799999875e+00	4.122724290190000196e-01	1.950615548890000106e+00	8.964793552730000448e-01	4.797556894239999870e-01	3.472179424260000147e-01	4.579408146530000323e+01	3.485680438420000193e+00	5.092737907519999663e-01	3.302246052440000135e+00	2.709873447169999849e+02	7.477277082809999920e-01	-1.464562805480000007e-01	1.519922088569999996e+00	5.350187293339999650e-01	8.899969720979999721e+00	4.308787799250000244e-02	3.718709328550000137e+00	4.709924443229999980e-02	1.566224089730000046e-01	3.780348709629999804e-01	1.668269192989999894e+01	2.039963296919999891e+00	3.993309920610000319e+01
3.000000000000000000e+01	2.950284412809999757e-01	3.115243220200000218e-01	3.320000000000000000e+02	1.543252500000000000e+07	1.339834710739999935e+01	1.815088710110000036e+01	2.310017847720000148e+08	3.930000000000000000e+02	3.356280201100000227e+02	3.683999999999999773e+02	2.800000000000000000e+02	1.846090035920000094e+00	1.130000000000000000e+02	4.896245937450000270e+02	3.100000000000000000e+02	2.572341819450000067e+00	3.348978102190000072e+02	2.892547156920000084e+00	5.785094313830000168e+00	3.051740429470000127e+00	1.407729043090000021e+00	2.581670311650000049e-01	9.833237223599999854e-01	1.630660354519999911e-01	4.440609622739999929e-01	1.063209122319999977e+00	3.491064106069999839e-01	2.879353227090000189e-01	9.356360162979999728e-01	8.083549753959999862e-01	7.021423633640000439e-01	8.891368234010000648e+00	2.556806662190000079e+00	7.290597591730000326e-01	7.464623846889999470e-01	1.534175598390000061e+01	8.090915914420000465e-01	-3.011257402499999958e-01	3.934185347179999792e-01	8.117311372330000552e-01	2.541788576480000117e+00	8.966998316230000154e-02	1.001458596420000013e+00	1.641477287310000033e-01	2.736019182750000223e-01	2.731598255120000207e+00	1.654506619460000039e+01	7.913831588669999917e+00	6.221133470929999909e+00
5.000000000000000000e+01	1.078584500540000102e+00	2.078427193780000015e-01	3.980000000000000000e+02	2.328339500000000000e+07	2.114990320680000124e+01	3.441419361709999691e+01	2.652138160160000026e+08	5.430000000000000000e+02	4.122520931679999876e+02	4.728000000000000114e+02	3.100000000000000000e+02	2.652700459690000123e+00	2.330000000000000000e+02	2.025320155579999891e+03	3.673999999999999773e+02	3.918975712459999983e+00	4.097883211679999818e+02	5.007210224169999613e+00	1.001442044829999922e+01	4.947336140530000037e+00	2.415399778769999983e+01	1.880809185350000023e-01	9.587791430100000012e-01	6.036977231239999686e-02	4.933296883539999733e+00	2.333895915079999828e+00	3.771683828440000052e-01	2.467279375389999974e+00	8.805324024599999744e-01	4.982894820329999974e-01	2.782243430249999872e-01	2.601373701480000022e+01	3.344119434040000005e+00	4.503387682200000186e-01	3.407881725669999806e+00	2.775537741850000089e+02	6.914450928459999757e-01	-1.352036231429999957e-01	1.546746856209999965e+00	5.521351739390000235e-01	8.698230019149999492e+00	5.595352479619999930e-02	3.849579490920000069e+00	6.636200500910000022e-02	1.654954263439999962e-01	5.736988096720000430e-01	1.687735671189999920e+01	2.378757541480000182e+00	2.595678113339999982e+01
6.900000000000000000e+01	1.208133203270000067e+00	1.543502584049999959e-01	3.740000000000000000e+02	2.115964300000000000e+07	2.862065482699999919e+01	4.647322712980000148e+01	2.410228261620000005e+08	5.960000000000000000e+02	3.930012072569999759e+02	4.658000000000000114e+02	2.770000000000000000e+02	3.065990335700000013e+00	3.190000000000000000e+02	3.820973413610000080e+03	3.271999999999999886e+02	4.808481979939999817e+00	3.881094890510000255e+02	5.084062329140000003e+00	1.016812465830000001e+01	5.622089502679999740e+00	6.417623907460000510e+01	9.458720612359999835e-02	9.532044186239999606e-01	3.234336760039999842e-02	9.635661563699999377e+00	2.675912718140000202e+00	3.621166128269999729e-01	4.503366657659999994e+00	8.722993925230000389e-01	4.205429748560000069e-01	2.346725819240000066e-01	2.729725943140000055e+01	3.663066766130000040e+00	5.880526040100000351e-01	6.267017274039999641e+00	1.018256043869999985e+03	8.175137696850000024e-01	-1.892839667469999876e-01	2.179332968839999829e+00	4.829376149410000152e-01	1.543240753239999918e+01	8.896439705469999515e-02	6.558370128219999984e+00	1.004281650409999949e-01	1.391450844930000041e-01	3.433129686320000040e-01	1.535265255290000042e+01	1.926890002930000012e+00	2.921335310290000109e+01
4.250000000000000000e+01	1.549655519959999950e+00	2.136678200690000085e-01	2.470000000000000000e+02	9.594463000000000000e+06	1.963734567899999917e+01	3.893804065740000198e+01	1.436145796139999926e+08	4.870000000000000000e+02	2.656078350860000228e+02	3.390000000000000000e+02	1.190000000000000000e+02	2.804408338500000042e+00	3.680000000000000000e+02	3.295015516869999828e+03	2.130000000000000000e+02	6.697107461759999936e+00	2.593308823529999927e+02	6.790818700770000049e+00	1.358163740150000010e+01	4.814712046890000430e+00	4.992986897490000331e+01	2.054616006699999942e-01	9.785402075229999719e-01	7.306242634109999523e-02	6.534982052380000184e+00	2.378345779160000006e+00	3.970870248009999992e-01	3.796651884840000157e+00	9.171317070479999556e-01	5.079624950940000438e-01	2.884412221229999962e-01	4.745844741199999817e+01	3.361501381590000115e+00	6.767144725610000355e-01	4.610428192779999712e+00	8.516052957709999873e+02	8.304568812989999715e-01	-2.241297374760000127e-01	1.624279101920000024e+00	5.565921258820000217e-01	1.190673071870000044e+01	3.314311251589999868e-02	6.709559130359999735e+00	3.811033300669999790e-02	1.596241497589999947e-01	6.656321784399999997e-01	1.615795618459999972e+01	2.542215709570000204e+00	4.872738839390000010e+01
1.050000000000000000e+02	-5.064603595290000371e-01	9.862006500080000571e-02	4.760000000000000000e+02	2.983269700000000000e+07	4.549431865999999758e+01	6.213191965469999900e+01	3.737760808029999733e+08	6.050000000000000000e+02	4.666443103789999896e+02	5.493999999999999773e+02	2.250000000000000000e+02	3.518866611400000011e+00	3.800000000000000000e+02	5.666409505030000219e+03	3.518000000000000114e+02	2.698179906750000079e+00	4.605328467150000051e+02	1.003020776380000001e+01	2.006041552760000002e+01	6.259025491820000120e+00	-6.960052757869999596e+01	4.951476216510000000e-02	9.730970070540000405e-01	1.656678332369999895e-02	7.460087479500000285e+00	2.562770610649999892e+00	3.453074785649999923e-01	2.724393679709999905e+00	8.884663185840000477e-01	3.547700434700000183e-01	5.686551035269999943e-01	1.055343083650000011e+02	4.189366357549999975e+00	6.564052181099999661e-01	8.656544037110000644e+00	1.880763987719999932e+03	8.722571726250000212e-01	-2.092720998940000021e-01	2.154114270090000005e+00	4.348704979679999805e-01	2.716608866889999874e+01	2.181907265049999947e-02	9.289849551990000620e+00	2.321788352849999890e-02	9.473347217590000202e-02	1.664087479559999971e-01	1.120726728400000027e+01	1.514741644949999966e+00	9.489908525890000135e+01
5.900000000000000000e+01	1.151418006409999917e+00	1.658585966220000041e-01	3.510000000000000000e+02	1.800092800000000000e+07	2.426243622450000004e+01	3.732441792320000218e+01	2.255359786809999943e+08	5.560000000000000000e+02	3.624825996330000066e+02	4.228000000000000114e+02	2.700000000000000000e+02	2.887446296329999829e+00	2.860000000000000000e+02	2.402553146149999975e+03	3.080000000000000000e+02	4.733220749470000044e+00	3.591532846719999839e+02	4.812978403499999835e+00	9.625956806999999671e+00	5.334275825059999754e+00	2.993235968080000120e+01	7.840691634770000085e-02	9.711186421209999642e-01	3.512998250720000132e-02	5.557066703120000284e+00	2.382009225620000059e+00	4.193245002759999895e-01	2.493522598599999807e+00	8.917733103839999842e-01	4.353750629670000150e-01	2.714781671209999803e-01	2.416535675229999924e+01	3.464862369800000064e+00	5.248954601409999698e-01	3.777961160439999855e+00	3.982683849709999890e+02	6.999855489730000269e-01	-1.282764685430000107e-01	1.729702022959999974e+00	4.969287205410000130e-01	9.554777938639999135e+00	6.931240868179999737e-02	4.303388815039999926e+00	7.902445572959999887e-02	1.559496336020000096e-01	2.748121212269999947e-01	1.755005579919999903e+01	1.764978553960000029e+00	2.579461922650000005e+01
4.700000000000000000e+01	6.017890252940000240e-01	1.635143055040000071e-01	3.850000000000000000e+02	2.131616000000000000e+07	2.346809917359999886e+01	3.652320315410000262e+01	3.190706303619999886e+08	5.540000000000000000e+02	3.944520360689999734e+02	4.540000000000000000e+02	2.530000000000000000e+02	2.943567971199999800e+00	3.010000000000000000e+02	2.363020725660000153e+03	3.408000000000000114e+02	4.298592745609999710e+00	3.914452554740000210e+02	6.192266949150000421e+00	1.238453389830000084e+01	5.365101920869999930e+00	1.528664543940000087e+01	8.747949699290000214e-02	9.752409451869999968e-01	3.543736179990000096e-02	4.549719792240000338e+00	2.259983167740000187e+00	4.443847778650000246e-01	1.900635891220000095e+00	8.975029749759999564e-01	4.502098918349999868e-01	3.858284493010000205e-01	3.977836249319999951e+01	3.571535079449999817e+00	5.072086133219999571e-01	3.708909909960000029e+00	3.947153908390000083e+02	7.712174293229999700e-01	-1.634376710719999959e-01	1.608290049210000072e+00	5.075664232340000304e-01	1.028591984760000067e+01	3.933612611600000031e-02	4.416872800220000173e+00	4.401822561479999674e-02	1.529867404170000000e-01	2.882515238500000243e-01	1.713045656919999971e+01	1.792471549250000074e+00	3.852598188390000189e+01
4.100000000000000000e+01	8.797881697889999852e-01	2.180723533489999921e-01	4.490000000000000000e+02	2.832343800000000000e+07	1.698796397610000142e+01	2.836986520330000161e+01	3.226233577469999790e+08	6.000000000000000000e+02	4.546871708740000031e+02	5.043999999999999773e+02	3.290000000000000000e+02	2.559391591919999875e+00	2.710000000000000000e+02	1.551262294209999936e+03	4.131999999999999886e+02	5.395211161269999778e+00	4.529781021900000155e+02	5.710822170590000191e+00	1.142164434120000038e+01	4.724538379880000249e+00	1.884383732130000055e+01	1.319026790599999999e-01	9.751341817159999703e-01	6.016370532049999942e-02	4.080269272829999849e+00	2.171053111189999996e+00	4.414481552969999889e-01	2.123623730509999863e+00	9.066832334959999962e-01	5.266648728449999650e-01	1.969608709610000119e-01	3.310787998909999885e+01	3.091486307589999871e+00	5.222623697279999977e-01	2.534353988569999938e+00	2.157453201929999977e+02	7.159774512490000298e-01	-1.459090253629999889e-01	1.375512575179999919e+00	5.703711749419999588e-01	6.057146681469999905e+00	3.974690728860000299e-02	2.938066464909999898e+00	4.711136430150000137e-02	1.916317542950000119e-01	5.699654881710000121e-01	1.955467685130000177e+01	2.385301993760000183e+00	2.989053208469999845e+01
1.120000000000000000e+02	1.826236519570000105e+00	1.316532580320000090e-01	4.070000000000000000e+02	3.229566200000000000e+07	6.067435401059999833e+01	1.036011508339999949e+02	3.678697097120000124e+08	9.940000000000000000e+02	4.855252404600000204e+02	6.640000000000000000e+02	2.710000000000000000e+02	3.623438526789999781e+00	7.230000000000000000e+02	1.950297074960000100e+04	3.606000000000000227e+02	6.137237036530000189e+00	4.650072992699999759e+02	8.974337069440000647e+00	1.794867413889999952e+01	5.925525827599999573e+00	1.500329318770000100e+03	1.034718425369999945e-01	9.732713752199999568e-01	3.267550921589999768e-02	2.813661837069999905e+01	3.115480905380000110e+00	3.491648555910000229e-01	1.677595239029999874e+01	9.111998918339999642e-01	3.728708448220000027e-01	5.247744656220000303e-01	9.622450792780000484e+01	4.175125775239999726e+00	7.884949190359999971e-01	2.975105168529999844e+01	4.490235226010000042e+04	9.552540699599999519e-01	-3.424058532550000034e-01	3.345544013120000049e+00	4.345763586799999967e-01	9.086758837029999825e+01	2.835339533710000068e-02	3.495890873049999925e+01	3.111623536179999872e-02	1.054713949679999957e-01	2.908759747399999873e-01	1.216285953909999940e+01	1.708916232940000057e+00	1.217760897550000010e+02
3.600000000000000000e+01	6.397914541770000074e-01	2.502162629760000256e-01	2.630000000000000000e+02	1.014494400000000000e+07	1.434722222219999921e+01	2.867214532870000099e+01	1.518544464420000017e+08	4.150000000000000000e+02	2.731211754340000084e+02	3.225000000000000000e+02	1.230000000000000000e+02	2.521500937149999899e+00	2.920000000000000000e+02	1.838047577849999925e+03	2.405000000000000000e+02	5.989196024199999968e+00	2.697352941180000130e+02	7.223224128430000057e+00	1.444644825690000012e+01	4.593175892689999706e+00	7.502464615790000124e+00	1.931108912370000097e-01	9.784256471179999526e-01	7.630992901729999334e-02	4.036362008870000295e+00	2.161576221909999873e+00	4.427814747259999906e-01	2.100706662939999969e+00	9.125518852980000206e-01	5.296018560430000299e-01	3.400009387360000135e-01	5.321190478609999985e+01	3.252334162579999965e+00	5.412489559719999566e-01	3.054669593969999930e+00	3.540136669859999756e+02	7.418819052520000401e-01	-1.640758728470000094e-01	1.376932560309999998e+00	5.722247380310000464e-01	8.182316367000000312e+00	2.873921061460000051e-02	3.848490606359999955e+00	3.281247448809999911e-02	1.989890287240000111e-01	5.670961402309999677e-01	2.007768799830000006e+01	2.408748114629999826e+00	4.971574743680000097e+01
1.980000000000000000e+02	-2.216342725229999977e-01	5.088177313660000034e-02	6.120000000000000000e+02	5.418799000000000000e+07	8.384243750529999772e+01	1.187641323459999967e+02	6.789253592719999552e+08	9.560000000000000000e+02	6.289139636889999565e+02	7.913999999999999773e+02	2.590000000000000000e+02	4.491969093919999878e+00	6.970000000000000000e+02	2.182812776389999999e+04	3.971999999999999886e+02	2.585043770890000037e+00	6.113138686129999542e+02	1.526677829409999987e+01	3.053355658830000152e+01	7.342924195580000202e+00	-3.045262737099999981e+02	1.754715691629999894e-02	9.658486121729999985e-01	6.959751741349999750e-03	3.179872881360000036e+01	3.470888480600000214e+00	2.052738848510000103e-01	1.121401514869999971e+01	8.745099372810000160e-01	1.943856493230000093e-01	5.322524613500000390e-01	2.512436782389999905e+02	5.078181982960000340e+00	7.421650661090000156e-01	3.404954934949999767e+01	2.908387188899999819e+04	9.799414047519999782e-01	-3.613260078730000102e-01	4.483870967739999713e+00	2.894060679359999888e-01	1.043994685849999939e+02	2.083669188939999903e-02	3.574452427170000135e+01	2.116418662869999981e-02	5.026604073470000017e-02	7.165286524180000671e-02	6.473118073250000215e+00	1.204566166240000014e+00	2.440678062750000095e+02
9.300000000000000000e+01	1.319121465789999892e+00	1.147104267680000012e-01	4.370000000000000000e+02	2.972418600000000000e+07	4.086545454550000045e+01	6.392381053870000329e+01	3.724182097720000148e+08	7.790000000000000000e+02	4.657948704249999992e+02	5.796000000000000227e+02	3.220000000000000000e+02	3.444656869990000203e+00	4.570000000000000000e+02	7.013607864030000201e+03	3.780000000000000000e+02	4.707535380600000430e+00	4.582043795619999855e+02	6.899962411149999753e+00	1.379992482229999951e+01	6.156467535870000063e+00	1.730962873899999863e+02	6.191908146530000073e-02	9.620936331960000532e-01	2.017802585079999864e-02	1.774798387099999886e+01	3.087751524030000194e+00	2.942835056329999865e-01	7.992574969749999703e+00	8.795015160300000412e-01	3.238081419869999755e-01	2.510341268979999763e-01	5.053704209949999893e+01	4.086721413060000252e+00	5.599386612329999569e-01	1.180076711379999921e+01	3.332919590959999823e+03	8.727357236770000304e-01	-2.130894054140000105e-01	3.057032531439999978e+00	4.019924152950000162e-01	2.945508458420000153e+01	4.029094080250000126e-02	1.236644780670000010e+01	4.417290096640000274e-02	1.046985871029999932e-01	2.424132896210000054e-01	1.239012129620000024e+01	1.594855466040000058e+00	5.963814932030000193e+01
1.520000000000000000e+02	2.711373413920000197e-01	7.411156694550000146e-02	5.010000000000000000e+02	3.729338400000000000e+07	6.191173553720000200e+01	8.364750386279999361e+01	5.582254750010000467e+08	7.580000000000000000e+02	5.217417768899999828e+02	6.402000000000000455e+02	3.090000000000000000e+02	3.928799865419999815e+00	4.490000000000000000e+02	1.013027396240000053e+04	3.770000000000000000e+02	2.487818048109999847e+00	5.119416058389999762e+02	8.916296473479999207e+00	1.783259294699999842e+01	6.628549697479999558e+00	7.465450841199999843e+01	3.610237834880000024e-02	9.755547032150000408e-01	1.275269433129999977e-02	9.471466648439999858e+00	2.710656427360000009e+00	3.080213706939999851e-01	3.395404373519999908e+00	8.936652486099999626e-01	3.301650825119999966e-01	7.005868716940000240e-01	9.064495626030000608e+01	4.691645472810000328e+00	7.764432200619999502e-01	1.587697976089999941e+01	6.618750360650000403e+03	9.553053026109999957e-01	-3.140628503949999817e-01	2.419662383819999985e+00	4.150071841890000113e-01	5.403645239520000132e+01	3.585413344490000209e-02	1.678818782629999973e+01	4.024523038580000295e-02	7.341030124569999926e-02	1.989924147830000045e-01	8.746239089179999482e+00	1.555771979760000034e+00	9.120326289179999435e+01
3.000000000000000000e+01	6.343592878029999937e-01	3.258031861049999756e-01	4.120000000000000000e+02	2.348184100000000000e+07	1.252512396690000074e+01	1.776887420750000146e+01	2.674742518729999959e+08	4.850000000000000000e+02	4.140051923230000170e+02	4.440000000000000000e+02	3.750000000000000000e+02	1.781751132609999955e+00	1.100000000000000000e+02	5.055672651709999741e+02	3.866000000000000227e+02	3.234411357279999955e+00	4.133941605840000193e+02	2.057784308370000037e+00	4.115568616730000073e+00	3.352982214889999923e+00	1.708782875560000081e+00	2.434390377260000071e-01	9.674589299150000432e-01	1.291688723809999995e-01	9.324767632589999744e-01	1.417688548989999964e+00	4.431217157219999869e-01	5.169851645220000513e-01	9.002125288560000049e-01	7.102804489759999562e-01	4.031685216349999989e-01	4.549890650630000088e+00	2.485946941159999923e+00	4.819033769100000142e-01	7.816039893499999724e-01	1.319709253060000087e+01	5.967336325780000506e-01	-1.315132608679999981e-01	6.377802077640000178e-01	7.233113495530000270e-01	2.193939194139999938e+00	2.690026398049999989e-01	9.412587077380000222e-01	4.317717221490000035e-01	2.973440998749999897e-01	1.338089947769999899e+00	2.334613871819999886e+01	4.482424296189999602e+00	3.934231857449999925e+00
7.500000000000000000e+01	6.678031171630000040e-01	1.426288028129999996e-01	3.790000000000000000e+02	2.033005600000000000e+07	3.130443565359999880e+01	4.513058767119999715e+01	2.315732620419999957e+08	6.270000000000000000e+02	3.852201569790000235e+02	4.578000000000000114e+02	2.610000000000000000e+02	3.085919880420000094e+00	3.660000000000000000e+02	3.250254994939999960e+03	3.191999999999999886e+02	4.467582829490000407e+00	3.809781021900000155e+02	5.790698469109999635e+00	1.158139693819999927e+01	5.676795690609999667e+00	4.048918135110000094e+01	6.287588846359999650e-02	9.762974333839999908e-01	2.607221768549999874e-02	6.715691634769999752e+00	2.485839735969999964e+00	3.874493096209999932e-01	2.861553818169999985e+00	8.993470245969999999e-01	3.974048395359999764e-01	3.752191281150000224e-01	3.553225806449999880e+01	3.798809991440000200e+00	5.128896698339999727e-01	5.357578471640000117e+00	9.356187297489999537e+02	7.753888004260000022e-01	-1.557198236710000128e-01	1.937465828319999916e+00	4.674585608940000081e-01	1.471462225179999983e+01	6.633504150610000649e-02	5.745517572329999823e+00	7.188565597700000143e-02	1.358691892499999943e-01	2.034520461000000058e-01	1.571712694720000059e+01	1.616541766409999914e+00	3.483248251460000233e+01
3.900000000000000000e+01	1.245297314429999913e+00	2.344290657439999925e-01	2.390000000000000000e+02	8.501032000000000000e+06	1.593115057660000033e+01	2.757223183389999832e+01	1.272475736229999959e+08	3.870000000000000000e+02	2.500151760100000047e+02	2.900000000000000000e+02	1.690000000000000000e+02	2.480307574419999828e+00	2.180000000000000000e+02	1.418650302770000053e+03	2.090000000000000000e+02	4.851805480500000378e+00	2.471617647060000138e+02	4.461833063380000297e+00	8.923666126769999707e+00	4.507159790270000244e+00	2.069620735779999876e+01	2.055810444179999863e-01	9.722669632629999947e-01	7.880934053810000062e-02	3.191073852939999789e+00	2.033253201319999981e+00	4.371310171500000230e-01	1.639272883859999919e+00	9.034004988710000461e-01	5.658698435240000491e-01	3.527381565909999961e-01	2.075458827770000170e+01	3.081685523360000012e+00	5.686058832120000073e-01	2.441646904530000217e+00	2.105994591730000138e+02	7.299479906729999801e-01	-1.615223479279999930e-01	1.203246949810000022e+00	6.036935434329999683e-01	6.575513765170000191e+00	6.898654257500000386e-02	3.029182075710000088e+00	8.256995818079999883e-02	1.943664694430000117e-01	8.510571186199999971e-01	1.867520473560000127e+01	2.886208872750000154e+00	1.891161913490000046e+01
1.290000000000000000e+02	5.693749637860000545e-01	1.039479993610000069e-01	4.750000000000000000e+02	3.286111500000000000e+07	4.952613416380000189e+01	7.014332143430000599e+01	4.117193552929999828e+08	7.350000000000000000e+02	4.897572391350000203e+02	6.053999999999999773e+02	2.710000000000000000e+02	3.589906072079999788e+00	4.640000000000000000e+02	7.657758324899999934e+03	3.911999999999999886e+02	2.879812961259999859e+00	4.818759124090000228e+02	9.745010934939999814e+00	1.949002186990000141e+01	6.399948826140000158e+00	1.212114962980000001e+02	4.633679606340000007e-02	9.654649745000000172e-01	1.614658984960000085e-02	1.548708310550000000e+01	3.039727049530000169e+00	2.972151390680000116e-01	6.275880581170000028e+00	8.787253211319999702e-01	2.982622793560000263e-01	3.937059801030000084e-01	9.997341443409999329e+01	4.355838463199999566e+00	5.934493104589999568e-01	1.275103708199999986e+01	3.480936326080000072e+03	8.894791872230000118e-01	-2.185878465639999879e-01	3.013737014760000221e+00	3.816548937099999983e-01	3.551706522229999763e+01	2.194373793300000153e-02	1.309436170070000038e+01	2.309133503849999935e-02	9.726169200329999598e-02	1.509831446590000070e-01	1.184416120220000046e+01	1.418243169399999948e+00	1.019917230570000015e+02
3.800000000000000000e+01	1.052875598560000014e+00	2.161542969789999880e-01	3.790000000000000000e+02	1.975029900000000000e+07	1.869966942150000122e+01	2.955874047629999879e+01	2.474540764900000095e+08	5.610000000000000000e+02	3.796877222449999749e+02	4.158000000000000114e+02	2.800000000000000000e+02	2.575553662559999957e+00	2.810000000000000000e+02	1.692335340189999897e+03	3.290000000000000000e+02	6.416987177590000258e+00	3.774525547449999863e+02	4.622078321490000086e+00	9.244156642969999282e+00	4.717085512189999719e+00	1.458546293190000043e+01	1.689106068890000034e-01	9.783076019119999467e-01	6.304450252990000114e-02	3.480966375069999952e+00	2.109152944909999938e+00	4.455992031920000263e-01	1.767698738860000063e+00	9.106163862130000064e-01	5.330310437640000121e-01	3.297087608070000120e-01	2.222208173869999825e+01	3.224581907630000188e+00	4.894070274389999975e-01	2.597618829770000026e+00	2.211016248569999902e+02	7.168313686230000092e-01	-1.475049592129999976e-01	1.296439311100000102e+00	5.763271493439999782e-01	6.909508944009999709e+00	8.492968518969999658e-02	3.499294572779999779e+00	9.632181780939999549e-02	1.819932722990000029e-01	5.932186729239999901e-01	1.853475664509999987e+01	2.454225502909999967e+00	2.013051897069999896e+01
1.190000000000000000e+02	2.780410378259999815e-01	8.189035111089999763e-02	4.190000000000000000e+02	2.569198400000000000e+07	4.900328255200000171e+01	6.982545687040000360e+01	3.845700881449999809e+08	6.760000000000000000e+02	4.330504935069999988e+02	5.407999999999999545e+02	2.450000000000000000e+02	3.800082308919999985e+00	4.310000000000000000e+02	7.595759603600000446e+03	3.066000000000000227e+02	2.780888445780000051e+00	4.241897810219999769e+02	8.447905276109999306e+00	1.689581055220000039e+01	6.642595758599999733e+00	5.917672710880000153e+01	2.878963914710000113e-02	9.716406521110000361e-01	1.202927158309999994e-02	1.128864816839999996e+01	2.825912774699999908e+00	3.394839749110000193e-01	4.450246031409999858e+00	8.877707556980000136e-01	3.128012975719999811e-01	5.517932812879999815e-01	7.834872197919999337e+01	4.488842556199999834e+00	6.201458428149999591e-01	1.262031849759999957e+01	3.824742101899999852e+03	9.230565816779999766e-01	-2.539828404050000210e-01	2.593596227449999958e+00	3.958498830239999822e-01	3.919262582180000010e+01	3.418227127319999753e-02	1.294294118040000008e+01	3.654559596729999721e-02	8.068015602700000233e-02	1.172512185549999947e-01	9.923194527150000610e+00	1.360928367409999895e+00	7.907021614260000320e+01
3.700000000000000000e+01	7.548237674109999906e-01	2.348020672389999897e-01	4.630000000000000000e+02	3.022571700000000000e+07	1.608298964729999980e+01	2.362246257130000160e+01	3.442916184419999719e+08	5.700000000000000000e+02	4.697080705430000194e+02	5.133999999999999773e+02	4.070000000000000000e+02	2.305027229509999831e+00	1.630000000000000000e+02	8.973982630929999686e+02	4.376000000000000227e+02	3.518001797260000174e+00	4.687518248179999887e+02	3.271733187530000198e+00	6.543466375070000396e+00	4.180705429279999663e+00	3.633559910719999841e+00	1.507654455989999864e-01	9.751089331750000255e-01	7.266344702440000192e-02	1.313012575179999919e+00	1.579500795560000004e+00	4.958301060079999822e-01	5.869832790069999806e-01	9.009247235889999983e-01	6.254920721710000020e-01	5.309164478710000079e-01	1.145608939309999919e+01	3.030749875070000154e+00	5.733780867400000147e-01	1.408245187439999935e+00	5.653951478639999806e+01	6.990508326879999457e-01	-1.540812020279999917e-01	8.430153089120000498e-01	6.500421450700000214e-01	4.319968174569999597e+00	1.244877208440000049e-01	1.789576375410000031e+00	1.691968315719999949e-01	2.142416443750000121e-01	7.058648394469999587e-01	1.986369251840000061e+01	2.921260592359999908e+00	1.029358155669999952e+01
5.600000000000000000e+01	9.097735045320000102e-01	1.548830518410000134e-01	3.840000000000000000e+02	2.166477900000000000e+07	2.657652892560000168e+01	4.081869039370000252e+01	2.467766711739999950e+08	5.990000000000000000e+02	3.976645231759999888e+02	4.668000000000000114e+02	2.820000000000000000e+02	3.017553475600000201e+00	3.170000000000000000e+02	2.929830784799999947e+03	3.320000000000000000e+02	4.356049798599999967e+00	3.939635036500000069e+02	5.290595954069999607e+00	1.058119190809999921e+01	5.447178532679999741e+00	3.268162875139999812e+01	7.765513942040000450e-02	9.725602731410000201e-01	3.270348505910000009e-02	5.247129579000000099e+00	2.342855583039999967e+00	4.578094307910000049e-01	2.540885936920000088e+00	8.972352889360000194e-01	4.616481305599999807e-01	4.216511759770000256e-01	2.990346500820000131e+01	3.704954598870000115e+00	5.547749068939999972e-01	4.536086198649999623e+00	6.085159713860000466e+02	8.091715823449999734e-01	-1.782882994749999950e-01	1.641129032260000065e+00	5.143413788649999763e-01	1.289721521559999928e+01	6.951597049690000363e-02	5.110810103310000407e+00	7.862039445769999912e-02	1.431838966110000055e-01	2.677431262769999765e-01	1.592899625289999932e+01	1.784671457459999999e+00	2.919715503420000147e+01
3.950000000000000000e+01	9.183759067960000078e-01	2.480536332180000025e-01	2.600000000000000000e+02	9.783001000000000000e+06	1.652812071330000165e+01	2.678708910030000112e+01	1.464367079199999869e+08	3.680000000000000000e+02	2.682048300879999942e+02	3.190000000000000000e+02	1.680000000000000000e+02	2.339077812669999812e+00	2.000000000000000000e+02	1.283409115480000082e+03	2.300000000000000000e+02	3.906495260759999866e+00	2.658014705879999724e+02	5.154907810890000164e+00	1.030981562180000033e+01	4.347999117129999647e+00	9.615887370570000314e+00	1.476926178680000035e-01	9.687733225089999456e-01	7.730287123899999557e-02	2.883102126379999852e+00	2.006294406109999873e+00	4.545779777389999943e-01	1.411730462980000045e+00	8.940737748199999446e-01	5.545296233530000451e-01	2.747673949830000129e-01	2.712709012439999867e+01	2.974112226989999996e+00	4.683728610130000192e-01	1.995373692160000045e+00	9.330609539760000359e+01	6.325086842429999967e-01	-1.145164662330000055e-01	1.192967445789999914e+00	5.935383164459999694e-01	5.098392642280000331e+00	4.404310701340000134e-02	2.494326862689999924e+00	5.299637904690000095e-02	2.113226471090000058e-01	7.713566523149999465e-01	2.082550029509999945e+01	2.706168249370000112e+00	2.598076332600000171e+01
1.090000000000000000e+02	-6.416888599560000017e-02	9.265277851780000240e-02	6.370000000000000000e+02	5.854857200000000000e+07	4.716387509470000339e+01	7.106537375460000305e+01	7.335594156560000181e+08	8.790000000000000000e+02	6.537291789539999627e+02	7.676000000000000227e+02	3.930000000000000000e+02	3.780902019400000036e+00	4.860000000000000000e+02	8.327695029040000009e+03	5.326000000000000227e+02	3.203371753189999893e+00	6.473284671530000196e+02	1.123093220340000009e+01	2.246186440680000018e+01	6.391618844939999988e+00	-1.727115791880000017e+01	4.437192454890000193e-02	9.773015823539999980e-01	1.571413548749999931e-02	1.080966375070000041e+01	2.819348834749999977e+00	3.103075327820000173e-01	4.091503076679999573e+00	8.973745078760000382e-01	3.124831948349999777e-01	5.335433324110000486e-01	1.323938285950000022e+02	4.390426023719999904e+00	7.301584753980000508e-01	1.166322569089999917e+01	4.368447849150000366e+03	9.235104361839999720e-01	-2.660694063669999943e-01	2.566498086390000211e+00	3.989277884840000121e-01	3.584323901289999981e+01	2.069143437369999963e-02	1.388513935089999940e+01	2.152341726099999894e-02	8.724464401970000171e-02	1.743410785550000008e-01	1.057615956389999923e+01	1.457386267419999992e+00	1.318355449930000134e+02
6.000000000000000000e+01	5.520128210360000232e-01	1.560551974000000119e-01	4.550000000000000000e+02	2.966128400000000000e+07	2.641933884299999846e+01	4.138590228569999852e+01	3.716301023960000277e+08	6.600000000000000000e+02	4.653017543789999877e+02	5.336000000000000227e+02	2.830000000000000000e+02	3.045098504209999835e+00	3.770000000000000000e+02	3.075211465710000084e+03	4.060000000000000000e+02	4.670633529609999890e+00	4.619854014599999914e+02	8.086488518319999486e+00	1.617297703659999897e+01	5.531203466240000033e+00	2.668204899290000043e+01	7.633952979770000646e-02	9.760956170800000331e-01	3.180255968480000250e-02	6.706738654999999660e+00	2.487279622960000047e+00	4.304970954410000106e-01	2.831478481300000016e+00	8.981893545569999970e-01	3.884485172409999909e-01	3.021794919779999811e-01	6.685723072720000459e+01	3.651053112020000047e+00	5.322925678069999611e-01	4.818211362139999565e+00	6.846513436620000448e+02	8.036033325829999852e-01	-1.723745218019999970e-01	1.957422088569999996e+00	4.557719761860000163e-01	1.256610679359999949e+01	2.524458343769999877e-02	5.343938530249999985e+00	2.730375178799999969e-02	1.444299490669999908e-01	1.873720364739999977e-01	1.719340929539999863e+01	1.517038855570000067e+00	6.555419121260000281e+01
1.300000000000000000e+02	7.820504806950000498e-01	8.540678778839999596e-02	4.490000000000000000e+02	3.088983700000000000e+07	5.278646578570000258e+01	7.558314241569999581e+01	4.623740750379999876e+08	7.380000000000000000e+02	4.748402497409999796e+02	5.917999999999999545e+02	3.080000000000000000e+02	3.769608659769999814e+00	4.300000000000000000e+02	8.963059299910000846e+03	3.566000000000000227e+02	3.078576807660000192e+00	4.653065693429999783e+02	7.187482914160000291e+00	1.437496582830000058e+01	6.548260351119999711e+00	2.244545151949999990e+02	3.700792782940000303e-02	9.635392435899999830e-01	1.375078198779999990e-02	1.344877665389999954e+01	2.942675375709999930e+00	3.302149481980000134e-01	5.498331655140000329e+00	8.763753448109999900e-01	3.080378414030000012e-01	5.450699729329999688e-01	5.969166894479999996e+01	4.467491330779999714e+00	6.629235864479999796e-01	1.475395080720000074e+01	6.168147134509999887e+03	9.289853918810000444e-01	-2.639816514350000198e-01	2.783932476759999997e+00	3.901297389089999901e-01	4.556702657499999987e+01	5.125455525670000179e-02	1.448763185610000015e+01	5.738866597100000105e-02	8.344447773660000622e-02	1.397411359700000133e-01	1.024097805789999960e+01	1.388054388420000063e+00	6.430498402489999421e+01
2.100000000000000000e+01	-1.453865976349999922e+00	3.455165432360000066e-01	3.560000000000000000e+02	1.716955400000000000e+07	1.010347107439999981e+01	1.923757259310000123e+01	1.955729796119999886e+08	4.150000000000000000e+02	3.540130106070000124e+02	3.803999999999999773e+02	2.510000000000000000e+02	1.983275963000000086e+00	1.640000000000000000e+02	8.347090415049999592e+02	3.210000000000000000e+02	6.031807342489999613e+00	3.528321167880000075e+02	4.655959540729999624e+00	9.311919081470000137e+00	3.661560625379999934e+00	-1.296848463669999951e+01	3.509431383270000260e-01	9.748485595900000522e-01	1.542607164739999981e-01	1.373359759429999993e+00	1.619150230130000034e+00	3.948656103820000207e-01	7.610533609540000022e-01	9.122078494069999488e-01	6.769831634130000220e-01	5.237274495560000354e-01	2.242581328589999856e+01	2.692478143359999798e+00	6.017088837089999975e-01	1.434479517410000016e+00	1.059264589040000004e+02	6.966392218119999979e-01	-1.776163713729999871e-01	7.647621651179999924e-01	7.007187443050000297e-01	4.364558310219999626e+00	8.015786862439999716e-02	1.837104730070000080e+00	1.049236749879999958e-01	2.463375258920000033e-01	1.719562910889999907e+00	1.978229639339999935e+01	4.684581920970000368e+00	1.595150744150000044e+01
4.700000000000000000e+01	1.688162769699999899e+00	1.885555969949999910e-01	3.510000000000000000e+02	1.804999300000000000e+07	2.081390455349999868e+01	3.317949810860000071e+01	2.056017828409999907e+08	5.870000000000000000e+02	3.629762715699999944e+02	4.168000000000000114e+02	2.620000000000000000e+02	2.723751939350000040e+00	3.250000000000000000e+02	2.136006819759999871e+03	3.186000000000000227e+02	8.245338441710000410e+00	3.600218978099999845e+02	4.926633406229999679e+00	9.853266812470000247e+00	4.910003592509999848e+00	3.719712502320000169e+01	9.373291416069999549e-02	9.808512419670000204e-01	4.599529180039999693e-02	4.401380535810000438e+00	2.100174182670000000e+00	4.897348140289999874e-01	2.365440262749999967e+00	9.156841530749999514e-01	5.022120720230000002e-01	3.637422516580000043e-01	2.551766675780000071e+01	3.370175029429999913e+00	6.549227228689999958e-01	3.446238052240000016e+00	5.490513827859999765e+02	7.885385197299999982e-01	-1.852044238439999879e-01	1.414844177149999993e+00	5.467173985419999660e-01	9.383571673160000515e+00	5.865883333039999953e-02	3.993133753650000006e+00	6.994650181160000368e-02	1.800628954029999951e-01	3.761059535199999804e-01	1.944813539069999919e+01	2.016502693220000086e+00	2.562750518689999879e+01
4.000000000000000000e+01	9.540973608110000503e-01	2.399437716260000020e-01	2.390000000000000000e+02	8.717785000000000000e+06	1.865836209069999896e+01	2.811494377160000013e+01	1.304920377450000048e+08	3.610000000000000000e+02	2.531824644289999924e+02	3.065000000000000000e+02	1.800000000000000000e+02	2.399508370910000021e+00	1.810000000000000000e+02	1.281098129329999892e+03	2.160000000000000000e+02	3.599788673189999955e+00	2.506397058819999870e+02	3.569600690800000198e+00	7.139201381590000395e+00	4.548226452839999823e+00	1.238885439489999918e+01	1.889264068379999939e-01	9.558917259629999830e-01	7.157440093259999359e-02	3.381468316629999915e+00	2.116173790379999975e+00	4.339479087379999878e-01	1.632659961459999920e+00	8.747128836659999740e-01	5.298879048190000551e-01	2.217921571539999970e-01	1.321509108220000073e+01	2.993423367150000125e+00	4.248197475930000078e-01	2.163675098040000133e+00	1.064586544919999938e+02	6.397567656639999711e-01	-1.115250667460000039e-01	1.303588734000000082e+00	5.748995797829999921e-01	5.273232075550000175e+00	1.187242637970000042e-01	2.465518088070000058e+00	1.413223593300000080e-01	2.029335824010000122e-01	5.574277021479999705e-01	2.042044500300000109e+01	2.405352907410000185e+00	1.342682339429999949e+01
1.150000000000000000e+02	3.668101732849999852e-01	9.094783952259999360e-02	4.050000000000000000e+02	2.334383100000000000e+07	4.666812758700000074e+01	6.448420267459999877e+01	2.924765958000000119e+08	6.920000000000000000e+02	4.127867815320000204e+02	5.030000000000000000e+02	2.210000000000000000e+02	3.657770299730000119e+00	4.710000000000000000e+02	6.639785071129999778e+03	3.038000000000000114e+02	3.471449547459999785e+00	4.046642335770000045e+02	8.725242618919999416e+00	1.745048523779999883e+01	6.510416184640000381e+00	4.759543992710000282e+01	4.124521596499999831e-02	9.686101784980000184e-01	1.379975547730000023e-02	1.408744532529999915e+01	2.944456959330000068e+00	2.974561209820000274e-01	6.204772144029999659e+00	8.892096539620000240e-01	3.460516409420000272e-01	3.881552482339999943e-01	8.057398168400000316e+01	4.350830748559999961e+00	5.953209867690000268e-01	1.148773656060000015e+01	3.103976024879999841e+03	9.055491920570000186e-01	-2.391891433249999921e-01	2.749760798250000082e+00	4.231720533089999847e-01	3.186350091719999966e+01	3.073810424209999850e-02	1.145121044170000069e+01	3.293587583990000012e-02	8.803574206599999730e-02	2.632534415280000095e-01	1.021376762589999920e+01	1.665020701730000052e+00	7.728126297510000597e+01
4.900000000000000000e+01	1.362794299049999935e+00	1.794981085829999989e-01	3.130000000000000000e+02	1.448650300000000000e+07	2.248935274809999996e+01	3.824764238899999924e+01	1.815032887060000002e+08	5.330000000000000000e+02	3.251782554389999973e+02	3.843999999999999773e+02	2.210000000000000000e+02	2.896968269369999849e+00	3.120000000000000000e+02	2.784230912680000074e+03	2.686000000000000227e+02	5.401278204259999605e+00	3.208686131389999900e+02	5.330935620560000032e+00	1.066187124110000006e+01	5.297756219980000125e+00	6.874796586799999432e+01	1.011481683980000046e-01	9.750952224860000017e-01	4.133692507129999721e-02	5.462445325310000044e+00	2.348301984239999918e+00	4.273016268200000023e-01	2.686953696869999852e+00	9.029437320259999789e-01	4.654266633909999729e-01	4.219614340060000024e-01	3.040011618369999979e+01	3.531204370809999826e+00	6.144849974270000237e-01	4.711617721219999666e+00	9.969013824849999992e+02	8.031809729040000345e-01	-1.781973876079999963e-01	1.657087206119999934e+00	5.200987778469999823e-01	1.338402555959999951e+01	5.417384216099999789e-02	5.281122730169999890e+00	6.202508196519999906e-02	1.591218690990000018e-01	3.554276482140000248e-01	1.734359397569999928e+01	1.942739731749999921e+00	3.032769484559999995e+01
4.700000000000000000e+01	6.902703542950000548e-01	1.826948691989999929e-01	3.320000000000000000e+02	1.563022700000000000e+07	2.110849255109999945e+01	3.156161756090000026e+01	2.339608251010000110e+08	4.670000000000000000e+02	3.377709996070000216e+02	3.913999999999999773e+02	2.620000000000000000e+02	2.663374075030000121e+00	2.050000000000000000e+02	1.678331823750000012e+03	2.846000000000000227e+02	3.659972825210000114e+00	3.352773722630000179e+02	3.930973209399999835e+00	7.861946418809999670e+00	4.953689343379999777e+00	1.131392130949999952e+01	9.691088026239999542e-02	9.641693626470000389e-01	4.298283367329999716e-02	3.299070530339999863e+00	2.102536357690000024e+00	4.544352655519999784e-01	1.446743046689999979e+00	8.806560887169999630e-01	5.011789458930000496e-01	4.130072037720000089e-01	1.660952022960000107e+01	3.420891230780000125e+00	5.155308049050000285e-01	2.806261391650000103e+00	2.058895858809999879e+02	7.022034503370000458e-01	-1.342167776219999886e-01	1.348892837620000007e+00	5.503422049520000359e-01	7.925975036249999661e+00	9.245919506270000587e-02	2.990391863370000181e+00	1.235689617639999932e-01	1.747589986159999997e-01	4.385543519780000232e-01	1.856949397689999870e+01	2.123571795460000189e+00	1.752255924250000163e+01
2.200000000000000000e+01	-1.133669489300000111e+00	3.528690926529999827e-01	4.110000000000000000e+02	2.294128100000000000e+07	1.000925249570000020e+01	1.520262134370000062e+01	2.613169032389999926e+08	4.690000000000000000e+02	4.092121770420000075e+02	4.300000000000000000e+02	3.090000000000000000e+02	1.796044915980000045e+00	1.600000000000000000e+02	4.242855772820000197e+02	3.868000000000000114e+02	6.892263321539999765e+00	4.086934306570000217e+02	4.829466238380000220e+00	9.658932476760000441e+00	3.305929232730000056e+00	-2.477666390450000033e+00	3.055631492620000111e-01	9.781201810599999824e-01	1.496790842200000082e-01	1.170482504099999987e+00	1.518510439349999963e+00	4.591657933900000210e-01	6.281312906529999962e-01	9.143084411640000075e-01	6.783454073260000161e-01	1.913794131830000023e-01	2.346818616730000073e+01	2.288218762110000082e+00	4.822109138480000223e-01	7.294786167410000077e-01	1.820079474799999986e+01	5.624005525809999684e-01	-1.100551546830000060e-01	7.311714051390000302e-01	6.957325268820000463e-01	1.747431962859999910e+00	4.781115106920000302e-02	1.086036158330000001e+00	6.075502629030000296e-02	2.888808136459999898e-01	1.453387248410000110e+00	2.410830936609999853e+01	4.213872050390000012e+00	1.735780304960000109e+01
7.100000000000000000e+01	1.599191009729999946e+00	1.341041078369999973e-01	3.640000000000000000e+02	2.066079600000000000e+07	3.179900826449999940e+01	5.247045660399999889e+01	2.353406171689999998e+08	6.620000000000000000e+02	3.883409969690000025e+02	4.613999999999999773e+02	2.730000000000000000e+02	3.251999692620000104e+00	3.890000000000000000e+02	5.241416804299999967e+03	3.090000000000000000e+02	6.380467057379999751e+00	3.815328467150000051e+02	5.985887096769999971e+00	1.197177419349999994e+01	5.761554575409999934e+00	2.145476032779999969e+02	7.432340076540000506e-02	9.737747452449999619e-01	2.803431240079999956e-02	8.657736468019999521e+00	2.618056887479999872e+00	3.704155065709999750e-01	4.332651808569999652e+00	9.015832892280000177e-01	4.202803931310000185e-01	5.107776530919999614e-01	4.031738655000000193e+01	3.922314986840000017e+00	6.611159905190000519e-01	8.815097960710000180e+00	4.313381490019999546e+03	8.735298288570000347e-01	-2.228800314649999892e-01	2.055563149260000166e+00	4.846028161209999796e-01	2.660265537480000120e+01	5.575410489149999760e-02	9.272226371440000392e+00	6.340851221530000026e-02	1.200790138909999943e-01	3.519230841439999757e-01	1.336662250440000044e+01	1.872554579590000046e+00	3.999678541669999987e+01
4.100000000000000000e+01	5.062279208869999714e-01	2.063148788929999866e-01	2.840000000000000000e+02	1.133021100000000000e+07	1.873045267490000043e+01	2.740084342560000152e+01	1.695960982610000074e+08	3.990000000000000000e+02	2.886353668560000187e+02	3.340000000000000000e+02	2.060000000000000000e+02	2.492515431749999788e+00	1.930000000000000000e+02	1.207057471889999988e+03	2.435000000000000000e+02	3.124506022579999875e+00	2.865367647059999854e+02	4.012667390669999889e+00	8.025334781339999779e+00	4.761595569379999837e+00	2.964090068029999969e+00	1.061143339269999958e-01	9.588768068320000504e-01	5.043687018109999781e-02	3.037602190759999932e+00	2.057120022319999908e+00	4.551042684780000069e-01	1.334943447129999905e+00	8.730832361700000543e-01	5.120685334979999670e-01	2.313944731629999918e-01	1.655607361579999903e+01	3.125893926429999858e+00	3.732332599650000082e-01	1.972441832649999949e+00	6.914785435269999425e+01	5.588059744450000199e-01	-8.087778376120000057e-02	1.295330737760000073e+00	5.595787888769999663e-01	4.852165139820000306e+00	8.967178751200000075e-02	2.286272444649999791e+00	1.061483326490000045e-01	1.878175311889999921e-01	4.315513764760000037e-01	1.958707997309999982e+01	2.142556894859999783e+00	1.616083556770000129e+01
1.440000000000000000e+02	9.154638523639999637e-01	7.773456231019999774e-02	5.290000000000000000e+02	4.158581800000000000e+07	5.721336587830000298e+01	8.640502956999999640e+01	5.210318084549999833e+08	9.670000000000000000e+02	5.509501944720000211e+02	6.693999999999999773e+02	2.810000000000000000e+02	3.953841537529999783e+00	6.860000000000000000e+02	1.270241408709999996e+04	4.176000000000000227e+02	4.575053203699999571e+00	5.392992700730000024e+02	1.107820188630000047e+01	2.215640377260000093e+01	6.565338933279999623e+00	3.897799877680000122e+02	3.922908693280000025e-02	9.872543412450000000e-01	1.364744488890000038e-02	1.064458037180000005e+01	2.760055570500000055e+00	3.269352366880000083e-01	5.050202338750000131e+00	9.275447239149999801e-01	3.765913590480000073e-01	7.055583665910000191e-01	1.356511071619999882e+02	4.666684805340000075e+00	8.491094523729999510e-01	1.824290872159999921e+01	1.633045575260000078e+04	9.536910052429999896e-01	-3.157003639220000157e-01	2.340247402950000222e+00	4.508097209460000254e-01	6.232705451470000213e+01	2.084276295769999995e-02	2.163186096089999921e+01	2.241284742700000096e-02	7.278264928109999532e-02	2.351280316699999873e-01	8.316909291609999144e+00	1.679039324989999971e+00	1.296431349460000035e+02
7.700000000000000000e+01	2.818055881599999868e+00	1.303745537850000136e-01	3.760000000000000000e+02	2.165697600000000000e+07	3.190775187270000046e+01	5.271127923699999940e+01	2.713430817239999771e+08	9.000000000000000000e+02	3.975929033429999890e+02	4.706000000000000227e+02	2.330000000000000000e+02	3.234021702500000206e+00	6.670000000000000000e+02	6.446619851880000169e+03	3.193999999999999773e+02	1.698117063100000124e+01	3.894014598539999952e+02	7.115978676870000186e+00	1.423195735370000037e+01	5.897025255740000027e+00	2.439187213760000077e+02	5.980043739750000309e-02	9.885797944159999684e-01	2.248032167189999847e-02	9.976694915250000406e+00	2.597647995660000042e+00	3.858178741759999975e-01	5.264248749190000076e+00	9.332024526569999701e-01	3.907691637030000220e-01	4.064164510839999855e-01	5.416139283759999756e+01	3.939699341559999901e+00	5.932924791179999824e-01	8.509389803679999531e+00	7.396500693379999575e+03	8.035803005189999793e-01	-1.649161427560000004e-01	2.151585565880000050e+00	4.596210717049999950e-01	2.406086429950000039e+01	3.355698602320000140e-02	1.163164871190000049e+01	3.747666557030000095e-02	1.236710776019999958e-01	2.042379125100000081e-01	1.434636881029999955e+01	1.603319858969999956e+00	5.858548271880000158e+01
1.740000000000000000e+02	3.356127694739999834e-01	6.239011135380000128e-02	4.720000000000000000e+02	3.336534200000000000e+07	7.129298880570000563e+01	9.908913634179999974e+01	4.994286355600000024e+08	7.570000000000000000e+02	4.935003975029999879e+02	6.287999999999999545e+02	2.580000000000000000e+02	4.139769244560000061e+00	4.990000000000000000e+02	1.434632159409999986e+04	3.250000000000000000e+02	2.491343138560000003e+00	4.787445255470000234e+02	9.679965144889999706e+00	1.935993028980000119e+01	7.005692179599999569e+00	1.477744381900000121e+02	2.057135046469999937e-02	9.635002054439999464e-01	8.956667378370000016e-03	1.822057818480000080e+01	3.128949885699999989e+00	2.901416939970000164e-01	7.230253473330000347e+00	8.745667799190000036e-01	2.623490525220000258e-01	5.897788737979999807e-01	1.068141402410000040e+02	4.824435618909999945e+00	6.813489928949999497e-01	2.222133982529999940e+01	1.253154290659999970e+04	9.557825596819999880e-01	-2.987359536070000043e-01	3.286461180969999951e+00	3.511729922699999840e-01	7.066478111649999505e+01	3.544480610890000244e-02	2.311360586059999989e+01	3.827734299320000033e-02	6.237451718149999991e-02	9.547433849920000659e-02	7.859028201220000120e+00	1.278712144310000021e+00	1.119583474020000011e+02
5.000000000000000000e+01	7.866253724549999715e-01	2.026213437050000121e-01	3.690000000000000000e+02	1.937267600000000000e+07	1.976793388429999965e+01	2.858990889229999866e+01	2.206680481259999871e+08	4.870000000000000000e+02	3.760404155950000131e+02	4.228000000000000114e+02	3.140000000000000000e+02	2.522943170110000022e+00	1.730000000000000000e+02	1.290057435129999931e+03	3.330000000000000000e+02	3.385139377209999800e+00	3.743211678829999869e+02	3.446401722250000077e+00	6.892803444510000155e+00	4.761958966989999986e+00	8.139397360740000309e+00	9.383542919630000201e-02	9.590885802149999861e-01	4.899092798920000325e-02	2.999897484959999971e+00	2.044799712530000146e+00	4.764403362490000071e-01	1.265256500760000069e+00	8.712051427400000492e-01	5.020850327929999857e-01	2.866463551730000225e-01	1.248205986880000040e+01	3.120420576709999949e+00	4.177186257509999945e-01	2.104139286740000170e+00	8.713686829729999772e+01	5.715752520700000394e-01	-8.339497228889999891e-02	1.308741115359999929e+00	5.495765152699999545e-01	5.416659661999999820e+00	1.380066915070000122e-01	2.465247031220000107e+00	1.604077884120000130e-01	1.901453447020000076e-01	3.681102329490000269e-01	2.043978541530000115e+01	1.997292839490000027e+00	1.328263123089999986e+01
1.790000000000000000e+02	3.422423113440000164e-01	6.153764185630000022e-02	4.770000000000000000e+02	3.389444200000000000e+07	7.593687400049999781e+01	1.078877937019999962e+02	3.860809089279999733e+08	9.110000000000000000e+02	4.973979152869999893e+02	6.552000000000000455e+02	1.670000000000000000e+02	4.280787807140000290e+00	7.440000000000000000e+02	1.808254664609999963e+04	3.068000000000000114e+02	3.227796605330000013e+00	4.788759124090000228e+02	1.369327501369999922e+01	2.738655002730000021e+01	7.193456758680000007e+00	1.210625714340000059e+02	2.062260798249999916e-02	9.711422024889999616e-01	7.961426583320000555e-03	3.041805631489999939e+01	3.459738190549999981e+00	2.091027652159999917e-01	1.104632383919999938e+01	8.846237142859999514e-01	2.034369263509999970e-01	4.958225174309999761e-01	2.024501435210000011e+02	4.974911730509999686e+00	7.101870260899999510e-01	3.015319515890000091e+01	2.464533301760000177e+04	9.672463508719999492e-01	-3.220231215059999874e-01	4.342810278840000038e+00	2.981228633629999791e-01	9.019472432070000423e+01	1.884138138469999835e-02	2.934335567959999835e+01	1.918929379039999855e-02	6.069326944549999908e-02	8.762271689509999739e-02	7.749367105760000207e+00	1.242388667529999990e+00	2.034947894080000026e+02
1.830000000000000000e+02	-2.492659894689999989e-01	6.033737024219999745e-02	5.785000000000000000e+02	4.671502800000000000e+07	7.132801783259999695e+01	9.724026816609999457e+01	6.992532159320000410e+08	7.850000000000000000e+02	5.860826332020000109e+02	7.210000000000000000e+02	2.790000000000000000e+02	4.177496578260000426e+00	5.060000000000000000e+02	1.376356898790000014e+04	4.125000000000000000e+02	2.316258487879999883e+00	5.742205882350000365e+02	1.261832653939999993e+01	2.523665307890000165e+01	7.005932642480000361e+00	-1.286553809920000049e+02	2.896920327909999898e-02	9.682897556980000209e-01	9.305641884210000270e-03	1.565613952160000011e+01	3.021804740599999928e+00	3.140891543800000130e-01	6.461009662110000384e+00	8.841208324339999702e-01	2.924289680450000151e-01	6.208037358100000347e-01	1.721540451619999885e+02	4.799665477299999594e+00	6.949054413290000065e-01	2.074846561889999919e+01	1.050602839959999983e+04	9.580654981489999944e-01	-3.051618075060000268e-01	3.001231428330000117e+00	3.763996254320000068e-01	6.733772295420000376e+01	2.159670848589999997e-02	2.266586481999999947e+01	2.229573678830000169e-02	5.931705491329999913e-02	1.330440964440000040e-01	7.282930705660000115e+00	1.364701207880000045e+00	1.619542719590000104e+02
9.600000000000000000e+01	4.005317933770000116e-01	9.830038893919999798e-02	6.500000000000000000e+02	6.065866100000000000e+07	4.471999999999999886e+01	6.366785657199999804e+01	7.599968777649999857e+08	9.010000000000000000e+02	6.654051013519999742e+02	7.623999999999999773e+02	4.850000000000000000e+02	3.578961179249999791e+00	4.160000000000000000e+02	6.402448505510000359e+03	5.650000000000000000e+02	3.064243876199999939e+00	6.605766423359999635e+02	7.953919491529999775e+00	1.590783898309999955e+01	6.218425657480000091e+00	6.599062878940000587e+01	5.980043739750000309e-02	9.739032904629999488e-01	1.844006016679999860e-02	9.582251230180000690e+00	2.696940814450000001e+00	3.334168121600000201e-01	4.478503281790000123e+00	8.985174637649999685e-01	3.841233077790000006e-01	5.104553098340000039e-01	6.826028567519999513e+01	4.305281209480000371e+00	6.045399649980000012e-01	9.785348288199999800e+00	2.695738433200000145e+03	8.981525843050000013e-01	-2.365059356729999895e-01	2.230624658280000006e+00	4.578182964599999960e-01	2.955914192259999851e+01	3.568010858909999999e-02	1.111867532960000027e+01	3.947040472510000148e-02	9.073503431069999958e-02	2.818993049210000157e-01	1.032261826040000052e+01	1.735618327989999932e+00	6.637777258980000283e+01
7.000000000000000000e+01	5.665504854820000435e-01	1.314401406569999931e-01	3.840000000000000000e+02	2.128165600000000000e+07	3.073520661159999889e+01	4.588065427029999910e+01	2.666406484099999964e+08	5.860000000000000000e+02	3.941326613520000137e+02	4.600000000000000000e+02	2.720000000000000000e+02	3.215965991960000103e+00	3.140000000000000000e+02	3.570594490920000226e+03	3.153999999999999773e+02	3.443765416160000203e+00	3.895766423360000204e+02	6.179162110440000077e+00	1.235832422090000016e+01	5.729283178760000261e+00	3.687388323590000283e+01	6.499453253140000109e-02	9.719581007440000198e-01	2.612149477799999980e-02	6.054059595410000050e+00	2.434715395400000038e+00	4.096316801079999959e-01	2.489104017469999874e+00	8.902914517390000393e-01	4.046120335589999950e-01	4.855194557779999864e-01	4.102808911969999883e+01	3.912417052269999918e+00	6.190699048219999723e-01	5.871729864719999803e+00	1.060557291569999961e+03	8.512663422789999990e-01	-2.042750376989999894e-01	1.871719518859999987e+00	4.716087999119999985e-01	1.743285986349999916e+01	5.327134759879999931e-02	6.504159466429999981e+00	6.006095212010000017e-02	1.228507357170000036e-01	2.251075085329999892e-01	1.422803728989999961e+01	1.630960486590000036e+00	4.096179901019999647e+01
9.300000000000000000e+01	4.977622313899999762e-01	1.131120464600000042e-01	4.660000000000000000e+02	3.168105700000000000e+07	3.904822826360000221e+01	5.417571527519999819e+01	4.742174400789999962e+08	6.690000000000000000e+02	4.808831367820000082e+02	5.687999999999999545e+02	3.550000000000000000e+02	3.335917329719999991e+00	3.140000000000000000e+02	4.318058500719999756e+03	4.048000000000000114e+02	2.722152184030000033e+00	4.763722627739999780e+02	5.558792372880000165e+00	1.111758474580000033e+01	5.778412859180000360e+00	3.021552419140000012e+01	5.592195188630000313e-02	9.773821552479999841e-01	2.303471932220000143e-02	4.158727446690000384e+00	2.173372215390000139e+00	4.464228825850000137e-01	1.636861603360000084e+00	8.995784909030000165e-01	4.448771704710000052e-01	6.879900357720000192e-01	3.546025833790000092e+01	4.122009807200000431e+00	7.430118282950000097e-01	6.639046114080000116e+00	1.209375261330000058e+03	9.008562037120000365e-01	-2.559039881490000057e-01	1.559356205580000099e+00	5.046363238429999454e-01	2.239745700960000008e+01	7.887562055980000542e-02	7.205100059540000323e+00	9.636062764599999386e-02	1.098854938689999977e-01	2.404425352100000024e-01	1.244089324649999995e+01	1.714167651479999943e+00	3.509711527990000235e+01
6.500000000000000000e+01	2.250005266129999904e-01	1.788587564599999902e-01	4.540000000000000000e+02	2.949708300000000000e+07	2.522262435820000093e+01	3.482913314510000191e+01	3.359919781349999905e+08	5.740000000000000000e+02	4.640120420659999922e+02	5.233999999999999773e+02	3.200000000000000000e+02	2.707793460009999986e+00	2.540000000000000000e+02	1.842941126330000088e+03	4.146000000000000227e+02	3.019095778920000139e+00	4.620218978099999845e+02	6.978369327500000274e+00	1.395673865500000055e+01	4.949933326630000074e+00	3.735518906289999830e+00	1.381560962270000081e-01	9.728615632639999733e-01	4.784881109840000146e-02	3.672020229630000188e+00	2.134501085340000159e+00	4.373206523900000087e-01	1.652472656300000065e+00	8.965671021750000191e-01	5.006845079480000127e-01	3.834177516310000033e-01	4.982821897209999662e+01	3.362250562459999870e+00	5.028344053769999711e-01	2.966324700619999977e+00	1.831761149010000054e+02	6.906786205639999787e-01	-1.351278203279999979e-01	1.393862766540000075e+00	5.508351720949999919e-01	8.193278572829999717e+00	2.914148817609999928e-02	3.344425841380000097e+00	3.322457286830000217e-02	1.586953985219999863e-01	4.672841648080000021e-01	1.671875121349999915e+01	2.172130365150000131e+00	4.462776894809999817e+01
9.800000000000000000e+01	5.016108857720000258e-02	1.037348819860000049e-01	4.650000000000000000e+02	3.063852500000000000e+07	4.076980052180000058e+01	5.621055996590000348e+01	3.489937842969999909e+08	6.260000000000000000e+02	4.729047140949999743e+02	5.682000000000000455e+02	3.100000000000000000e+02	3.440989638220000035e+00	3.160000000000000000e+02	4.635364483989999826e+03	3.853999999999999773e+02	2.413886195839999971e+00	4.679781021900000155e+02	7.217673592129999705e+00	1.443534718429999941e+01	6.080713861879999627e+00	4.519250806239999640e+00	4.845544013119999771e-02	9.687793567089999502e-01	1.865621144709999832e-02	6.835087479500000285e+00	2.479245983549999810e+00	3.941288558100000117e-01	2.663113145290000094e+00	8.854232432190000113e-01	3.962451749249999988e-01	5.249493269220000258e-01	5.592195188630000047e+01	4.077777603670000417e+00	7.708263203899999860e-01	7.243756870300000372e+00	1.200363831010000013e+03	8.618601328060000455e-01	-2.126960680480000088e-01	1.977378348820000076e+00	4.647951570600000193e-01	2.213994000170000120e+01	4.189899700889999912e-02	7.839814471320000422e+00	4.734649844629999771e-02	1.009421975489999956e-01	2.198464397530000003e-01	1.168475312820000056e+01	1.627352423360000078e+00	5.494516940039999753e+01
8.075000000000000000e+01	-1.337595109339999866e-01	1.032655709340000033e-01	5.950000000000000000e+02	5.038458300000000000e+07	3.861351165979999678e+01	6.527259948100000031e+01	7.541808964800000191e+08	8.030000000000000000e+02	6.086664727090000042e+02	7.325000000000000000e+02	3.100000000000000000e+02	3.639338070420000015e+00	4.930000000000000000e+02	8.062022004759999618e+03	4.985000000000000000e+02	4.145210865230000152e+00	6.020073529410000219e+02	1.264363025980000010e+01	2.528726051949999842e+01	6.188349669740000003e+00	-1.091637232140000080e+01	5.297104322110000180e-02	9.783939872579999752e-01	2.018509898690000123e-02	1.062514852820000044e+01	2.748450004790000012e+00	3.792990805940000265e-01	5.151654886370000241e+00	9.080251590700000319e-01	3.750901773079999835e-01	5.344497935469999517e-01	1.659840439529999969e+02	4.282682407430000282e+00	6.840883915409999849e-01	1.142955386310000065e+01	5.256789021560000037e+03	9.174062544679999487e-01	-2.617372961919999796e-01	2.321749548770000171e+00	4.448176920579999805e-01	3.509306692429999686e+01	2.098954613499999858e-02	1.400646058559999929e+01	2.329752250179999845e-02	9.472207008579999754e-02	2.039486674830000013e-01	1.103361344540000033e+01	1.567550409240000109e+00	1.555281695850000006e+02
1.120000000000000000e+02	-5.149255277229999872e-02	8.711172678350000143e-02	7.860000000000000000e+02	8.614482900000000000e+07	4.786218651080000086e+01	6.678267355750000434e+01	1.079314973269999981e+09	1.014000000000000000e+03	7.929655555340000319e+02	8.940000000000000000e+02	5.300000000000000000e+02	3.728149871959999917e+00	4.840000000000000000e+02	7.148451382600000215e+03	6.726000000000000227e+02	2.971190920679999792e+00	7.884452554739999641e+02	1.100439106069999973e+01	2.200878212139999945e+01	6.695180106369999606e+00	-3.656783634210000145e+01	2.995147621649999967e-02	9.657609803219999733e-01	1.148713482080000042e-02	1.526629989069999915e+01	3.002664508380000097e+00	2.814895994880000085e-01	5.505856318540000238e+00	8.760193947840000384e-01	2.730205698409999826e-01	3.240611721069999729e-01	1.247947648990000005e+02	4.315459865390000260e+00	6.404154027780000202e-01	1.132688586909999984e+01	2.745361505870000201e+03	8.766428748819999894e-01	-1.980311739149999972e-01	3.063730180429999894e+00	3.630874485719999822e-01	3.004124358589999844e+01	1.837165626669999899e-02	1.182608877170000028e+01	1.930084409370000018e-02	8.568932439620000063e-02	1.081815111250000044e-01	1.064624225210000041e+01	1.325394998830000004e+00	1.253040891349999981e+02
9.800000000000000000e+01	5.957293652289999963e-01	1.110874314029999949e-01	5.430000000000000000e+02	4.343716400000000000e+07	4.144247117249999945e+01	5.648185838349999699e+01	5.442299026940000057e+08	7.540000000000000000e+02	5.630804482849999886e+02	6.517999999999999545e+02	4.180000000000000000e+02	3.413512420500000033e+00	3.360000000000000000e+02	4.700988012150000031e+03	4.796000000000000227e+02	2.768297329830000209e+00	5.588905109490000314e+02	6.691498086390000211e+00	1.338299617280000042e+01	6.163301018640000351e+00	4.681765703229999787e+01	5.380330781849999855e-02	9.586412873290000025e-01	1.841032576199999951e-02	1.086461180969999951e+01	2.817443882940000144e+00	3.382855292509999723e-01	4.670740015439999837e+00	8.710316917910000400e-01	3.492973825649999808e-01	2.812640301359999873e-01	4.693681656639999744e+01	3.960908554239999990e+00	5.254255981080000470e-01	7.591330499429999712e+00	1.033298953369999936e+03	8.310494877930000301e-01	-1.742859446849999994e-01	2.463367960629999853e+00	4.261402849970000184e-01	1.950071018799999933e+01	3.837064601989999962e-02	8.399196397080000764e+00	4.241376401150000197e-02	1.053268436090000065e-01	2.103264184159999994e-01	1.244823457500000075e+01	1.555486291090000028e+00	5.348764440779999774e+01
2.820000000000000000e+02	-1.626276263860000071e-01	4.661942564870000250e-02	8.300000000000000000e+02	9.428555300000000000e+07	1.190051342480000045e+02	1.505376951359999964e+02	1.411311926240000010e+09	1.130000000000000000e+03	8.295876779029999852e+02	1.031599999999999909e+03	4.350000000000000000e+02	4.588235720450000166e+00	6.950000000000000000e+02	2.973677446849999978e+04	5.910000000000000000e+02	1.979622405770000038e+00	8.114671532849999949e+02	1.570943821760000070e+01	3.141887643520000140e+01	7.167601064440000336e+00	-9.333663918899999246e+00	2.692728266809999924e-02	9.737569204089999708e-01	8.242962259670000291e-03	2.461686714049999836e+01	3.256030434309999944e+00	2.647050106759999966e-01	1.054717080730000056e+01	8.976778585189999493e-01	2.807282277079999888e-01	7.340109163929999792e-01	2.810532394749999980e+02	5.192954969309999669e+00	8.358919226840000327e-01	4.655533168000000188e+01	4.795358130269999674e+04	9.884836923049999946e-01	-4.219247348910000195e-01	3.618302351010000084e+00	3.642798790060000069e-01	1.616044595799999968e+02	2.320716392289999888e-02	4.745478473570000233e+01	2.565178261200000073e-02	4.543292161500000342e-02	1.404569833919999955e-01	5.546400328759999887e+00	1.413153875149999905e+00	2.770094088640000223e+02
1.750000000000000000e+02	9.621839286879999564e-01	7.581650594060000692e-02	6.130000000000000000e+02	5.874007500000000000e+07	6.933372611730000301e+01	9.852437529969999730e+01	6.690896857519999743e+08	1.079000000000000000e+03	6.547974278609999601e+02	8.202000000000000455e+02	4.190000000000000000e+02	4.039582280610000353e+00	6.600000000000000000e+02	1.501023741279999922e+04	5.202000000000000455e+02	3.671060785539999927e+00	6.432335766420000027e+02	1.041130740840000080e+01	2.082261481680000159e+01	6.870751741560000347e+00	4.891469694369999957e+02	5.778430836520000169e-02	9.717595820769999726e-01	1.233350041149999972e-02	2.511772143250000155e+01	3.250532784819999854e+00	2.655555689269999964e-01	1.164626802579999953e+01	8.956614481629999736e-01	2.910621332619999779e-01	5.061896618340000487e-01	1.211981957349999988e+02	4.734598270400000253e+00	7.022516756469999732e-01	2.536074531770000107e+01	1.677976285940000162e+04	9.589898465739999933e-01	-3.107273181060000167e-01	3.597491798800000140e+00	3.727968793959999805e-01	7.632525983829999916e+01	2.337439342619999916e-02	2.521950091669999949e+01	2.503131817599999961e-02	6.864931824000000682e-02	2.056157187890000071e-01	8.275123181650000603e+00	1.500162906349999936e+00	1.291628150790000120e+02
1.570000000000000000e+02	3.553040447549999925e-01	6.899674996000000615e-02	1.342000000000000000e+03	2.535658780000000000e+08	6.597407625619999294e+01	9.071607437800000184e+01	2.888289019519999981e+09	1.612000000000000000e+03	1.360457946730000003e+03	1.508200000000000045e+03	1.165000000000000000e+03	4.016971557729999809e+00	4.470000000000000000e+02	1.207023336349999954e+04	1.213200000000000045e+03	2.398137028869999909e+00	1.356014598539999952e+03	8.829124521600000719e+00	1.765824904320000144e+01	6.862396320920000292e+00	1.407455374120000045e+02	2.884089666480000105e-02	9.563081748230000123e-01	1.034177872009999985e-02	1.812517085840000064e+01	3.126001497789999917e+00	2.497955759720000002e-01	6.567370870100000424e+00	8.629032009949999527e-01	2.693463510440000097e-01	5.319907851520000452e-01	8.822484964459999901e+01	4.745741221920000363e+00	6.509271114110000145e-01	1.932970878329999920e+01	8.669410105869999825e+03	9.409825431289999820e-01	-2.788253716399999860e-01	3.310518042650000048e+00	3.594992609339999756e-01	5.919366427469999792e+01	5.841381708090000180e-02	1.978474199680000112e+01	6.392999987549999319e-02	6.710140091079999647e-02	1.506149450569999881e-01	8.218635354659999948e+00	1.406670826390000073e+00	9.121563784449999446e+01
1.142500000000000000e+02	-1.255456635939999899e+00	1.025086505190000025e-01	7.595000000000000000e+02	7.300623600000000000e+07	5.287585733880000305e+01	8.156271626299999866e+01	1.092792779789999962e+09	9.020000000000000000e+02	7.326735690770000247e+02	8.200000000000000000e+02	2.770000000000000000e+02	3.686702626599999810e+00	6.250000000000000000e+02	1.120688213670000005e+04	5.690000000000000000e+02	4.900399326979999692e+00	7.249852941179999561e+02	1.877949258150000134e+01	3.755898516300000267e+01	6.091769530559999701e+00	-3.040260727950000046e+02	5.618374119280000051e-02	9.819194690679999837e-01	2.120073912839999866e-02	1.420042745609999990e+01	2.802461636129999878e+00	3.429842618139999910e-01	7.901389068280000316e+00	9.202347195209999997e-01	3.787666672039999849e-01	5.192917808310000272e-01	3.602688947020000114e+02	4.298246330499999601e+00	7.154305080599999700e-01	1.469802821370000068e+01	6.843090033280000171e+03	9.342689137570000524e-01	-2.944807062259999775e-01	2.482623617219999801e+00	4.500698953669999836e-01	4.459168539880000282e+01	1.216101993840000041e-02	1.893739009769999981e+01	1.253327756800000012e-02	9.253542678069999472e-02	2.346239566049999892e-01	1.054656933020000054e+01	1.661232140739999918e+00	3.014435358759999986e+02
8.500000000000000000e+01	-6.908842986329999381e-02	1.200383611270000039e-01	9.210000000000000000e+02	1.182422020000000000e+08	3.461933884300000130e+01	4.940732058180000053e+01	1.481465348210000038e+09	1.094000000000000000e+03	9.290219407649999539e+02	1.001000000000000000e+03	7.420000000000000000e+02	3.311958873180000040e+00	3.520000000000000000e+02	3.874557728169999791e+03	8.486000000000000227e+02	3.051512700790000032e+00	9.269343065690000003e+02	8.485870010930000262e+00	1.697174002190000053e+01	6.029704426530000383e+00	-1.081264498270000018e+01	6.000546746859999891e-02	9.714221340009999706e-01	1.979135014109999896e-02	7.070769546200000200e+00	2.547588149190000095e+00	3.335884320329999819e-01	2.728562750600000086e+00	8.871375648820000182e-01	3.716342290129999726e-01	4.251013430580000141e-01	7.463726763260000041e+01	3.932872711429999946e+00	5.897842267270000383e-01	6.160965139310000005e+00	1.045647862869999926e+03	8.241363399969999781e-01	-1.753788942529999895e-01	2.060586386000000214e+00	4.509212879300000254e-01	1.757309101099999893e+01	2.486121879059999956e-02	6.636172915749999568e+00	2.701655558800000051e-02	1.137858521759999991e-01	1.975016875080000123e-01	1.316608178209999913e+01	1.600588397869999957e+00	7.191930754940000270e+01
8.400000000000000000e+01	2.347386224559999957e-01	1.142841920190000027e-01	4.630000000000000000e+02	3.018694700000000000e+07	3.509090909089999855e+01	5.048654696570000056e+01	3.782162027990000248e+08	6.190000000000000000e+02	4.694067307060000189e+02	5.402000000000000455e+02	3.300000000000000000e+02	3.311626741099999993e+00	2.890000000000000000e+02	3.995471788589999960e+03	3.790000000000000000e+02	2.757001040770000078e+00	4.651313868610000100e+02	6.040578868229999898e+00	1.208115773649999980e+01	6.073800800739999950e+00	2.066721240149999872e+01	4.638805358120000333e-02	9.489436606690000442e-01	1.863960436630000134e-02	8.665561782390000189e+00	2.644345633479999957e+00	3.640336780910000125e-01	3.238050669410000193e+00	8.518551905950000336e-01	3.345756259880000028e-01	2.974972999159999909e-01	3.835244669219999736e+01	3.897680691570000189e+00	4.482961258400000037e-01	6.194743297039999597e+00	7.399361659319999944e+02	7.801424474600000547e-01	-1.463723232399999907e-01	2.298899671950000112e+00	4.151442912689999876e-01	1.611341140569999908e+01	6.744679348410000108e-02	6.730043470740000089e+00	7.112104992680000348e-02	1.115063477020000055e-01	1.449528246210000093e-01	1.360973006749999925e+01	1.411414346569999978e+00	4.131229726040000116e+01
1.250000000000000000e+02	3.274033930959999728e-01	8.146411636210000584e-02	1.212000000000000000e+03	2.049503930000000000e+08	4.907179530340000184e+01	8.182556342910000069e+01	3.067796971280000210e+09	1.656000000000000000e+03	1.223105992980000110e+03	1.342000000000000000e+03	8.640000000000000000e+02	3.924526561199999986e+00	7.920000000000000000e+02	1.319320240820000072e+04	1.097000000000000000e+03	5.240255935729999592e+00	1.217700729930000080e+03	1.532519477860000023e+01	3.065038955709999868e+01	6.725456615249999714e+00	8.848763763050000364e+01	3.201886276649999752e-02	9.809674634739999899e-01	1.164787856470000070e-02	2.237079688349999884e+01	3.228207513470000123e+00	2.630686615210000023e-01	9.365748382370000513e+00	9.080734175819999976e-01	2.528391778960000225e-01	3.682781773919999724e-01	2.414309732090000011e+02	4.527436529830000111e+00	6.885770274179999761e-01	1.774029711980000101e+01	1.137595754510000006e+04	9.237396205290000495e-01	-2.506762870979999946e-01	3.576715418260000057e+00	3.426771050110000161e-01	4.859039159569999811e+01	1.534589930719999946e-02	2.241260873119999886e+01	1.572324360759999942e-02	7.838994475749999635e-02	1.093679995830000029e-01	9.822814411610000462e+00	1.312691275679999992e+00	2.413747219809999933e+02
1.140000000000000000e+02	1.643395341940000032e+00	9.531674569770000327e-02	6.110000000000000000e+02	5.823362100000000000e+07	5.265078697079999870e+01	8.606659917950000249e+01	6.633208278179999590e+08	1.107000000000000000e+03	6.519685015449999810e+02	8.007999999999999545e+02	4.340000000000000000e+02	3.787058957669999781e+00	6.730000000000000000e+02	1.365773072619999948e+04	5.362000000000000455e+02	6.107115958439999659e+00	6.414087591239999711e+02	9.354445735369999682e+00	1.870889147069999936e+01	6.600236465950000131e+00	8.612012338869999439e+02	3.816976489889999796e-02	9.711974034620000085e-01	1.401247137350000033e-02	2.605689584470000142e+01	3.261141412699999798e+00	2.891700098609999992e-01	1.278530847530000081e+01	8.955312144139999653e-01	2.821905871789999742e-01	4.502314683049999933e-01	9.814181246580000106e+01	4.476013658110000293e+00	7.232300374710000090e-01	2.366218936909999826e+01	2.648103216420000172e+04	9.393616016789999579e-01	-2.816446282160000036e-01	3.616217878620000103e+00	3.640455662839999773e-01	6.859186163180000051e+01	2.593806821050000100e-02	2.320243458870000097e+01	2.766642650230000111e-02	9.085561704179999365e-02	1.277522061930000119e-01	1.120198923320000084e+01	1.366285593830000034e+00	1.062273305340000036e+02
1.490000000000000000e+02	8.217791817569999879e-02	7.027545420639999540e-02	1.258000000000000000e+03	2.219305830000000000e+08	6.567645821060000344e+01	9.028440513610000551e+01	2.527941342230000019e+09	1.569000000000000000e+03	1.272765203319999955e+03	1.413200000000000045e+03	1.019000000000000000e+03	4.039117855299999782e+00	5.500000000000000000e+02	1.212577366930000062e+04	1.129000000000000000e+03	2.497161031890000160e+00	1.267992700730000024e+03	1.140843698740000001e+01	2.281687397480000001e+01	6.858491146120000437e+00	3.916476782250000355e+01	2.682476763259999952e-02	9.693075595810000111e-01	1.037060231609999994e-02	1.802743985780000102e+01	3.072378305159999989e+00	2.757246622019999815e-01	7.070510703680000120e+00	8.861479208320000023e-01	2.826110432330000144e-01	5.249207830640000294e-01	1.401041894479999996e+02	4.721323185030000147e+00	6.548319131609999788e-01	1.894894172869999949e+01	7.880225443950000226e+03	9.476871804169999525e-01	-2.910378088810000041e-01	3.219826407869999851e+00	3.694828678589999749e-01	5.776832705679999691e+01	2.358334709489999861e-02	2.006082762549999998e+01	2.479733027780000112e-02	6.914977823519999345e-02	1.544647745140000084e-01	8.473016424289999904e+00	1.420310488769999990e+00	1.341086523820000025e+02
1.435000000000000000e+02	-1.417332318020000093e-01	7.298875432529999818e-02	6.235000000000000000e+02	5.325534900000000000e+07	5.941789411669999765e+01	8.140743944640000507e+01	7.971519155210000277e+08	8.450000000000000000e+02	6.257662890640000342e+02	7.345000000000000000e+02	3.530000000000000000e+02	3.939503766580000121e+00	4.920000000000000000e+02	9.723063527250000334e+03	4.830000000000000000e+02	2.563929909660000117e+00	6.179485294119999708e+02	1.118199584569999949e+01	2.236399169150000077e+01	6.406615988699999598e+00	-4.226230113969999991e+01	4.567664459640000119e-02	9.819518551539999640e-01	1.494091187490000083e-02	7.908038479520000053e+00	2.551793622449999965e+00	4.097918543899999877e-01	3.845426558529999816e+00	9.155186085700000032e-01	4.135341573599999876e-01	7.492178644250000463e-01	1.369258285390000083e+02	4.690677718439999921e+00	8.574794831019999508e-01	1.583988295059999984e+01	7.127173270829999637e+03	9.708152823190000502e-01	-3.693837676080000132e-01	2.001335059200000099e+00	4.763466682990000201e-01	5.545149332300000111e+01	2.178129020250000117e-02	1.649664010569999917e+01	2.320542038159999904e-02	7.063281846970000111e-02	2.206118991390000061e-01	8.014303090280000319e+00	1.657150514360000049e+00	1.155558561529999935e+02
1.370000000000000000e+02	-2.919573417620000000e-02	9.318557195380000602e-02	1.379000000000000000e+03	2.617316390000000000e+08	5.312886120699999992e+01	6.785987532629999919e+01	3.279255182579999924e+09	1.535000000000000000e+03	1.382190261760000112e+03	1.484200000000000045e+03	1.200000000000000000e+03	3.524254040260000220e+00	3.350000000000000000e+02	6.231229261020000195e+03	1.280799999999999955e+03	1.997108466710000085e+00	1.379934306569999990e+03	7.933604428649999818e+00	1.586720885729999964e+01	6.151195272589999874e+00	-1.279823638559999921e+01	4.517495899400000153e-02	9.704205530389999890e-01	1.720632291519999871e-02	6.413819026789999711e+00	2.462511594870000042e+00	3.785210592459999912e-01	2.537689792010000112e+00	8.886021415989999728e-01	4.073102276230000096e-01	6.646874436659999663e-01	6.929616593769999611e+01	4.254944424319999641e+00	7.216418770119999992e-01	9.558988841350000598e+00	1.869609643989999995e+03	9.027966060650000069e-01	-2.477302014330000079e-01	1.913272279929999931e+00	4.759641159410000211e-01	3.182213633860000002e+01	4.305158853749999764e-02	9.369253603169999778e+00	4.674714768330000270e-02	9.199021445480000392e-02	2.804904562730000106e-01	1.044027052130000044e+01	1.745125827240000094e+00	5.915551372000000185e+01
1.740000000000000000e+02	-7.836164303840000012e-02	6.622622409289999346e-02	7.630000000000000000e+02	7.982486200000000000e+07	6.871610133830000677e+01	9.706782460440000193e+01	1.000136124879999995e+09	1.052000000000000000e+03	7.633238017229999741e+02	8.962000000000000455e+02	4.780000000000000000e+02	4.162437154820000096e+00	5.740000000000000000e+02	1.445538888589999988e+04	5.777999999999999545e+02	2.514538422109999782e+00	7.537956204380000145e+02	1.163538819030000049e+01	2.327077638049999919e+01	7.097072938630000216e+00	-4.923846180070000145e+01	3.171131765989999851e-02	9.587855388249999500e-01	8.881109948429999346e-03	2.718452706400000096e+01	3.372692407320000196e+00	2.288487434950000066e-01	1.026067442709999966e+01	8.655179037860000202e-01	2.182001378979999962e-01	4.052168583970000015e-01	1.446611536359999945e+02	4.778974276949999656e+00	6.196844655109999822e-01	2.287097163969999869e+01	1.198455538159999924e+04	9.553650442740000415e-01	-2.950382157900000024e-01	4.069710224169999613e+00	3.116039277359999859e-01	6.429935949500000447e+01	2.373299204099999990e-02	2.319273120980000158e+01	2.480700509659999886e-02	6.412628055709999886e-02	9.481689549720000165e-02	8.163389799340000863e+00	1.257491293129999965e+00	1.544415606809999986e+02
9.200000000000000000e+01	2.567843582939999814e-01	9.307901326659999419e-02	1.319000000000000000e+03	2.370130660000000000e+08	4.417203939059999840e+01	7.554424849490000327e+01	3.547726624900000095e+09	1.681000000000000000e+03	1.315303151200000002e+03	1.407799999999999955e+03	9.230000000000000000e+02	3.820822556700000039e+00	7.580000000000000000e+02	1.181808524690000013e+04	1.173400000000000091e+03	5.617780569379999811e+00	1.310802919709999969e+03	1.690635251499999825e+01	3.381270503009999828e+01	6.418908184880000256e+00	8.749201768909999544e+01	6.414024056860000156e-02	9.792712922240000006e-01	1.706073129340000133e-02	2.430956123560000037e+01	3.112081864629999917e+00	3.190739955049999854e-01	1.346836653079999913e+01	9.157716457629999640e-01	3.325064808970000230e-01	2.541089251579999875e-01	2.901788203940000130e+02	4.344667669709999736e+00	8.055615489680000296e-01	1.650729717959999832e+01	1.046744400280000082e+04	9.332681208859999744e-01	-2.756191073829999949e-01	3.265479770369999812e+00	4.058956851389999843e-01	4.171962748260000353e+01	1.237463712900000075e-02	2.127104561619999856e+01	1.273247288309999926e-02	8.325498826709999689e-02	1.929076211769999993e-01	9.893312352869999771e+00	1.525893023639999901e+00	2.783610458900000140e+02
6.500000000000000000e+01	5.888496841529999859e-01	1.537109062819999872e-01	4.620000000000000000e+02	3.022930600000000000e+07	2.731554582949999954e+01	3.823986360490000180e+01	3.443324996100000143e+08	6.030000000000000000e+02	4.697359562699999742e+02	5.333999999999999773e+02	3.840000000000000000e+02	2.901311628949999832e+00	2.190000000000000000e+02	2.215036602910000056e+03	4.098000000000000114e+02	3.021397988869999995e+00	4.673722627739999780e+02	4.217724849639999718e+00	8.435449699290000325e+00	5.334276370149999558e+00	1.762194154859999884e+01	7.866320393660000687e-02	9.586918621590000411e-01	3.127592302019999854e-02	4.901619737559999912e+00	2.276290389660000191e+00	4.032277628859999852e-01	2.058094296310000182e+00	8.731092019120000325e-01	4.553077318220000169e-01	3.473896208500000249e-01	1.909544149810000135e+01	3.531259189410000054e+00	5.346498213550000544e-01	3.756766112619999820e+00	3.302929950160000203e+02	7.522542715609999986e-01	-1.572854574910000081e-01	1.623052214319999909e+00	5.156899668700000161e-01	1.012544471290000025e+01	1.172225719529999960e-01	3.984128331029999970e+00	1.367598938659999874e-01	1.466191635240000068e-01	3.221777632510000045e-01	1.600644426519999897e+01	1.909021855770000053e+00	1.951553236919999890e+01
9.200000000000000000e+01	5.669390373320000176e-01	1.077841120999999958e-01	6.900000000000000000e+02	6.755739300000000000e+07	3.997385204079999710e+01	5.605189408070000212e+01	7.695249768170000315e+08	9.040000000000000000e+02	7.022247908860000507e+02	7.860000000000000000e+02	5.710000000000000000e+02	3.409686596079999799e+00	3.330000000000000000e+02	4.885945548509999753e+03	6.100000000000000000e+02	3.006137926020000073e+00	6.987372262769999907e+02	6.331123564790000380e+00	1.266224712960000076e+01	5.972098667120000037e+00	7.286632777760000579e+01	4.346637506829999914e-02	9.719464668509999461e-01	1.960371885389999846e-02	6.912862219790000040e+00	2.461470619029999973e+00	3.791069015719999991e-01	2.492181430280000054e+00	8.885913847059999648e-01	3.780139809070000023e-01	5.074229972939999778e-01	4.374808638599999711e+01	4.002617131320000077e+00	6.952939697179999490e-01	7.116647845780000203e+00	1.654275934850000112e+03	8.705338477870000480e-01	-2.197432787180000069e-01	2.031437944229999903e+00	4.514524590589999997e-01	2.155372916330000166e+01	4.783496276719999968e-02	8.008460150779999509e+00	5.264327604909999764e-02	1.060154866920000050e-01	2.379552179889999897e-01	1.242193815239999921e+01	1.627153606440000067e+00	4.620557863860000225e+01
7.275000000000000000e+01	-1.959288397339999932e-01	1.346237024220000023e-01	6.190000000000000000e+02	5.290092900000000000e+07	2.960048010970000121e+01	4.301297577849999954e+01	7.918467849149999619e+08	7.300000000000000000e+02	6.236805425200000172e+02	6.905000000000000000e+02	4.740000000000000000e+02	3.090623710130000035e+00	2.560000000000000000e+02	2.907079098180000074e+03	5.570000000000000000e+02	2.890535293930000194e+00	6.213455882350000365e+02	7.287451827179999952e+00	1.457490365439999991e+01	5.458196276829999860e+00	-6.832396344690000234e+00	7.884981600580000249e-02	9.778639399190000026e-01	2.977665478360000048e-02	3.523430458330000015e+00	2.077578313040000069e+00	4.641372498520000001e-01	1.603102225270000014e+00	9.047418057860000529e-01	4.963768150619999875e-01	5.947751710569999517e-01	5.566454830499999673e+01	3.826808325280000034e+00	6.863831812239999941e-01	4.318038138310000384e+00	5.655137469380000539e+02	8.320001456009999963e-01	-2.028007831149999940e-01	1.372384097210000098e+00	5.453750938420000027e-01	1.374872209489999975e+01	3.214661238969999946e-02	5.053685801110000320e+00	3.690766617960000023e-02	1.286535173070000038e-01	3.353609756479999926e-01	1.373950704900000019e+01	1.965028453780000017e+00	5.055433514850000165e+01
1.580000000000000000e+02	1.070677454119999927e+00	6.984921945760000361e-02	8.360000000000000000e+02	1.050066950000000000e+08	6.665239669419999302e+01	1.067637061110000047e+02	1.315636696039999962e+09	1.269000000000000000e+03	8.754839954430000262e+02	1.088599999999999909e+03	6.220000000000000000e+02	4.151957563079999858e+00	6.470000000000000000e+02	2.014018807609999931e+04	7.190000000000000000e+02	3.791710349450000184e+00	8.639051094889999831e+02	1.086042577909999984e+01	2.172085155819999969e+01	6.723362937620000146e+00	1.248746870610000087e+03	3.212137780209999710e-02	9.812258948180000440e-01	1.182538119080000019e-02	1.455306861669999918e+01	2.989845048769999902e+00	2.688888047079999732e-01	5.428613584009999826e+00	9.050785221410000414e-01	2.706892411990000080e-01	7.484677525709999557e-01	1.395541621099999929e+02	4.755830518219999803e+00	8.644812532340000466e-01	2.886914256400000056e+01	4.392636901190000208e+04	9.703508030819999464e-01	-3.498171033140000108e-01	3.002904592670000206e+00	3.637561828970000133e-01	1.009235016389999942e+02	2.553766553770000017e-02	3.264815459150000265e+01	2.699719686190000037e-02	6.774626000910000112e-02	1.101507636310000010e-01	8.408381477589999875e+00	1.335713089740000026e+00	1.460881455710000125e+02
7.900000000000000000e+01	2.061074435080000045e-01	1.193990090039999952e-01	4.700000000000000000e+02	3.075337000000000000e+07	3.313677299889999972e+01	4.715616175609999772e+01	3.853129905680000186e+08	6.340000000000000000e+02	4.737901996499999768e+02	5.483999999999999773e+02	3.510000000000000000e+02	3.206030041050000001e+00	2.830000000000000000e+02	3.453632372529999884e+03	3.958000000000000114e+02	2.621244249720000141e+00	4.701313868610000100e+02	5.239099234550000261e+00	1.047819846910000052e+01	5.517554909210000247e+00	8.522703974089999690e+00	5.990295243299999933e-02	9.814856576739999783e-01	2.713832174199999961e-02	2.830918534719999879e+00	1.943300641600000045e+00	5.005223805509999568e-01	1.098120004659999926e+00	9.087483572410000043e-01	5.006722388669999635e-01	7.312724320939999467e-01	3.126209677419999977e+01	4.030532612420000049e+00	7.843878974279999694e-01	5.228822326439999557e+00	7.970770138780000025e+02	8.952158449749999525e-01	-2.641162005470000240e-01	1.287657189719999984e+00	5.464797475849999531e-01	1.808437077099999968e+01	6.866497235150000045e-02	5.650625143610000123e+00	9.176898238040000211e-02	1.173807169459999966e-01	3.665048369719999810e-01	1.280023294120000088e+01	1.991253082300000088e+00	3.129780036449999869e+01
1.220000000000000000e+02	4.436063069689999971e-01	8.199690979809999558e-02	8.570000000000000000e+02	1.069205140000000000e+08	5.667620570660000112e+01	7.705194735999999978e+01	1.600438155869999886e+09	1.086000000000000000e+03	8.834261191690000032e+02	1.027599999999999909e+03	6.780000000000000000e+02	3.760919797360000150e+00	4.080000000000000000e+02	8.711519739999999729e+03	7.727999999999999545e+02	2.394690950339999791e+00	8.784817518249999466e+02	8.555153089119999166e+00	1.711030617819999833e+01	6.126139341830000085e+00	1.974006770160000031e+02	4.331260251499999964e-02	9.849150388189999994e-01	1.767827368420000003e-02	4.578594860579999981e+00	2.245636018549999946e+00	4.324196073489999792e-01	1.711237163110000070e+00	9.140834631149999945e-01	4.108965508410000189e-01	8.281522712709999956e-01	8.424928239480000514e+01	4.461520462040000190e+00	8.806393035030000149e-01	1.334364644569999925e+01	5.634233113559999765e+03	9.619954751239999657e-01	-3.516088402159999737e-01	1.685210497539999963e+00	4.779608403410000039e-01	4.879599092229999968e+01	3.284713074619999978e-02	1.381898948559999951e+01	3.725489889900000101e-02	8.134851092160000352e-02	1.960857484400000128e-01	9.500722724990000145e+00	1.575624640880000094e+00	7.811317229140000507e+01
4.600000000000000000e+01	9.681521007600000228e-01	2.140231232350000012e-01	5.160000000000000000e+02	3.734175000000000000e+07	1.935106472520000054e+01	2.892269167239999916e+01	4.253481081340000033e+08	6.360000000000000000e+02	5.220799921929999527e+02	5.753999999999999773e+02	4.630000000000000000e+02	2.498667713240000143e+00	1.730000000000000000e+02	1.407861367149999978e+03	4.796000000000000227e+02	3.591822197529999983e+00	5.207299270070000148e+02	3.387558091849999897e+00	6.775116183709999795e+00	4.648646400459999661e+00	1.638758598420000112e+01	1.227275833789999993e-01	9.659912994079999926e-01	5.792525019119999785e-02	2.460189994529999868e+00	1.904509884319999902e+00	4.768555980799999983e-01	1.042089096680000049e+00	8.834820622550000335e-01	5.383539129279999447e-01	4.768698774799999818e-01	1.259414297430000040e+01	3.215182150630000013e+00	5.525751761020000208e-01	2.348319054920000148e+00	1.646400155320000067e+02	6.960945542490000193e-01	-1.430836387770000051e-01	1.164604975400000075e+00	5.798585617949999493e-01	6.933086225140000280e+00	1.426282850699999993e-01	2.576689688780000154e+00	1.728217032940000120e-01	1.932534497339999935e-01	4.638651269010000133e-01	1.987105596379999994e+01	2.270423036800000016e+00	1.258525561939999982e+01
6.900000000000000000e+01	5.750230630629999951e-01	1.414566572540000011e-01	1.129000000000000000e+03	1.781807790000000000e+08	3.043009847660000133e+01	4.452149821510000294e+01	2.029601110109999895e+09	1.275000000000000000e+03	1.140433964650000007e+03	1.233400000000000091e+03	1.022000000000000000e+03	3.093901946889999977e+00	2.530000000000000000e+02	3.168859395810000024e+03	1.077200000000000045e+03	2.694637076439999834e+00	1.139043795620000083e+03	6.038169764900000125e+00	1.207633952980000025e+01	5.095945274259999991e+00	4.619350581009999956e+01	9.701339529800000194e-02	9.891603282549999987e-01	4.081704473980000275e-02	1.614201749590000068e+00	1.648455426589999995e+00	5.281700401709999992e-01	6.696822908270000374e-01	9.293058755759999734e-01	5.820534364649999626e-01	8.334893002929999462e-01	4.051178922910000324e+01	3.870637685959999796e+00	8.746176525859999940e-01	4.856662627689999567e+00	9.019068787209999982e+02	9.273705385020000191e-01	-3.286650087699999889e-01	9.636413340620000323e-01	6.115619874250000088e-01	1.781244876119999887e+01	4.398361195319999695e-02	5.656508995790000327e+00	5.282384319999999800e-02	1.323057463189999949e-01	5.192442836149999685e-01	1.324996902440000035e+01	2.396346651870000066e+00	3.434368923550000119e+01
1.227500000000000000e+02	-2.640234585869999928e-01	8.888408304500000634e-02	5.285000000000000000e+02	3.806572100000000000e+07	5.061493140310000172e+01	6.885434688579999829e+01	5.697861901319999695e+08	6.870000000000000000e+02	5.290510441850000234e+02	6.145000000000000000e+02	3.040000000000000000e+02	3.666978610790000204e+00	3.830000000000000000e+02	6.988637921710000228e+03	4.150000000000000000e+02	2.559690830510000126e+00	5.224044117649999635e+02	9.285576306199999408e+00	1.857115261239999882e+01	6.413334345720000051e+00	-5.689359402240000207e+01	3.230275686339999924e-02	9.680394007599999462e-01	1.399518270180000017e-02	9.165511479019999186e+00	2.627865210780000016e+00	3.359366780440000144e-01	3.361312148690000168e+00	8.832642293810000211e-01	3.517409846469999879e-01	5.801109272079999490e-01	9.249735021249999534e+01	4.392670026450000265e+00	6.865695936789999454e-01	1.085646661440000038e+01	3.019263274129999900e+03	9.073181436909999453e-01	-2.471446038179999916e-01	2.304491480239999834e+00	4.311019340889999940e-01	3.426035497840000232e+01	3.046804999440000036e-02	1.119236988820000001e+01	3.388982813420000212e-02	8.815773949190000569e-02	2.002751700450000061e-01	1.033555108870000083e+01	1.564205224219999968e+00	8.896576908219999780e+01
2.560000000000000000e+02	-3.630432481149999946e-01	5.141456657250000062e-02	1.260000000000000000e+03	2.091092280000000000e+08	1.043391970370000053e+02	1.392923437579999870e+02	2.619945079099999905e+09	1.544000000000000000e+03	1.235453248779999967e+03	1.414200000000000045e+03	8.300000000000000000e+02	4.430093605949999791e+00	7.140000000000000000e+02	2.709642133299999841e+04	9.872000000000000455e+02	2.252172718489999781e+00	1.224437956199999917e+03	1.655804059600000144e+01	3.311608119190000110e+01	6.953409019120000423e+00	-6.092394970689999809e+02	2.480863860030000159e-02	9.869350228480000542e-01	9.321497688810000126e-03	1.147898441769999955e+01	2.779316708570000127e+00	3.259874249010000224e-01	4.294938928729999716e+00	9.204544175929999517e-01	3.035157248340000224e-01	8.658232557210000513e-01	3.112545448330000113e+02	5.273593970780000362e+00	8.940320210209999896e-01	4.281329202879999940e+01	5.235440983050000068e+04	9.875331415429999815e-01	-4.216109032309999782e-01	2.639454620009999974e+00	3.893342597660000015e-01	1.597741836980000016e+02	2.006982601770000013e-02	4.441973826139999915e+01	2.223370224609999904e-02	4.999795400089999953e-02	1.406629780989999967e-01	6.163177636010000349e+00	1.392576430569999912e+00	2.876156463130000134e+02
1.100000000000000000e+02	-5.077968671639999931e-02	1.094890510949999979e-01	6.360000000000000000e+02	5.593680800000000000e+07	4.315454545450000268e+01	5.559390484309999891e+01	7.008395754119999409e+08	7.630000000000000000e+02	6.389819000669999696e+02	7.220000000000000000e+02	4.810000000000000000e+02	3.319149165469999829e+00	2.820000000000000000e+02	4.265968991419999838e+03	5.536000000000000227e+02	2.116042700760000006e+00	6.356350364959999979e+02	6.952706396940000033e+00	1.390541279390000007e+01	5.651086624959999583e+00	1.575522216239999995e+00	6.191908146530000073e-02	9.774412349659999943e-01	2.494007765430000106e-02	3.468493712409999929e+00	2.073046359420000151e+00	4.521797828960000265e-01	1.293718430900000049e+00	8.991730332309999518e-01	4.676305141650000108e-01	7.301636483890000529e-01	5.304602925100000022e+01	4.055965182809999625e+00	8.177041865749999916e-01	6.437602608449999764e+00	9.877264245390000497e+02	9.066389026409999996e-01	-2.758785881679999830e-01	1.443206670309999939e+00	5.234098778929999751e-01	2.228191672139999824e+01	4.411589012290000056e-02	6.817219737070000285e+00	5.058444766620000255e-02	1.074678144269999996e-01	3.194378531120000142e-01	1.187768981109999977e+01	1.881951278540000105e+00	4.549864508350000136e+01
1.100000000000000000e+02	2.225190172850000092e-01	9.425115882569999604e-02	1.080000000000000000e+03	1.629410490000000000e+08	4.543421487599999864e+01	6.518077681280000490e+01	2.438980717739999771e+09	1.276000000000000000e+03	1.090573575059999939e+03	1.214000000000000000e+03	8.920000000000000000e+02	3.659435908689999906e+00	3.840000000000000000e+02	6.892913207949999560e+03	9.922000000000000455e+02	2.751715222990000154e+00	1.087408759120000013e+03	8.930101831600000040e+00	1.786020366320000008e+01	5.957987097950000255e+00	6.939154594270000587e+01	5.052282668119999903e-02	9.872897881209999893e-01	2.145425817230000101e-02	3.831294423180000130e+00	2.136045466160000128e+00	4.582231401310000174e-01	1.458695758950000032e+00	9.213752073390000241e-01	4.423861228500000076e-01	8.096237466000000271e-01	8.793483460909999394e+01	4.369411473569999593e+00	8.488724257369999471e-01	1.009543536880000048e+01	3.810501366240000152e+03	9.544950844339999962e-01	-3.403890515149999851e-01	1.526893110989999913e+00	5.022033410139999932e-01	3.655044705209999734e+01	2.904867288230000150e-02	1.178595294259999982e+01	3.166474422869999805e-02	8.923067275330000270e-02	2.516087045970000213e-01	1.020000569699999993e+01	1.696481571030000080e+00	8.286906809529999407e+01
8.000000000000000000e+01	9.658104603999999593e-01	1.376205445149999984e-01	3.810000000000000000e+02	2.196342100000000000e+07	3.274512396690000315e+01	5.134093451969999933e+01	2.501784080959999859e+08	6.510000000000000000e+02	4.003959810059999995e+02	4.870000000000000000e+02	2.150000000000000000e+02	3.216667672759999874e+00	4.360000000000000000e+02	4.706847887470000387e+03	3.350000000000000000e+02	4.847411488529999701e+00	3.944744525550000276e+02	8.416809048659999348e+00	1.683361809730000047e+01	5.712803936430000284e+00	1.157105288589999930e+02	6.706191908149999881e-02	9.810283274879999516e-01	2.743020093690000036e-02	7.616354565339999994e+00	2.499762294780000005e+00	4.307868782000000007e-01	3.786217322420000198e+00	9.158225329370000001e-01	4.335105950359999794e-01	5.168075882720000180e-01	7.493066566429999398e+01	3.961980632439999983e+00	6.794493941050000485e-01	7.894905655479999673e+00	2.355575911620000170e+03	8.701074058519999710e-01	-2.302979346300000063e-01	1.909752597050000000e+00	4.912362589379999922e-01	2.396326805660000048e+01	2.869424163759999938e-02	8.631237963309999373e+00	3.317612217319999834e-02	1.248590941300000007e-01	2.677883031170000261e-01	1.412119397939999921e+01	1.756243639300000048e+00	7.167642634290000103e+01
1.160000000000000000e+02	-1.140702155020000053e+00	8.849698971710000250e-02	6.930000000000000000e+02	6.701887600000000000e+07	4.785893443310000350e+01	8.648292397039999457e+01	7.633908993530000448e+08	9.870000000000000000e+02	6.994203856850000420e+02	8.183999999999999773e+02	1.670000000000000000e+02	3.970970548399999966e+00	8.200000000000000000e+02	1.622646321060000082e+04	5.417999999999999545e+02	5.915392109879999971e+00	6.877226277370000389e+02	2.192970885729999964e+01	4.385941771459999927e+01	6.395945176949999755e+00	-7.024586744990000398e+02	7.644204483319999577e-02	9.864587061209999508e-01	1.890179352919999986e-02	1.691771459810000167e+01	3.000350767020000031e+00	3.232588846389999881e-01	8.815935608229999332e+00	9.290959719569999997e-01	3.588583476900000235e-01	6.288956521190000037e-01	4.953345065610000120e+02	4.584521177280000082e+00	8.032213266069999635e-01	2.287147944370000019e+01	3.225897633470000073e+04	9.636435876650000232e-01	-3.466884800219999785e-01	2.809732094040000128e+00	4.310311179579999763e-01	7.456820317650000618e+01	1.182758849979999999e-02	2.921751672319999926e+01	1.206674309090000063e-02	7.654403671020000577e-02	3.155998163709999860e-01	8.864067707820000308e+00	1.723421252769999912e+00	4.615992887379999843e+02
7.450000000000000000e+01	-6.288004052010000011e-01	1.135380622839999992e-01	4.240000000000000000e+02	2.458885000000000000e+07	3.308504801099999781e+01	5.456574394460000121e+01	3.680578429399999976e+08	5.820000000000000000e+02	4.252062648259999946e+02	5.020000000000000000e+02	1.550000000000000000e+02	3.456447318109999944e+00	4.270000000000000000e+02	5.485751730099999804e+03	3.365000000000000000e+02	4.356384532169999879e+00	4.187058823529999927e+02	1.148101197369999937e+01	2.296202394750000053e+01	5.911945372269999943e+00	-4.660556032779999924e+01	5.790508655289999806e-02	9.813272131929999809e-01	2.369091667630000148e-02	6.529621767110000086e+00	2.511719288050000110e+00	3.682282241479999940e-01	3.029688119789999856e+00	9.133194676289999592e-01	4.380227053940000115e-01	5.738002064610000508e-01	1.362848493369999971e+02	4.158408539639999901e+00	6.704973928320000498e-01	7.730868213289999957e+00	2.217562948979999874e+03	9.048466584759999876e-01	-2.570313115510000079e-01	1.850402494369999928e+00	5.015757404330000169e-01	2.439385108600000152e+01	1.993989639289999935e-02	9.767908159090000098e+00	2.113047969620000105e-02	1.031644316140000045e-01	3.428709688220000218e-01	1.114874363899999921e+01	1.949155723999999923e+00	1.093635961370000018e+02
1.560000000000000000e+02	-1.574349951229999933e-01	7.283286269909999833e-02	6.800000000000000000e+02	6.120432200000000000e+07	6.306446280990000020e+01	8.646853854760000502e+01	7.668335050410000086e+08	9.710000000000000000e+02	6.683912596019999910e+02	7.880000000000000000e+02	3.330000000000000000e+02	4.001010657330000164e+00	6.380000000000000000e+02	1.116614577230000032e+04	5.260000000000000000e+02	3.047122727350000115e+00	6.599854014600000482e+02	1.379874589940000007e+01	2.759749179880000014e+01	6.957729179100000216e+00	-3.123488641109999975e+01	2.586796063420000041e-02	9.747400174520000071e-01	9.432464563089999754e-03	1.842950382720000135e+01	3.145053300579999878e+00	2.587745327479999968e-01	6.796417222819999715e+00	8.926005126939999812e-01	2.608815494330000151e-01	4.981127691100000199e-01	1.995046131770000102e+02	4.659502655519999870e+00	6.902032802099999920e-01	1.831239873090000003e+01	7.462963655739999922e+03	9.427046790390000153e-01	-2.735176627509999792e-01	3.355829688350000062e+00	3.514857953159999937e-01	5.482009109639999878e+01	1.511845976639999978e-02	1.835990643319999904e+01	1.551607381129999942e-02	7.204669778000000191e-02	1.079894879269999997e-01	8.950529065270000473e+00	1.324755990989999965e+00	1.923830299429999968e+02
7.100000000000000000e+01	-4.838748025780000017e-02	1.295220842879999945e-01	3.880000000000000000e+02	2.107462900000000000e+07	2.947024661220000041e+01	4.446022697000000079e+01	2.640467800800000131e+08	5.200000000000000000e+02	3.922109238140000116e+02	4.556000000000000227e+02	2.210000000000000000e+02	3.173710261380000119e+00	2.990000000000000000e+02	3.325055783469999824e+03	3.096000000000000227e+02	3.151078357479999870e+00	3.879489051090000089e+02	8.061577364679999746e+00	1.612315472939999950e+01	5.707889774019999862e+00	-4.403641539809999728e+00	5.980043739750000309e-02	9.761668575840000139e-01	2.434172997549999967e-02	4.389488791689999836e+00	2.272188396029999780e+00	4.011913416969999924e-01	1.833507445730000018e+00	8.989626348289999624e-01	4.528034961210000153e-01	5.775665380960000039e-01	6.797860852930000419e+01	3.924868365720000085e+00	6.516548035560000285e-01	5.182784301359999901e+00	8.175087635200000022e+02	8.323490736269999468e-01	-1.946132912870000009e-01	1.580235101149999988e+00	5.148055306050000057e-01	1.634164841369999976e+01	2.623238710069999979e-02	5.475322455709999758e+00	2.971426619780000167e-02	1.288731067430000099e-01	2.747397424260000220e-01	1.410762576209999963e+01	1.843583483039999971e+00	5.841289748940000237e+01
9.400000000000000000e+01	-2.383856514680000038e-01	9.744791944160000052e-02	7.750000000000000000e+02	8.246462600000000000e+07	4.153000589180000190e+01	6.005168096330000083e+01	1.234370552690000057e+09	9.470000000000000000e+02	7.758424947390000170e+02	8.687999999999999545e+02	5.700000000000000000e+02	3.568475554860000010e+00	3.770000000000000000e+02	5.744698065960000349e+03	6.692000000000000455e+02	2.888388597090000065e+00	7.721313868610000100e+02	9.371018999449999498e+00	1.874203799889999900e+01	6.182344414610000172e+00	-2.228193573760000135e+01	4.033966648440000247e-02	9.740641220219999896e-01	1.766740469890000151e-02	7.312568343359999723e+00	2.552105463899999815e+00	3.907994780480000263e-01	3.017119632600000045e+00	8.937528409230000026e-01	3.766303362760000106e-01	5.633900422040000189e-01	9.257756971019999526e+01	4.198484234470000409e+00	6.574542109540000290e-01	8.417537759940000086e+00	2.166712501040000006e+03	8.997782457849999860e-01	-2.390288039440000012e-01	2.056144067800000030e+00	4.489799347160000065e-01	2.635758269640000151e+01	2.607238333770000097e-02	9.639249072069999258e+00	2.787456575029999967e-02	9.495222845240000598e-02	1.628682242130000124e-01	1.122674657059999959e+01	1.509232409250000018e+00	8.697332432310000172e+01
7.800000000000000000e+01	5.524456719779999858e-01	1.541371410300000078e-01	3.140000000000000000e+02	1.515816700000000000e+07	3.001077350390000120e+01	4.160317544889999652e+01	1.726619040679999888e+08	4.440000000000000000e+02	3.326312594220000278e+02	4.026000000000000227e+02	2.240000000000000000e+02	2.913758492990000004e+00	2.200000000000000000e+02	2.527394640099999833e+03	2.726000000000000227e+02	2.474242625670000084e+00	3.288102189780000231e+02	5.722525970479999557e+00	1.144505194099999912e+01	5.398329453379999698e+00	2.207404081520000005e+01	8.662520503010000261e-02	9.586349624379999490e-01	3.487053277700000176e-02	4.883884636410000368e+00	2.346838009259999858e+00	4.149898358629999784e-01	2.235552087279999878e+00	8.739366651319999679e-01	4.609270068879999793e-01	4.003000292150000194e-01	3.438391880809999890e+01	3.584229569970000195e+00	5.200224719989999800e-01	4.077454350450000042e+00	3.364788930400000027e+02	7.351260792420000190e-01	-1.399376737749999933e-01	1.614133406229999901e+00	5.187639941160000490e-01	1.142593276540000069e+01	4.798917618930000073e-02	4.405787915910000407e+00	5.459266673600000203e-02	1.400470257529999873e-01	3.724317029129999845e-01	1.526828602610000019e+01	1.957528126789999989e+00	3.203054309030000013e+01
1.980000000000000000e+02	3.388801487549999991e-01	5.716873568119999749e-02	8.320000000000000000e+02	9.938712700000000000e+07	7.643834694049999712e+01	1.116386594920000022e+02	1.132087447490000010e+09	1.286000000000000000e+03	8.517355703219999441e+02	1.016200000000000045e+03	4.990000000000000000e+02	4.384146469520000089e+00	7.870000000000000000e+02	2.045422974049999902e+04	6.503999999999999773e+02	3.080809130790000072e+00	8.396423357659999738e+02	1.501563354289999985e+01	3.003126708579999971e+01	7.160565969960000388e+00	4.609763168000000064e+02	2.692728266809999924e-02	9.738847529309999640e-01	8.377077690369999149e-03	3.135111399670000054e+01	3.406349768460000149e+00	2.322813976670000113e-01	1.260910179470000081e+01	8.937383576620000492e-01	2.169748908780000096e-01	4.820984493400000126e-01	2.403230248769999946e+02	4.962233800979999998e+00	7.560300760589999669e-01	3.052610587210000048e+01	2.752158296970000083e+04	9.757344578819999725e-01	-3.512358766240000207e-01	4.244293329689999617e+00	3.095201108630000197e-01	9.075330949160000671e+01	1.483287339889999973e-02	3.456813837770000220e+01	1.519954349309999946e-02	5.554132103590000286e-02	7.084439475459999858e-02	7.098509410360000160e+00	1.224730660509999902e+00	2.543874646410000082e+02
8.500000000000000000e+01	-1.221414538119999893e+00	1.133217993080000013e-01	4.985000000000000000e+02	3.215168500000000000e+07	3.790706447190000006e+01	6.160477941180000272e+01	4.812620284390000105e+08	6.310000000000000000e+02	4.862195476630000144e+02	5.580000000000000000e+02	1.910000000000000000e+02	3.504403962240000059e+00	4.400000000000000000e+02	6.665451503029999913e+03	3.755000000000000000e+02	4.449035723049999724e+00	4.793161764710000057e+02	1.283214200199999944e+01	2.566428400390000064e+01	6.090391445819999916e+00	-1.880202490620000049e+02	5.083432728600000006e-02	9.738941423410000242e-01	2.039242183260000021e-02	1.053022350380000027e+01	2.743771605020000059e+00	3.674219670230000068e-01	4.569551150069999679e+00	8.959252436539999476e-01	3.497086641880000069e-01	4.512499527159999912e-01	1.692155555859999936e+02	4.072359658449999920e+00	6.547232425469999839e-01	9.809040467699999155e+00	3.645611238160000084e+03	8.907082537739999806e-01	-2.321872247800000066e-01	2.402865407510000217e+00	4.249157326069999963e-01	2.870593836700000168e+01	1.793000652269999967e-02	1.188681890069999980e+01	1.856576756790000171e-02	1.068841763989999971e-01	1.513866775259999908e-01	1.272780653869999945e+01	1.458492348210000067e+00	1.523090332749999902e+02
1.330000000000000000e+02	5.864819230940000461e-01	7.368533219669999579e-02	7.270000000000000000e+02	7.497907100000000000e+07	5.552630249980000343e+01	8.075955032230000086e+01	9.394183603509999514e+08	1.035000000000000000e+03	7.397921931539999605e+02	8.712000000000000455e+02	5.360000000000000000e+02	3.966664450320000146e+00	4.990000000000000000e+02	1.041003985289999946e+04	6.066000000000000227e+02	3.125907522079999890e+00	7.327226277370000389e+02	8.852104975399999631e+00	1.770420995079999926e+01	6.955162684560000308e+00	1.679201658149999901e+02	2.470612356479999841e-02	9.568705239539999630e-01	9.457700973559999419e-03	2.191655276110000017e+01	3.228192939569999975e+00	2.719349569369999831e-01	8.566771618620000694e+00	8.634337282159999516e-01	2.425736789179999964e-01	3.247418496589999926e-01	8.360087479499999574e+01	4.502952756650000055e+00	6.834370599040000549e-01	1.619790767920000008e+01	5.839876746130000356e+03	9.183143498410000216e-01	-2.357885118799999957e-01	3.638395297979999832e+00	3.320108406560000058e-01	4.287507795589999660e+01	3.467400043519999753e-02	1.716480997880000103e+01	3.651513660379999970e-02	7.240431487750000061e-02	8.431024032999999418e-02	9.197501780979999708e+00	1.256074900230000013e+00	9.213156067719999953e+01
1.140000000000000000e+02	8.031393112539999546e-01	9.073472214819999770e-02	5.080000000000000000e+02	4.007205500000000000e+07	5.167241814660000188e+01	7.650817837920000386e+01	5.020680123920000196e+08	8.190000000000000000e+02	5.408296883719999641e+02	6.610000000000000000e+02	3.170000000000000000e+02	3.742535686850000154e+00	5.020000000000000000e+02	9.542645319409999502e+03	4.326000000000000227e+02	3.463212965939999943e+00	5.319343065690000003e+02	9.779285128490000645e+00	1.955857025699999951e+01	6.478702492960000114e+00	2.363205382410000084e+02	4.941224712959999682e-02	9.687342631590000197e-01	1.519388849709999920e-02	1.545038272280000058e+01	3.031326956560000063e+00	2.864687663130000006e-01	6.241115559759999876e+00	8.833543097589999782e-01	2.849421523530000222e-01	4.899844781930000059e-01	1.030763395299999985e+02	4.431762830450000301e+00	6.269399418179999461e-01	1.516490655349999983e+01	6.674289996989999963e+03	9.243936769099999617e-01	-2.591195755469999917e-01	3.011139967200000100e+00	3.731530223880000219e-01	4.520924349140000231e+01	2.265627849619999967e-02	1.549312422769999920e+01	2.404181544410000093e-02	8.722184963880000308e-02	1.293243715100000080e-01	1.073401159029999974e+01	1.372720902750000027e+00	1.063326958899999966e+02
1.300000000000000000e+02	-3.693179726499999926e-01	8.050508817729999655e-02	8.650000000000000000e+02	1.025138200000000000e+08	5.012860870299999760e+01	7.560637220949999460e+01	1.534476620940000057e+09	1.086000000000000000e+03	8.650295130189999782e+02	9.807999999999999545e+02	5.330000000000000000e+02	3.859170095420000113e+00	5.530000000000000000e+02	9.479343811599999754e+03	7.440000000000000000e+02	3.521924095580000191e+00	8.595328467150000051e+02	1.390360169490000075e+01	2.780720338980000150e+01	6.667974238490000261e+00	-9.916506136600000332e+01	3.711044286500000261e-02	9.745743912819999633e-01	1.197206111230000002e-02	1.485326681249999936e+01	2.990305136029999922e+00	2.860953358459999984e-01	6.243273606819999877e+00	8.955228566820000458e-01	3.063362102939999887e-01	4.836184062980000142e-01	2.003331738660000099e+02	4.518159569879999893e+00	6.709477740649999467e-01	1.444092569440000062e+01	5.961461895700000241e+03	9.214149764979999713e-01	-2.496235602430000033e-01	2.905344450519999899e+00	3.912750166160000043e-01	4.291043596520000136e+01	1.544792960719999948e-02	1.560161811130000054e+01	1.596644859590000062e-02	7.852332802009999446e-02	1.450389529589999893e-01	9.445989442569999284e+00	1.449768720340000039e+00	1.823242920079999863e+02
6.100000000000000000e+01	-1.229902776220000021e-01	1.517928499120000108e-01	3.270000000000000000e+02	1.475697700000000000e+07	2.405487753559999931e+01	4.021173211149999815e+01	1.680920751899999976e+08	4.900000000000000000e+02	3.281998790129999861e+02	3.833999999999999773e+02	1.670000000000000000e+02	3.078617033820000071e+00	3.230000000000000000e+02	3.027487878949999867e+03	2.445999999999999943e+02	3.962831448150000213e+00	3.235547445259999790e+02	7.340349917990000250e+00	1.468069983600000050e+01	5.331707336860000090e+00	-1.209118076210000048e+01	8.571965554950000676e-02	9.787404872789999821e-01	3.670566074309999927e-02	4.516470749039999788e+00	2.241581531370000047e+00	4.146126863449999811e-01	1.997906083219999962e+00	9.075998333429999843e-01	4.786642906840000156e-01	5.030279152840000378e-01	5.622488381630000021e+01	3.683679177600000187e+00	6.741194684119999891e-01	4.601719658889999565e+00	7.431712615659999983e+02	8.631742235639999761e-01	-2.374464163960000040e-01	1.549685620560000032e+00	5.332552673199999482e-01	1.389040788650000025e+01	3.422290002129999703e-02	5.650920387410000245e+00	3.835430861970000327e-02	1.386480406070000060e-01	3.990512124910000069e-01	1.477108762770000006e+01	2.087545157440000132e+00	4.967430856189999844e+01
1.520000000000000000e+02	1.008787862779999989e+00	7.080824764239999902e-02	5.190000000000000000e+02	4.197800400000000000e+07	6.173167241809999695e+01	9.404326282700000661e+01	4.781582165979999900e+08	1.028000000000000000e+03	5.535420384410000452e+02	6.940000000000000000e+02	3.160000000000000000e+02	4.054649108779999622e+00	7.120000000000000000e+02	1.528158921630000077e+04	4.131999999999999886e+02	4.947484399400000399e+00	5.395620437960000118e+02	1.000367345539999953e+01	2.000734691090000084e+01	6.948739812570000396e+00	5.801801718200000550e+02	2.778157463089999876e-02	9.746438800490000443e-01	9.821487356960000026e-03	2.517273783490000127e+01	3.351993316949999802e+00	2.518554592530000136e-01	1.037858052960000066e+01	8.949290344120000018e-01	2.474863457579999926e-01	4.598784692749999792e-01	1.108712069439999937e+02	4.731302267260000249e+00	6.902217236200000050e-01	2.338236855890000143e+01	2.363213325800000166e+04	9.386012440090000242e-01	-2.677898109990000108e-01	3.805665664300000195e+00	3.360317852440000141e-01	6.835673640090000447e+01	4.003953727730000245e-02	2.564052850919999926e+01	4.309974056939999687e-02	6.885929103689999997e-02	1.068432228650000038e-01	8.609775962309999642e+00	1.313118705679999998e+00	1.251147225969999965e+02
1.407500000000000000e+02	4.762916826579999818e-01	7.590830449829999438e-02	3.395000000000000000e+02	1.950275400000000000e+07	5.950342935529999977e+01	8.564359861590000378e+01	2.919266890740000010e+08	6.230000000000000000e+02	3.786853614030000017e+02	5.295000000000000000e+02	1.390000000000000000e+02	3.962439482480000219e+00	4.840000000000000000e+02	1.116341955020000023e+04	2.505000000000000000e+02	2.712257631039999950e+00	3.636470588239999984e+02	1.014013984800000046e+01	2.028027969600000091e+01	6.711772069000000229e+00	2.074102306610000142e+02	3.426581344859999656e-02	9.660692621899999999e-01	1.236690293080000037e-02	1.571793344810000015e+01	2.999638954529999957e+00	3.189335148260000197e-01	7.048009325609999820e+00	8.838311027630000316e-01	3.146975226589999730e-01	5.527007061169999513e-01	1.125370399859999964e+02	4.634635569320000315e+00	6.594484231639999861e-01	1.757210714189999834e+01	7.781978658209999594e+03	9.469986323979999732e-01	-2.942366871029999942e-01	2.903914422929999795e+00	3.950983117140000056e-01	5.457049511950000209e+01	3.243891823480000297e-02	1.889822980810000175e+01	3.394815838720000034e-02	7.170012461249999913e-02	1.555514056510000076e-01	8.628596212970000678e+00	1.439493392349999956e+00	1.159888062330000054e+02
2.310000000000000000e+02	7.619941491989999927e-01	5.120144919809999778e-02	5.180000000000000000e+02	4.796395900000000000e+07	9.579665011359999482e+01	1.486876232079999909e+02	6.009440116929999590e+08	1.065000000000000000e+03	5.916940852420000283e+02	8.550000000000000000e+02	8.700000000000000000e+01	4.582305362979999686e+00	9.780000000000000000e+02	3.691868623790000129e+04	3.510000000000000000e+02	3.251753038199999946e+00	5.596277372260000220e+02	1.994937465829999823e+01	3.989874931659999646e+01	7.269552640589999726e+00	1.891863130989999945e+03	1.966580098410000005e-02	9.658776680549999716e-01	7.599835482709999673e-03	6.375379305629999749e+01	3.826817799340000104e+00	1.987875827399999962e-01	3.050346329210000107e+01	8.861820929379999878e-01	1.949225326260000113e-01	4.183348759189999821e-01	4.209811030619999883e+02	5.058169940239999995e+00	7.259514246499999546e-01	5.486030641530000196e+01	8.583300523379999504e+04	9.854570246149999546e-01	-3.923631522289999785e-01	5.718117823950000123e+00	2.830639217359999793e-01	1.556874326049999979e+02	1.138134495469999945e-02	6.023759384579999931e+01	1.154522266390000003e-02	4.963586808539999923e-02	8.487275699709999344e-02	6.353558536849999605e+00	1.231379568809999991e+00	4.375559206199999949e+02
9.500000000000000000e+01	1.039920132570000044e+00	1.045873514840000018e-01	3.670000000000000000e+02	2.104786900000000000e+07	4.048497601209999885e+01	6.218786296550000259e+01	2.637115005430000126e+08	7.140000000000000000e+02	3.919618352489999893e+02	4.803999999999999773e+02	1.960000000000000000e+02	3.532349266559999812e+00	5.180000000000000000e+02	6.620609089460000177e+03	3.061999999999999886e+02	5.041918359020000295e+00	3.834233576639999796e+02	8.827040049209999850e+00	1.765408009840000148e+01	6.225287705789999571e+00	1.237855866249999934e+02	5.153089119740000140e-02	9.790860442829999455e-01	1.745788363980000160e-02	1.126219928919999980e+01	2.760309592390000066e+00	3.549268966040000084e-01	5.088865995569999967e+00	9.067025174380000108e-01	3.422347992549999995e-01	4.515253699080000183e-01	8.254165527610000197e+01	4.229222930339999742e+00	6.494362177469999997e-01	1.025227381200000032e+01	3.400013150509999832e+03	8.994491870130000288e-01	-2.366337185759999906e-01	2.450075177690000050e+00	4.201393038610000130e-01	2.974689595890000149e+01	2.494930883930000093e-02	1.142269854719999955e+01	2.688011718390000138e-02	9.862332488559999444e-02	1.537255029240000015e-01	1.186380077339999950e+01	1.460751595180000084e+00	8.529456325830000196e+01
1.070000000000000000e+02	1.217395771749999911e+00	1.179071873830000033e-01	3.620000000000000000e+02	2.092326400000000000e+07	4.303661307969999683e+01	6.108412808349999779e+01	3.131895723100000024e+08	7.240000000000000000e+02	3.907998909219999746e+02	4.903999999999999773e+02	2.450000000000000000e+02	3.364403225399999808e+00	4.790000000000000000e+02	5.918115189940000164e+03	3.056000000000000227e+02	5.123026249069999594e+00	3.831532846719999839e+02	6.719535948609999920e+00	1.343907189719999984e+01	5.847135174709999994e+00	1.088372158930000069e+02	7.240978676869999631e-02	9.808706227800000343e-01	2.584193952690000060e-02	8.719279661019999850e+00	2.568930527000000019e+00	4.079110256649999822e-01	4.712355304709999970e+00	9.173825224389999811e-01	4.327215204989999786e-01	4.774710409290000013e-01	4.917328458170000260e+01	3.950031189590000213e+00	6.877672828099999913e-01	8.379525097880000217e+00	2.011896598809999887e+03	8.915839056950000119e-01	-2.424882579010000094e-01	1.982948332419999904e+00	4.920858861960000219e-01	2.479882073050000102e+01	3.740070748760000036e-02	1.030081951000000018e+01	4.209734160180000212e-02	1.098439607120000050e-01	3.489739051549999860e-01	1.230033334059999994e+01	1.864062392809999968e+00	5.388985094920000307e+01
4.100000000000000000e+01	-2.054868871509999972e-01	2.024082263310000018e-01	3.070000000000000000e+02	1.318997100000000000e+07	1.808132231400000123e+01	3.381235015179999692e+01	1.502428035959999859e+08	5.640000000000000000e+02	3.102856113070000106e+02	3.520000000000000000e+02	7.500000000000000000e+01	2.725474911720000115e+00	4.890000000000000000e+02	2.904537162340000123e+03	2.568000000000000114e+02	1.020339684830000060e+01	3.055693430659999876e+02	9.690336249319999595e+00	1.938067249859999919e+01	4.802597287070000220e+00	-4.100568652769999822e+00	1.567113176599999880e-01	9.912014204010000107e-01	5.976602750740000330e-02	3.724849644609999899e+00	2.124370846170000160e+00	4.387700872849999989e-01	2.031625281260000193e+00	9.431848657439999561e-01	5.434776931770000097e-01	5.019042498350000381e-01	9.580009568069999659e+01	3.365678334950000128e+00	7.726826740890000433e-01	3.758461077619999813e+00	1.104954730129999916e+03	8.165074986320000061e-01	-2.102933245749999958e-01	1.290800984140000107e+00	5.851729493739999954e-01	1.130899466590000024e+01	2.508955428299999846e-02	5.680184639150000159e+00	2.920836504420000132e-02	1.683417065189999895e-01	5.313339359409999796e-01	1.681943807129999868e+01	2.444196965640000219e+00	8.109398892320000130e+01
1.530000000000000000e+02	6.456427791090000312e-01	7.943950130530000320e-02	5.290000000000000000e+02	4.392390500000000000e+07	6.372931571419999841e+01	8.793947466570000415e+01	5.003233617500000000e+08	9.070000000000000000e+02	5.662264964270000291e+02	7.133999999999999773e+02	3.500000000000000000e+02	3.884907673599999889e+00	5.570000000000000000e+02	1.167933166390000042e+04	4.333999999999999773e+02	2.824156842329999861e+00	5.558175182480000558e+02	8.905361536359999164e+00	1.781072307270000010e+01	6.661290559090000230e+00	2.012193637249999938e+02	3.509431383270000121e-02	9.756174934989999548e-01	1.217984229310000062e-02	1.390421678509999914e+01	2.976703791359999851e+00	3.103792405370000007e-01	5.563034392549999652e+00	8.966856931169999712e-01	3.145066129299999846e-01	6.055320211760000237e-01	9.003195051939999871e+01	4.638115389870000271e+00	7.047242940419999879e-01	1.767383592350000043e+01	7.783110019869999633e+03	9.394943238270000441e-01	-2.778666105570000155e-01	2.857059868779999956e+00	3.950849094710000009e-01	5.679112690889999726e+01	4.006580777439999741e-02	1.851889228199999948e+01	4.279508753129999954e-02	7.721237234330000088e-02	1.431572320399999987e-01	9.304867278090000582e+00	1.439852612799999987e+00	8.726814011979999464e+01
1.277500000000000000e+02	-6.244518397670000276e-01	7.082612456749999563e-02	3.800000000000000000e+02	2.049281700000000000e+07	6.017318244169999986e+01	9.787748702419999347e+01	3.067464326629999876e+08	6.980000000000000000e+02	3.881784099370000263e+02	5.095000000000000000e+02	0.000000000000000000e+00	4.140046928840000362e+00	6.980000000000000000e+02	1.706535158949999823e+04	1.750000000000000000e+02	3.706235707939999902e+00	3.655367647059999854e+02	1.527200235719999988e+01	3.054400471450000154e+01	6.838145257639999919e+00	-6.184711778659999482e+02	3.324955328600000259e-02	9.706360616760000282e-01	1.107290656070000073e-02	2.642143679249999977e+01	3.293295183570000173e+00	2.918197164110000186e-01	1.247323114139999944e+01	8.934345048330000205e-01	2.706465409580000037e-01	5.269095018570000288e-01	2.476979533049999986e+02	4.749154518820000170e+00	7.518822042139999828e-01	2.767136709240000059e+01	2.734298061450000023e+04	9.679345398790000221e-01	-3.374005896060000009e-01	3.687042979420000144e+00	3.536828863240000231e-01	8.426403157699999724e+01	2.781446184199999963e-02	2.872230067499999961e+01	2.826070077659999930e-02	6.822827482859999959e-02	1.263997259630000036e-01	8.450215576059999734e+00	1.338282541469999920e+00	2.369197592289999932e+02
2.740000000000000000e+02	1.079094737480000010e-01	3.809473067289999987e-02	7.920000000000000000e+02	9.253043300000000000e+07	1.127565019780000029e+02	1.801509936600000117e+02	1.159320680990000010e+09	1.575000000000000000e+03	8.218300435239999615e+02	1.040200000000000045e+03	1.190000000000000000e+02	4.981693742050000040e+00	1.456000000000000000e+03	5.876699664340000163e+04	4.950000000000000000e+02	4.102401406990000332e+00	7.852627737230000093e+02	2.847261139969999988e+01	5.694522279929999797e+01	7.561399579199999721e+00	9.660200886269999501e+02	1.547977036629999935e-02	9.731378707029999520e-01	5.742469768990000195e-03	1.140050915799999984e+02	4.120303770609999638e+00	1.633480432330000065e-01	5.665031173669999731e+01	8.984477369550000203e-01	1.476691572309999922e-01	3.650800771009999890e-01	8.435216648440000426e+02	5.409024605209999947e+00	8.816931718380000005e-01	8.982255921430000001e+01	2.431930666849999980e+05	9.949703296620000526e-01	-4.666436083909999977e-01	7.486843903769999642e+00	2.347356693010000106e-01	2.452851452769999980e+02	1.217474805500000021e-02	9.593930323380000402e+01	1.221458852630000029e-02	3.721860807889999789e-02	4.570140965439999786e-02	4.885230609089999732e+00	1.135370736130000058e+00	8.403712977169999476e+02
1.150000000000000000e+02	9.866543701959999690e-02	9.478395226169999965e-02	4.740000000000000000e+02	3.078644000000000000e+07	4.474975206610000100e+01	6.407032873359999314e+01	3.857273289179999828e+08	7.170000000000000000e+02	4.740448714479999808e+02	5.570000000000000000e+02	2.810000000000000000e+02	3.630415039309999869e+00	4.360000000000000000e+02	6.513626938039999914e+03	3.561999999999999886e+02	3.113884279550000134e+00	4.671240875909999772e+02	8.192420721710000464e+00	1.638484144339999915e+01	6.271918431219999590e+00	-2.241308784630000162e+01	4.537998906509999736e-02	9.748995235070000431e-01	1.660004185800000032e-02	8.981000546749999813e+00	2.674533187449999794e+00	3.383524602340000076e-01	3.804822451510000203e+00	8.968147073569999739e-01	3.621857757410000267e-01	5.034510513629999462e-01	7.167581328590000567e+01	4.231611650449999651e+00	6.598782770100000139e-01	9.046857839430000325e+00	2.159999696589999985e+03	8.976124824450000261e-01	-2.328036863869999973e-01	2.245147621650000147e+00	4.401682915719999922e-01	2.720643081100000060e+01	3.960959639319999726e-02	1.078907802870000054e+01	4.432832911580000118e-02	9.130960652849999526e-02	2.146498042680000107e-01	1.068006750830000051e+01	1.591456978330000105e+00	7.070182588590000705e+01
1.660000000000000000e+02	1.473025082119999940e+00	6.452128509780000187e-02	4.200000000000000000e+02	3.015082400000000000e+07	6.922346603820000155e+01	1.062613884600000063e+02	4.513121697149999738e+08	1.077000000000000000e+03	4.691257904860000281e+02	6.207999999999999545e+02	1.530000000000000000e+02	4.207685712730000027e+00	9.240000000000000000e+02	2.039397346689999904e+04	3.026000000000000227e+02	6.626280778559999973e+00	4.468613138690000142e+02	1.226243849099999927e+01	2.452487698199999855e+01	6.951950148719999945e+00	1.096796882500000038e+03	2.793534718430000161e-02	9.851308965489999903e-01	9.817248592850000635e-03	2.357832148720000021e+01	3.162411793790000036e+00	2.905526730749999897e-01	1.114033770290000014e+01	9.211526566669999694e-01	2.610850815740000108e-01	5.972575005710000218e-01	1.685181109899999967e+02	4.835093623809999741e+00	7.273383994030000466e-01	2.991642819049999957e+01	4.485215771359999781e+04	9.692419423060000261e-01	-3.375865733899999777e-01	3.488176599230000008e+00	3.488950939650000138e-01	9.608739127459999452e+01	1.772013861429999962e-02	3.402992252960000030e+01	1.842350441059999872e-02	6.209606249610000184e-02	1.114101040360000044e-01	7.824503937010000243e+00	1.293858267719999899e+00	1.851319527560000040e+02
2.900000000000000000e+01	2.113637070369999815e+00	2.713516969470000095e-01	3.530000000000000000e+02	1.734598000000000000e+07	1.261884297519999976e+01	2.195332729500000113e+01	1.975825925870000124e+08	5.710000000000000000e+02	3.558271949990000280e+02	3.863999999999999773e+02	2.610000000000000000e+02	2.216394778360000206e+00	3.100000000000000000e+02	1.193613724759999968e+03	3.190000000000000000e+02	1.501989845940000023e+01	3.541459854010000186e+02	4.657719382179999812e+00	9.315438764350000511e+00	3.808090032970000038e+00	1.212085596720000069e+01	1.803581191910000048e-01	9.901809237930000451e-01	1.051447134149999935e-01	1.878929743030000044e+00	1.589883293760000038e+00	4.821897103489999892e-01	1.155603152919999932e+00	9.444179296379999755e-01	6.589104622939999656e-01	3.643237621709999874e-01	2.228796473479999918e+01	2.828907321289999999e+00	5.789292903220000230e-01	1.532719796709999915e+00	1.859175194590000046e+02	7.020867018259999703e-01	-1.866610987550000045e-01	8.350533078180000235e-01	6.767356229440000259e-01	4.251949443810000062e+00	5.784722558929999980e-02	2.678182311230000057e+00	7.149097533449999542e-02	2.367660663920000130e-01	1.341268235800000097e+00	2.074757952210000056e+01	3.926072558950000069e+00	1.895626277459999898e+01
8.600000000000000000e+01	5.446921144480000310e-01	1.088496989720000030e-01	4.750000000000000000e+02	3.274603500000000000e+07	3.700025250400000232e+01	5.492365070059999965e+01	3.729997666460000277e+08	6.940000000000000000e+02	4.888989192920000164e+02	5.606000000000000227e+02	3.270000000000000000e+02	3.427226226899999784e+00	3.670000000000000000e+02	4.829740209919999870e+03	4.026000000000000227e+02	3.444081489339999802e+00	4.839343065690000003e+02	6.867584745760000331e+00	1.373516949150000066e+01	6.026206345300000322e+00	5.919858013329999835e+01	4.760114816839999818e-02	9.713497499700000093e-01	1.945184498669999887e-02	7.086112629849999678e+00	2.475230510269999851e+00	3.838292176499999986e-01	2.539885383070000113e+00	8.891946312389999996e-01	3.879785431589999889e-01	5.128377631310000462e-01	5.088600328049999888e+01	4.068346400180000266e+00	6.577401704890000200e-01	7.264440894819999883e+00	1.612412362380000104e+03	8.673252504259999496e-01	-2.189588241419999914e-01	2.029319300160000061e+00	4.584381942820000000e-01	2.197165094940000074e+01	4.432325267900000254e-02	8.341714870840000629e+00	4.823148559439999900e-02	1.043346403129999933e-01	2.080596691369999973e-01	1.212899002940000059e+01	1.609470666730000055e+00	5.053867109339999786e+01
1.267500000000000000e+02	1.087886762719999956e+00	8.055795847749999683e-02	3.235000000000000000e+02	1.625541100000000000e+07	4.921134584629999864e+01	7.448561851210000384e+01	2.433188826949999928e+08	8.010000000000000000e+02	3.457239952369999969e+02	4.345000000000000000e+02	7.300000000000000000e+01	3.863369661090000129e+00	7.280000000000000000e+02	1.002735115699999915e+04	2.190000000000000000e+02	6.312094193760000138e+00	3.309044117650000203e+02	1.177457943379999961e+01	2.354915886750000098e+01	6.622622910159999599e+00	2.509123286930000063e+02	3.108784734690000010e-02	9.839487184270000464e-01	1.226093847080000042e-02	1.679361306319999869e+01	3.019788728790000043e+00	3.007849505310000171e-01	7.983806173269999640e+00	9.194881151570000188e-01	3.193563824139999952e-01	4.172853327089999786e-01	1.447858085580000136e+02	4.420696044519999646e+00	6.638328952740000233e-01	1.454170919959999964e+01	9.738615505820000180e+03	9.290788704160000133e-01	-2.659985716320000249e-01	2.927087921890000111e+00	4.008093106039999909e-01	4.137322373509999807e+01	1.772406371000000147e-02	1.810363862029999993e+01	1.862076575300000009e-02	7.798369239909999640e-02	1.575981156400000083e-01	9.262286888029999332e+00	1.473345779660000021e+00	1.435471664140000030e+02
9.000000000000000000e+01	5.858877559149999747e-01	1.264318823589999918e-01	3.790000000000000000e+02	2.164949400000000000e+07	3.716578512400000278e+01	5.074015664129999692e+01	2.712481214380000234e+08	5.800000000000000000e+02	3.975242176890000110e+02	4.661999999999999886e+02	2.530000000000000000e+02	3.201882234490000201e+00	3.270000000000000000e+02	3.742838403749999998e+03	3.210000000000000000e+02	3.073832026119999838e+00	3.927883211679999818e+02	6.200485237829999718e+00	1.240097047569999944e+01	5.738744915509999878e+00	3.820909142480000042e+01	5.153089119740000140e-02	9.729406202529999881e-01	2.361954732859999906e-02	5.812739201750000362e+00	2.434918655050000158e+00	3.925226274049999908e-01	2.334721577229999845e+00	8.917452268500000168e-01	4.105194486290000278e-01	4.626689889619999829e-01	4.100727856750000200e+01	3.824101270109999895e+00	6.083966994930000149e-01	5.467268041659999689e+00	8.340159020160000409e+02	8.233166354009999743e-01	-1.837702452230000061e-01	1.840349917990000028e+00	4.784095470249999926e-01	1.605633296490000106e+01	4.270147561249999779e-02	6.113440849879999917e+00	4.813432521989999963e-02	1.252827887540000074e-01	2.490111233960000114e-01	1.427764040990000005e+01	1.696829895300000057e+00	4.000087517299999718e+01
6.000000000000000000e+01	1.674508707800000051e+00	1.508338217269999948e-01	3.430000000000000000e+02	1.779436600000000000e+07	2.508021210340000096e+01	4.466940167300000297e+01	2.229479363959999979e+08	6.480000000000000000e+02	3.603968412899999976e+02	4.218000000000000114e+02	2.370000000000000000e+02	3.088958319960000143e+00	4.110000000000000000e+02	4.052562097070000164e+03	2.946000000000000227e+02	7.125785658619999907e+00	3.547299270070000148e+02	5.545670448330000113e+00	1.109134089670000023e+01	5.247920367869999936e+00	1.319443484470000101e+02	1.025150355390000018e-01	9.858648532079999915e-01	4.093955786740000047e-02	4.590589119739999724e+00	2.159781331420000061e+00	4.529870151050000016e-01	2.426068756139999838e+00	9.293515613659999453e-01	5.202915902260000225e-01	5.952349841249999773e-01	3.437896391470000168e+01	3.747480460479999831e+00	7.345697282850000009e-01	5.915871124599999753e+00	2.448923158149999836e+03	8.667058450800000369e-01	-2.493028787029999971e-01	1.410504373970000058e+00	5.640899408930000192e-01	1.907289537870000018e+01	5.885827992019999899e-02	7.717000082070000211e+00	6.826523432349999865e-02	1.363771758550000046e-01	5.947799787080000344e-01	1.415742088690000067e+01	2.401854221389999822e+00	3.514992532000000125e+01
6.400000000000000000e+01	1.008401785500000036e+00	1.526453194100000077e-01	3.490000000000000000e+02	1.881873300000000000e+07	3.096031166299999882e+01	4.740082050190000018e+01	2.816879307020000219e+08	5.790000000000000000e+02	3.706251672490000146e+02	4.540000000000000000e+02	2.190000000000000000e+02	3.063581768550000195e+00	3.600000000000000000e+02	3.978112632530000155e+03	3.050000000000000000e+02	4.462705313779999905e+00	3.652189781019999941e+02	7.004322717330000003e+00	1.400864543470000001e+01	5.416328113429999647e+00	8.858787330980000263e+01	9.786768726080000147e-02	9.805967554819999821e-01	3.555345956389999867e-02	5.356239748500000175e+00	2.380003265640000087e+00	4.103353888690000062e-01	2.438679787009999878e+00	9.108954909699999991e-01	4.514719328269999887e-01	5.539010565130000341e-01	5.244689721160000317e+01	3.845583755929999903e+00	6.808476885249999944e-01	6.060143661689999739e+00	1.650332317050000029e+03	8.346959542820000522e-01	-2.029533053249999996e-01	1.693309185349999968e+00	5.104064151630000046e-01	1.888433489830000056e+01	4.047472347949999938e-02	7.369897700220000125e+00	4.419923885120000118e-02	1.379071180479999881e-01	3.913616373870000276e-01	1.515280512530000046e+01	1.960329008300000009e+00	5.280532763320000100e+01
5.500000000000000000e+01	1.027912490799999939e-01	1.826948691989999929e-01	3.610000000000000000e+02	1.851606100000000000e+07	2.146214876029999985e+01	3.249006340239999702e+01	2.109106165740000010e+08	4.980000000000000000e+02	3.676326018280000199e+02	4.133999999999999773e+02	2.040000000000000000e+02	2.731378480720000113e+00	2.940000000000000000e+02	1.864780648939999992e+03	3.240000000000000000e+02	4.875477393449999752e+00	3.650875912409999842e+02	7.144306998360000271e+00	1.428861399670000054e+01	4.968311596989999579e+00	4.834148722200000137e+00	1.138600328049999971e-01	9.757466815940000204e-01	4.690482782109999665e-02	3.897348277749999923e+00	2.199239033420000045e+00	4.447531191149999841e-01	1.953041593270000043e+00	9.046808788910000176e-01	5.126192577789999705e-01	2.247596634969999951e-01	5.160470202300000153e+01	3.242196601349999874e+00	4.412190667349999984e-01	2.511934178469999779e+00	1.512227527979999877e+02	6.778763432819999712e-01	-1.177851142419999997e-01	1.393316019680000073e+00	5.590211197250000152e-01	6.150388436140000081e+00	2.970443186280000147e-02	3.474773197779999823e+00	3.378066291640000052e-02	1.674320684439999929e-01	4.285322131059999817e-01	1.741877565009999884e+01	2.170822959490000148e+00	4.589776494379999860e+01
1.590000000000000000e+02	9.320022851539999653e-01	6.974266077040000567e-02	5.370000000000000000e+02	4.417925900000000000e+07	6.465230199479999840e+01	9.533986893280000174e+01	5.032320187039999962e+08	1.030000000000000000e+03	5.678700054290000026e+02	6.916000000000000227e+02	3.160000000000000000e+02	4.073963522699999729e+00	7.140000000000000000e+02	1.479154105170000003e+04	4.066000000000000227e+02	4.357230858950000396e+00	5.546934306570000217e+02	1.075620215970000082e+01	2.151240431929999986e+01	6.670789721810000295e+00	6.200429133830000410e+02	3.095954073259999870e-02	9.833188299480000172e-01	1.212497890659999973e-02	1.681304674689999956e+01	2.944759912679999925e+00	3.467236569539999813e-01	9.173271947190000830e+00	9.230268356440000099e-01	3.578681119050000081e-01	6.539813957360000041e-01	1.316053512850000118e+02	4.806398596220000208e+00	8.075329355250000507e-01	2.431227542139999898e+01	2.487675547409999854e+04	9.700402667649999922e-01	-3.517063441959999981e-01	2.741012848550000047e+00	4.296916567019999911e-01	8.043605493879999813e+01	2.147526315349999881e-02	2.483887319180000119e+01	2.388481240329999936e-02	6.768887201220000205e-02	1.810314543900000128e-01	7.953244965959999746e+00	1.540562074459999931e+00	1.346448932229999969e+02
1.112500000000000000e+02	5.484293713740000520e-01	9.201989619379999374e-02	3.590000000000000000e+02	2.027151500000000000e+07	4.663614173890000103e+01	6.955244377159999658e+01	3.034338769010000229e+08	6.360000000000000000e+02	3.860767505989999790e+02	4.970000000000000000e+02	1.530000000000000000e+02	3.742116676689999810e+00	4.830000000000000000e+02	8.016350291959999595e+03	2.780000000000000000e+02	3.525856928630000109e+00	3.755514705879999724e+02	9.496093370560000579e+00	1.899218674109999938e+01	6.397094264099999705e+00	2.016528557480000075e+02	4.148241833210000035e-02	9.769652482420000394e-01	1.634063709920000051e-02	1.014701068729999989e+01	2.751208111950000035e+00	3.691303880410000127e-01	4.804357243840000180e+00	9.052074124029999558e-01	3.870880549690000061e-01	6.101195315690000065e-01	9.811127582870000197e+01	4.394427486579999709e+00	7.590725253819999852e-01	1.299465065370000083e+01	6.455870361420000336e+03	9.411546775079999705e-01	-2.912251077720000025e-01	2.290307041030000157e+00	4.550388536080000046e-01	4.183159192739999810e+01	2.492348098200000001e-02	1.368587140490000031e+01	2.720382159990000076e-02	8.699004137879999543e-02	2.656458387730000203e-01	9.940786679789999525e+00	1.691345947140000083e+00	9.681865840749999563e+01
1.900000000000000000e+02	9.251522251570000188e-01	6.473440247219999777e-02	5.950000000000000000e+02	5.531840200000000000e+07	7.778806497770000306e+01	1.076904470140000001e+02	6.930883753430000544e+08	1.167000000000000000e+03	6.354399705749999612e+02	8.002000000000000455e+02	4.180000000000000000e+02	4.160326160870000400e+00	7.490000000000000000e+02	1.780745260799999960e+04	4.690000000000000000e+02	3.956081627420000135e+00	6.212700729929999852e+02	9.115107299070000835e+00	1.823021459810000167e+01	6.930883794129999664e+00	5.106571262119999801e+02	2.581670311650000049e-02	9.765740099299999866e-01	9.914651421979999574e-03	2.478447922360000177e+01	3.242178330129999786e+00	2.655504194450000188e-01	1.032860959699999981e+01	8.992169748680000074e-01	2.409562818769999948e-01	5.021074742909999999e-01	9.558341306719999864e+01	4.751968228289999985e+00	6.977289244040000282e-01	2.488801330360000108e+01	1.848302841229999831e+04	9.582358567600000043e-01	-3.091180033359999801e-01	3.748940677969999857e+00	3.311986115850000245e-01	7.476757399070000076e+01	3.673241582219999996e-02	2.889966659710000130e+01	3.866343962990000105e-02	6.370126741819999439e-02	8.428174853919999376e-02	8.090181110170000522e+00	1.248070309570000092e+00	1.135747598199999970e+02
[truncated: 2 more rows]
[truncated: 66 more columns]
