# Supplementary material for: Muscle magnetic resonance characterization of STIM1 tubular aggregate myopathy using unsupervised learning
Source: PLoS One. 2023 May 8;18(5):e0285422. doi: 10.1371/journal.pone.0285422 (PMC10166478; doi:10.1371/journal.pone.0285422)
Supplement: S1 File — (ZIP) [file pone.0285422.s001.zip › code and dataset/labels_t1.csv]

deltoid_3	S
Rectus femoris Dx_5	S
Biceps f. CB Sn_3	E
Tibialis ant Dx_4	S
Ex hallucis longus Sn_4	S
biceps_3	S
triceps_1	E
biceps_5	S
Vastus Med Dx_0	S
Vastus Med Dx_4	S
triceps_2	S
triceps_4	S
triceps_5	S
Tibialis ant Sn_2	S
ileopsoas Sn_3	S
Tensor fasciae lata Sn_4	S
Biceps femoris CL Dx_5	S
Gluteus max Dx_1	S
Gluteus max Sn_4	E
Tensor fasciae lata Dx_0	S
Tensor fasciae lata Dx_4	S
Sartorius Dx_5	S
Biceps f. CB Sn_5	E
Ex digitorum l. Dx_4	S
Ex digitorum l. Sn_4	S
Flexor H.L.Dx_0	E
Tensor fasciae lata Sn_0	S
Rectus femoris Dx_0	S
Sartorius Sn_5	S
Gracilis Dx_0	S
Gracilis Dx_3	E
Gracilis Dx_5	S
Rectus femoris Dx_1	S
Adductor Sn_3	S
Semitendinosus Sn_3	S
Rectus femoris Dx_2	S
Ex hallucis longus Dx_1	E
Peroneus Dx_4	S
Tibialis post Dx_5	S
Rectus femoris Dx_3	S
Vastus Med Sn_5	S
Semimembranosus Dx_3	S
Rectus femoris Dx_4	S
Vastus Int Dx_5	S
Sartorius Sn_1	S
Biceps f. CB Dx_2	S
Rectus femoris Sn_0	S
Rectus femoris Sn_1	S
Vastus lateralis Sn_5	S
Sartorius Sn_3	E
Adductor Sn_4	S
Rectus femoris Sn_2	S
Vastus Int Dx_1	S
Vastus Int Sn_3	E
Adductor Dx_1	S
Rectus femoris Sn_3	S
Vastus lateralis Dx_1	S
Semimembranosus Dx_1	S
Semimembranosus Sn_3	S
Vastus lateralis Dx_3	E
Vastus Int Dx_0	S
Vastus Int Dx_4	S
Vastus Int Sn_4	S
Ex digitorum l. Sn_1	E
Vastus lateralis Sn_0	S
Vastus Int Sn_5	S
Ex hallucis longus Sn_5	S
Peroneus Sn_1	E
Vastus lateralis Sn_3	E
Vastus Med Sn_3	E
Sartorius Dx_3	E
Vastus Int Dx_2	S
Biceps femoris CL Dx_0	S
Semimembranosus Sn_0	E
Ex digitorum l. Dx_5	S
Vastus Int Dx_3	E
Vastus Int Sn_0	S
Gracilis Sn_5	S
Vastus Int Sn_1	S
Soleus Dx_5	S
Vastus Int Sn_2	E
Sartorius Dx_2	S
Biceps f. CB Dx_4	E
Vastus Med Dx_1	S
Flexor H.L.Dx_4	S
Tibialis post Sn_4	S
Vastus Med Dx_2	S
Biceps f. CB Sn_0	S
Tibialis post Dx_4	S
Vastus Med Dx_3	E
Vastus Med Sn_4	S
Gracilis Sn_1	S
Adductor Dx_2	S
Biceps femoris CL Sn_4	E
Semitendinosus Dx_2	S
Vastus Med Sn_0	S
Gracilis Dx_1	S
Gracilis Sn_0	S
Adductor Sn_1	S
Semitendinosus Dx_1	S
Semitendinosus Sn_1	S
Biceps femoris CL Dx_1	E
Biceps femoris CL Sn_3	S
Semitendinosus Dx_3	S
Semimembranosus Sn_1	S
Biceps femoris CL Dx_3	S
Biceps femoris CL Sn_0	S
Tibialis ant Dx_2	S
Ex hallucis longus Dx_2	S
Soleus Dx_0	E
Soleus Sn_0	E
Biceps f. CB Dx_0	S
Biceps f. CB Dx_5	E
Semimembranosus Dx_0	E
Tibialis ant Sn_0	N
Ex digitorum l. Sn_2	E
Flexor H.L. Sn_0	E
Tibialis ant Dx_0	N
Ex digitorum l. Dx_1	E
Ex digitorum l. Dx_2	E
Tibialis ant Dx_5	S
Ex hallucis longus Sn_1	E
Ex hallucis longus Dx_4	S
Ex hallucis longus Dx_5	S
Peroneus Sn_4	S
Ex hallucis longus Sn_0	S
Ex hallucis longus Sn_2	S
Flexor DL Sn_0	S
Ex digitorum l. Dx_0	N
Tibialis post Dx_0	S
Ex digitorum l. Sn_0	N
Peroneus Dx_0	S
Peroneus Sn_0	S
Soleus Dx_4	E
Tibialis post Sn_0	S
deltoid_0	N
biceps_4	N
Gluteus max Sn_1	S
deltoid_1	S
deltoid_2	N
biceps_0	N
biceps_2	N
deltoid_4	S
ileopsoas Dx_3	S
Gluteus max Dx_3	S
Vastus Med Dx_5	S
Semitendinosus Dx_5	S
Semitendinosus Sn_5	S
deltoid_5	S
Gluteus min Sn_0	S
triceps_0	S
ileopsoas Dx_0	N
ileopsoas Dx_1	S
Gluteus max Dx_0	S
ileopsoas Dx_4	S
ileopsoas Sn_4	S
Gluteus min Dx_1	S
Gluteus min Sn_1	S
Gluteus min Sn_4	S
ileopsoas Dx_5	S
Gluteus max Sn_5	S
Gluteus medio Dx_5	S
ileopsoas Sn_0	N
Gluteus max Sn_0	S
Gluteus max Sn_3	S
ileopsoas Sn_1	S
Gluteus min Dx_0	S
Tensor fasciae lata Sn_1	S
Adductor Dx_3	S
Adductor Dx_5	S
ileopsoas Sn_5	S
Gluteus max Dx_4	E
Gluteus max Dx_5	S
Adductor Sn_5	S
Gluteus medio Dx_0	S
Gluteus medio Dx_1	S
Gluteus medio Sn_1	S
Gluteus medio Dx_3	S
Gluteus medio Sn_4	S
Gluteus min Dx_3	S
Gluteus min Sn_3	S
Tensor fasciae lata Dx_1	S
Tensor fasciae lata Dx_3	S
Tensor fasciae lata Dx_5	S
Gluteus medio Dx_4	S
Gluteus medio Sn_0	S
Gluteus medio Sn_3	S
Gluteus medio Sn_5	S
Gluteus min Dx_4	S
Gluteus min Dx_5	S
Gluteus min Sn_5	S
Semimembranosus Dx_5	S
Semimembranosus Sn_5	S
Tensor fasciae lata Sn_3	S
Tensor fasciae lata Sn_5	S
Ex hallucis longus Dx_0	S
biceps_1	S
triceps_3	E
Rectus femoris Sn_4	S
Vastus lateralis Dx_2	S
Sartorius Dx_0	N
Sartorius Dx_1	S
Sartorius Sn_0	N
Gracilis Dx_4	S
Biceps femoris CL Dx_2	S
Peroneus Dx_5	S
Rectus femoris Sn_5	S
Biceps f. CB Dx_3	E
Biceps f. CB Sn_4	E
Tibialis ant Dx_3	S
Flexor DL Sn_4	S
Vastus lateralis Dx_0	S
Vastus lateralis Dx_4	S
Sartorius Dx_4	S
Biceps femoris CL Sn_5	S
Vastus lateralis Dx_5	S
Vastus lateralis Sn_1	S
Peroneus Dx_3	S
Vastus lateralis Sn_2	E
Gracilis Sn_3	E
Adductor Dx_4	S
Semimembranosus Dx_2	S
Vastus lateralis Sn_4	S
Gracilis Sn_2	S
Biceps femoris CL Sn_2	E
Biceps f. CB Sn_2	E
Flexor H.L. Sn_3	S
Flexor DL Dx_4	S
Vastus Med Sn_1	S
Sartorius Sn_4	S
Semitendinosus Dx_0	S
Tibialis ant Sn_3	S
Ex digitorum l. Sn_3	S
Tibialis post Sn_1	E
Vastus Med Sn_2	S
Tibialis ant Dx_1	E
Flexor H.L.Dx_2	S
Flexor H.L. Sn_2	S
Tibialis post Dx_3	S
Sartorius Sn_2	E
Gracilis Dx_2	S
Biceps femoris CL Dx_4	E
Semimembranosus Sn_4	E
Soleus Dx_2	S
Gracilis Sn_4	S
Semimembranosus Sn_2	E
Ex hallucis longus Sn_3	S
Adductor Dx_0	S
Adductor Sn_0	S
Biceps f. CB Sn_1	E
Semitendinosus Sn_2	E
Tibialis ant Sn_4	S
Tibialis ant Sn_5	S
Ex hallucis longus Dx_3	S
Ex digitorum l. Dx_3	S
Adductor Sn_2	S
Tibialis ant Sn_1	E
Peroneus Dx_1	E
Flexor H.L.Dx_1	S
Flexor H.L.Dx_3	S
Flexor DL Dx_3	S
Flexor DL Sn_3	S
Flexor DL Sn_5	S
Biceps femoris CL Sn_1	S
Biceps f. CB Dx_1	E
Flexor DL Dx_0	N
Flexor DL Dx_5	S
Tibialis post Dx_1	E
Semitendinosus Dx_4	E
Semimembranosus Dx_4	E
Peroneus Sn_2	S
Flexor DL Dx_2	S
Flexor DL Sn_1	E
Flexor DL Sn_2	S
Tibialis post Dx_2	S
Tibialis post Sn_2	S
Semitendinosus Sn_0	S
Ex digitorum l. Sn_5	S
Gastro Sn_4	E
Flexor H.L. Sn_4	S
Semitendinosus Sn_4	E
Soleus Dx_3	S
Flexor H.L. Sn_1	S
Tibialis post Sn_3	S
Tibialis post Sn_5	S
Peroneus Dx_2	S
Gastro Dx_0	E
Gastro Sn_0	E
Gastro Sn_2	S
Soleus Dx_1	E
Peroneus Sn_3	S
Gastro Dx_2	S
Flexor H.L. Sn_5	E
Peroneus Sn_5	S
Soleus Sn_3	S
Gastro Dx_1	E
Gastro Sn_1	E
Gastro Dx_3	S
Gastro Dx_4	E
Soleus Sn_2	E
Gastro Dx_5	S
Gastro Sn_5	S
Soleus Sn_1	E
Soleus Sn_5	E
Gastro Sn_3	S
Soleus Sn_4	E
Flexor H.L.Dx_5	E
Flexor DL Dx_1	E
