# Supplementary material for: Muscle magnetic resonance characterization of STIM1 tubular aggregate myopathy using unsupervised learning
Source: PLoS One. 2023 May 8;18(5):e0285422. doi: 10.1371/journal.pone.0285422 (PMC10166478; doi:10.1371/journal.pone.0285422)
Supplement: S1 File — (ZIP) [file pone.0285422.s001.zip › code and dataset/muscles_names.txt]

deltoid_0
deltoid_1
deltoid_2
deltoid_3
deltoid_4
deltoid_5
biceps_0
biceps_1
biceps_2
biceps_3
biceps_4
biceps_5
triceps_0
triceps_1
triceps_2
triceps_3
triceps_4
triceps_5
ileopsoas Dx_0
ileopsoas Dx_1
ileopsoas Dx_2
ileopsoas Dx_3
ileopsoas Dx_4
ileopsoas Dx_5
ileopsoas Sn_0
ileopsoas Sn_1
ileopsoas Sn_2
ileopsoas Sn_3
ileopsoas Sn_4
ileopsoas Sn_5
Gluteus max Dx_0
Gluteus max Dx_1
Gluteus max Dx_2
Gluteus max Dx_3
Gluteus max Dx_4
Gluteus max Dx_5
Gluteus max Sn_0
Gluteus max Sn_1
Gluteus max Sn_2
Gluteus max Sn_3
Gluteus max Sn_4
Gluteus max Sn_5
Gluteus medio Dx_0
Gluteus medio Dx_1
Gluteus medio Dx_2
Gluteus medio Dx_3
Gluteus medio Dx_4
Gluteus medio Dx_5
Gluteus medio Sn_0
Gluteus medio Sn_1
Gluteus medio Sn_2
Gluteus medio Sn_3
Gluteus medio Sn_4
Gluteus medio Sn_5
Gluteus min Dx_0
Gluteus min Dx_1
Gluteus min Dx_2
Gluteus min Dx_3
Gluteus min Dx_4
Gluteus min Dx_5
Gluteus min Sn_0
Gluteus min Sn_1
Gluteus min Sn_2
Gluteus min Sn_3
Gluteus min Sn_4
Gluteus min Sn_5
Tensor fasciae lata Dx_0
Tensor fasciae lata Dx_1
Tensor fasciae lata Dx_2
Tensor fasciae lata Dx_3
Tensor fasciae lata Dx_4
Tensor fasciae lata Dx_5
Tensor fasciae lata Sn_0
Tensor fasciae lata Sn_1
Tensor fasciae lata Sn_2
Tensor fasciae lata Sn_3
Tensor fasciae lata Sn_4
Tensor fasciae lata Sn_5
Rectus femoris Dx_0
Rectus femoris Dx_1
Rectus femoris Dx_2
Rectus femoris Dx_3
Rectus femoris Dx_4
Rectus femoris Dx_5
Rectus femoris Sn_0
Rectus femoris Sn_1
Rectus femoris Sn_2
Rectus femoris Sn_3
Rectus femoris Sn_4
Rectus femoris Sn_5
Vastus lateralis Dx_0
Vastus lateralis Dx_1
Vastus lateralis Dx_2
Vastus lateralis Dx_3
Vastus lateralis Dx_4
Vastus lateralis Dx_5
Vastus lateralis Sn_0
Vastus lateralis Sn_1
Vastus lateralis Sn_2
Vastus lateralis Sn_3
Vastus lateralis Sn_4
Vastus lateralis Sn_5
Vastus Int Dx_0
Vastus Int Dx_1
Vastus Int Dx_2
Vastus Int Dx_3
Vastus Int Dx_4
Vastus Int Dx_5
Vastus Int Sn_0
Vastus Int Sn_1
Vastus Int Sn_2
Vastus Int Sn_3
Vastus Int Sn_4
Vastus Int Sn_5
Vastus Med Dx_0
Vastus Med Dx_1
Vastus Med Dx_2
Vastus Med Dx_3
Vastus Med Dx_4
Vastus Med Dx_5
Vastus Med Sn_0
Vastus Med Sn_1
Vastus Med Sn_2
Vastus Med Sn_3
Vastus Med Sn_4
Vastus Med Sn_5
Sartorius Dx_0
Sartorius Dx_1
Sartorius Dx_2
Sartorius Dx_3
Sartorius Dx_4
Sartorius Dx_5
Sartorius Sn_0
Sartorius Sn_1
Sartorius Sn_2
Sartorius Sn_3
Sartorius Sn_4
Sartorius Sn_5
Gracilis Dx_0
Gracilis Dx_1
Gracilis Dx_2
Gracilis Dx_3
Gracilis Dx_4
Gracilis Dx_5
Gracilis Sn_0
Gracilis Sn_1
Gracilis Sn_2
Gracilis Sn_3
Gracilis Sn_4
Gracilis Sn_5
Adductor Dx_0
Adductor Dx_1
Adductor Dx_2
Adductor Dx_3
Adductor Dx_4
Adductor Dx_5
Adductor Sn_0
Adductor Sn_1
Adductor Sn_2
Adductor Sn_3
Adductor Sn_4
Adductor Sn_5
Biceps femoris CL Dx_0
Biceps femoris CL Dx_1
Biceps femoris CL Dx_2
Biceps femoris CL Dx_3
Biceps femoris CL Dx_4
Biceps femoris CL Dx_5
Biceps femoris CL Sn_0
Biceps femoris CL Sn_1
Biceps femoris CL Sn_2
Biceps femoris CL Sn_3
Biceps femoris CL Sn_4
Biceps femoris CL Sn_5
Biceps f. CB Dx_0
Biceps f. CB Dx_1
Biceps f. CB Dx_2
Biceps f. CB Dx_3
Biceps f. CB Dx_4
Biceps f. CB Dx_5
Biceps f. CB Sn_0
Biceps f. CB Sn_1
Biceps f. CB Sn_2
Biceps f. CB Sn_3
Biceps f. CB Sn_4
Biceps f. CB Sn_5
Semitendinosus Dx_0
Semitendinosus Dx_1
Semitendinosus Dx_2
Semitendinosus Dx_3
Semitendinosus Dx_4
Semitendinosus Dx_5
Semitendinosus Sn_0
Semitendinosus Sn_1
Semitendinosus Sn_2
Semitendinosus Sn_3
Semitendinosus Sn_4
Semitendinosus Sn_5
Semimembranosus Dx_0
Semimembranosus Dx_1
Semimembranosus Dx_2
Semimembranosus Dx_3
Semimembranosus Dx_4
Semimembranosus Dx_5
Semimembranosus Sn_0
Semimembranosus Sn_1
Semimembranosus Sn_2
Semimembranosus Sn_3
Semimembranosus Sn_4
Semimembranosus Sn_5
Tibialis ant Dx_0
Tibialis ant Dx_1
Tibialis ant Dx_2
Tibialis ant Dx_3
Tibialis ant Dx_4
Tibialis ant Dx_5
Tibialis ant Sn_0
Tibialis ant Sn_1
Tibialis ant Sn_2
Tibialis ant Sn_3
Tibialis ant Sn_4
Tibialis ant Sn_5
Ex hallucis longus Dx_0
Ex hallucis longus Dx_1
Ex hallucis longus Dx_2
Ex hallucis longus Dx_3
Ex hallucis longus Dx_4
Ex hallucis longus Dx_5
Ex hallucis longus Sn_0
Ex hallucis longus Sn_1
Ex hallucis longus Sn_2
Ex hallucis longus Sn_3
Ex hallucis longus Sn_4
Ex hallucis longus Sn_5
Ex  digitorum l. Dx_0
Ex  digitorum l. Dx_1
Ex  digitorum l. Dx_2
Ex  digitorum l. Dx_3
Ex  digitorum l. Dx_4
Ex  digitorum l. Dx_5
Ex digitorum l. Sn_0
Ex digitorum l. Sn_1
Ex digitorum l. Sn_2
Ex digitorum l. Sn_3
Ex digitorum l. Sn_4
Ex digitorum l. Sn_5
Peroneus Dx_0
Peroneus Dx_1
Peroneus Dx_2
Peroneus Dx_3
Peroneus Dx_4
Peroneus Dx_5
Peroneus Sn_0
Peroneus Sn_1
Peroneus Sn_2
Peroneus Sn_3
Peroneus Sn_4
Peroneus Sn_5
Gastro Dx_0
Gastro Dx_1
Gastro Dx_2
Gastro Dx_3
Gastro Dx_4
Gastro Dx_5
Gastro Sn_0
Gastro Sn_1
Gastro Sn_2
Gastro Sn_3
Gastro Sn_4
Gastro Sn_5
Soleus Dx_0
Soleus Dx_1
Soleus Dx_2
Soleus Dx_3
Soleus Dx_4
Soleus Dx_5
Soleus Sn_0
Soleus Sn_1
Soleus Sn_2
Soleus Sn_3
Soleus Sn_4
Soleus Sn_5
Flexor H.L.Dx_0
Flexor H.L.Dx_1
Flexor H.L.Dx_2
Flexor H.L.Dx_3
Flexor H.L.Dx_4
Flexor H.L.Dx_5
Flexor H.L. Sn_0
Flexor H.L. Sn_1
Flexor H.L. Sn_2
Flexor H.L. Sn_3
Flexor H.L. Sn_4
Flexor H.L. Sn_5
Flexor DL Dx_0
Flexor DL Dx_1
Flexor DL Dx_2
Flexor DL Dx_3
Flexor DL Dx_4
Flexor DL Dx_5
Flexor DL Sn_0
Flexor DL Sn_1
Flexor DL Sn_2
Flexor DL Sn_3
Flexor DL Sn_4
Flexor DL Sn_5
Tibialis post Dx_0
Tibialis post Dx_1
Tibialis post Dx_2
Tibialis post Dx_3
Tibialis post Dx_4
Tibialis post Dx_5
Tibialis post Sn_0
Tibialis post Sn_1
Tibialis post Sn_2
Tibialis post Sn_3
Tibialis post Sn_4
Tibialis post Sn_5
