# Supplementary material for: Muscle magnetic resonance characterization of STIM1 tubular aggregate myopathy using unsupervised learning
Source: PLoS One. 2023 May 8;18(5):e0285422. doi: 10.1371/journal.pone.0285422 (PMC10166478; doi:10.1371/journal.pone.0285422)
Supplement: S1 File — (ZIP) [file pone.0285422.s001.zip › code and dataset/muscle_som.py]

import pkg_resources
pkg_resources.require("miniSom==2.2.7")
from minisom import MiniSom
import numpy as np
import pandas as pd
from sklearn.cluster import AgglomerativeClustering

if __name__ == '__main__':
    ########## data preprocessing ##########
    # data loading
    ds = "t0" #use "t1" for dataset t1
    print("* Loading data")
    data = np.loadtxt("dataset_"+ds+".csv", delimiter=',')

    # muscle names (same order as data)
    with open("muscles_names.txt") as f:
        names = f.read().splitlines()

    # muscle labels
    muscle_labels = pd.read_csv("labels_"+ds+".csv", header=None, index_col=0, squeeze=True).to_dict()

    # substitute nans with 0s
    # data = np.nan_to_num(data)
    
    # get indeces of rows NOT containing nans
    id_take = np.argwhere(~np.isnan(data).any(axis=1)).flatten()
    # take subset of muscle names
    names = np.array(names)
    names = names[id_take]
    # drop rows with nans from dataset
    data = data[~np.isnan(data).any(axis=1), :]

    # normalization
    data = (data - np.min(data, axis=0)) / (np.max(data, axis=0) - np.min(data, axis=0))

    # initialization of a SOM (best performance d=5,s=0.5 | d=10,s=1)
    dim = 10
    som = MiniSom(dim, dim, data.shape[1], sigma=1.0, learning_rate=0.5, 
                neighborhood_function='gaussian', topology='hexagonal',
                activation_distance='cosine', random_seed=None)

    ########## train the SOM ##########
    ##########Minisom v2.2.7###########
    print("* Training SOM")

    max_iter = 500
    q_error = []

    # weights initialization
    som.pca_weights_init(data=data)

    # training
    for i in range(max_iter):
        rand_i = np.random.randint(len(data))
        som.update(data[rand_i], som.winner(data[rand_i]), i, max_iter)
        q_error.append(som.quantization_error(data))


    ########## cluster weight vectors ##########
    print("* Clustering weights")

    # get weight vectors
    weights = som.get_weights()

    # reshape to have a list of weights vectors instead of a matrix
    weights_r = np.reshape(weights, (weights.shape[0]*weights.shape[1], weights.shape[2]))

    # setting distance_threshold=0 ensures we compute the full tree.
    cluster_obj = AgglomerativeClustering(distance_threshold=0, n_clusters=None)
    cluster_obj.fit(weights_r)

    n_cluster = 3
    cluster_obj2 = AgglomerativeClustering(distance_threshold=None, n_clusters=n_cluster)
    labels = cluster_obj2.fit_predict(weights_r)

    ########## save clustering results ##########    
    print("* Saving results")

    # get list of data indeces that fall in each neuron
    win_indices = som.win_map(data, return_indices=True)

    # build dictionary with keys = clusters and elements = list of muscles
    cluster_dict = {key : [] for key in np.unique(labels)}
    for coord, ind_list in win_indices.items():
        # unravel index
        ind = np.ravel_multi_index(coord, (dim,dim))
        # retrieve cluster number
        c_num = labels[ind]
   
        # append names of instances per cluster
        to_append = [names[i] for i in ind_list]
        cluster_dict[c_num].extend(to_append)

    # save results
    file = open("./cluster_results_"+ds+".txt","w")
    for i in range(n_cluster):
        # write clusters in text file, alongside expert provided labels
        file.write("*********Cluster"+str(i)+"*********\n")
        [file.write(muscle+"\t"+muscle_labels[muscle]+"\n") for muscle in cluster_dict[i]]
        file.write("\n\n")
    file.close() 
